# Supplementary material for: Development and validation of a multidimensional predictive model for 28-day mortality in ICU patients with bloodstream infections: a cohort study
Source: Front Cell Infect Microbiol. 2025 Jul 7;15:1569748. doi: 10.3389/fcimb.2025.1569748 (PMC12277296; doi:10.3389/fcimb.2025.1569748)
Supplement: Supplementary file 1 [file DataSheet1.csv]

Mortality28	Time	Age	Gender	Race	BMI	Hypertension	DiabetesMellitus	Malignanttumor	CKD	Cirrhosis	Heartfailure	MyocardialInfarction	Hyperlipidemia	COPD	HR	BPS	BPD	MBP	RR	SpO2	Temperature	GCS	WBC	RBC	Platelet	Hemoglobin	RDW	Albumin	Sodium	Potassium	Chloride	Glucose	pH	PCO2	PO2	Lactate	PT	PTT	INR	Bilirubintotal	ALT	AST	BUN	Creatinine	Microorganism	CRRT	MV	Vasopressor	Midazolam
1	13.12	85	1	1	29.79238754	0	0	0	1	0	1	0	0	0	70	112	51	66	28	96	38.67	15	12.7	3.21	103	8.9	16.6	2.7	141	3.5	105	105	7.5	29	135	1.2	16.9	36	1.5	0.7	221	31	88	1.9	1	0	1	1	1
1	20.53	69	1	1	25.18626735	0	1	0	1	1	0	0	0	0	97	63	41	46	28	99	36.72	12	12.3	2.49	394	7.5	16.2	2.5	131	5.1	91	217	7.14	46	26	7.3	19.1	37.7	1.7	2.3	9	26	154	4.5	4	1	1	1	1
0	30	61	2	1	42.578125	1	1	0	0	0	1	0	0	0	133	146	86	103	22	93	36.89	15	15.5	3.68	546	9.2	14.9	2.5	139	3.4	99	159	7.38	42	58	2.2	18.1	30.9	1.7	0.3	8	25	12	0.5	1	0	1	0	0
0	30	70	2	1	24.09989594	0	0	0	1	1	0	0	1	0	81	99	54	67	16	100	36.06	3	6.2	1.98	37	6.9	19.9	4.1	137	3.7	99	99	7.42	26	56	2.3	22.3	35.4	2.1	1.7	21	24	81	4.6	3	1	0	1	0
1	3.34	73	2	1	23.74948248	1	0	1	0	0	0	0	0	0	91	117	71	81	24	96	36.33	14	7	2.96	147	8.6	14.3	2.7	142	4.3	110	130	7.32	52	198	2.4	14.2	36.7	1.2	0.9	33	129	49	0.7	1	0	0	0	0
0	30	65	1	1	38.85714286	1	1	0	0	0	1	0	0	0	116	135	77	92	26	90	37.17	14	23.1	6.14	219	17.9	13.2	3.9	137	5.2	102	277	7.36	33	81	1.8	13	21.7	1.1	1.1	85	55	33	1.7	1	0	1	1	1
0	30	44	1	1	41.78232286	0	0	0	0	0	0	0	0	0	99	108	54	65	24	100	37.28	15	8.6	4.43	182	13.3	13.9	3.4	136	4.8	106	138	7.28	37	157	4.4	11.7	25.6	1.1	1	1137	2799	14	1.2	3	0	0	1	1
0	30	64	1	5	35.6646888	0	0	0	0	0	1	1	0	0	80	94	47	62	15	96	37.11	15	18.7	4.08	235	12.6	12.1	2.6	144	4.5	110	195	7.24	54	83	1.6	13.3	37.6	1.2	0.7	107	265	25	1.5	1	1	1	1	1
1	21.17	86	1	1	24.41358025	0	0	0	0	0	0	1	0	1	87	145	98	106	22	100	36.89	15	11.5	3.91	179	8.1	18.1	2.4	142	4.2	105	125	7.24	40	337	9.7	27.9	30.6	2.5	1.2	77	162	36	1.8	2	0	1	1	1
0	30	50	2	1	31.0728458	0	1	0	1	0	0	0	1	1	100	84	62	70	35	100	36.56	15	12.4	4.03	136	12.3	14.1	2.9	158	5.4	119	180	7.15	28	333	3.9	21.9	150	2	0.7	6740	8035	22	1.4	1	0	1	1	1
1	2.2	68	2	1	37.92308463	1	0	1	0	0	0	0	1	0	121	106	68	75	23	94	36.89	14	12.7	4.21	247	11.2	13.6	2.2	134	3.5	98	136	7.41	42	116	1.1	14.3	46.5	1.3	0.3	305	784	11	0.6	1	0	0	0	0
0	30	64	2	1	32.36212279	0	0	0	0	0	1	0	0	0	115	142	128	132	22	95	36.17	15	21.5	2.51	363	8.1	14.7	2.2	138	3.2	105	116	7.36	49	207	1.2	14.6	29.4	1.3	0.3	9	19	9	1.3	3	0	1	1	1
1	1.29	76	2	1	25.5367036	1	0	0	0	0	0	0	1	0	125	112	64	76	39	99	37.67	15	11.9	3.07	304	8.2	18	2.2	140	3.6	111	91	7.39	20	95	7.5	18.8	35.5	1.7	0.2	7	14	6	0.7	3	0	0	1	0
1	1.39	61	1	5	33.67970864	1	0	0	0	0	0	0	0	0	143	131	66	82	30	87	37.5	15	16.2	2.27	5	7.2	16.4	2.5	134	3.1	103	114	7.35	33	37	3.2	18.5	28.3	1.7	2	38	33	21	1.9	1	0	1	0	0
0	30	45	1	1	31.21449312	0	0	0	0	0	1	0	0	0	109	131	83	92	19	83	37.11	15	10.8	3.86	305	9.6	15.3	2.8	136	6.2	101	121	7.41	39	74	1.6	14.1	21	1.3	0.5	54	27	17	0.9	1	0	1	0	1
0	30	70	1	1	28.4686277	1	0	0	0	0	0	0	0	0	84	147	70	89	22	99	37	14	6.7	4.7	248	11.3	17.7	2.4	140	4.2	103	76	7.45	38	42	1.5	12.2	25.6	1.1	1	21	36	16	0.7	1	0	0	0	0
0	30	53	2	2	29.20110193	0	0	0	1	1	0	0	0	0	80	93	40	54	19	95	36.72	14	14.5	1.83	67	5.9	18.1	2.3	135	4.3	95	90	7.42	26	65	2.3	21.3	27.9	2	1.9	48	132	46	12.6	3	0	0	0	0
0	30	69	1	2	23.19941563	1	0	0	0	1	0	0	0	0	121	95	62	72	17	100	37.44	15	4.8	2.54	61	8.3	17.5	2.6	135	5.3	106	217	7.35	35	229	2.4	24.9	38.8	2.3	6.3	766	1420	17	0.7	1	0	0	0	0
0	30	34	1	5	22.63467632	0	0	0	0	0	0	1	0	0	132	85	57	65	28	97	37.44	15	22.5	2.96	416	8.3	16.8	3.2	139	6.4	98	97	7.42	42	38	0.9	14	28.9	1.3	0.3	37	39	78	1.8	3	0	1	0	0
1	7.57	73	1	1	34.2477196	0	0	1	1	1	1	1	0	1	106	113	61	76	18	96	37.44	15	14.6	3.15	91	11.1	17.3	3.6	137	4.7	103	159	7.18	51	153	3.2	14.6	80.7	1.3	4.9	28	124	34	2.1	1	1	1	0	0
0	30	81	2	1	29.12897075	0	0	0	0	0	0	0	0	0	141	153	94	107	46	91	36.56	9	16.9	2.58	386	7.9	21.5	2.9	141	3.9	105	150	7.38	39	35	2.5	12.3	30.6	1.1	4	24	59	25	0.7	1	0	0	1	0
0	30	53	1	1	30.40529253	0	1	0	0	0	1	0	1	0	112	109	77	87	27	93	37.17	15	10.6	4.61	201	14	13.5	3.5	128	3.9	92	287	7.48	28	113	2.4	13.9	26.6	1.3	0.7	55	91	27	1.1	1	0	1	0	0
0	30	31	1	1	23.70927767	0	0	0	0	0	0	0	0	0	78	148	104	117	13	97	37.11	14	6.3	4.36	215	12.6	14.4	3.8	141	3.6	101	105	7.39	46	69	1	12.6	26.2	1.2	1.2	22	41	8	0.7	3	0	0	0	0
0	30	71	2	1	27.85200798	0	0	1	0	0	0	1	0	1	69	88	41	52	4	100	37.72	15	5.7	3.14	215	9.8	12.8	1.8	141	4.6	110	76	7.23	55	22	2.5	15.8	35.2	1.5	0.4	38	73	18	1.5	3	1	1	1	0
1	6.47	66	1	1	25.53469388	0	1	0	0	0	0	0	1	0	71	132	110	118	28	100	38.17	11	21.6	2.92	101	9.7	14.4	2.5	135	5.7	103	137	7.26	27	87	9.2	24.3	30.3	2.2	0.8	41	59	46	4.1	1	0	1	0	0
0	30	51	1	5	20.72322255	1	0	0	0	0	0	0	0	0	91	169	145	151	23	91	37.22	15	10.1	4.12	246	13.2	14	3.4	135	3.7	100	158	7.47	35	115	1.4	10.7	26.4	1	0.6	18	23	21	1.1	3	0	1	0	1
1	4.99	60	2	2	37.95879501	0	1	1	0	0	1	0	0	0	80	108	54	67	14	100	35.72	9	6.8	2.5	39	6.5	21	2.7	139	4.5	101	83	7.44	47	160	1.1	18.3	36.5	1.7	1.1	20	35	22	4	1	1	0	0	0
1	6.46	58	2	1	27.47138398	0	0	0	0	1	1	0	0	0	150	160	89	105	37	94	38.89	11	9.2	3.5	96	10.3	17	2.4	133	3.2	94	103	7.16	62	53	1.3	12.6	34.8	1.1	1.7	30	32	78	2.8	1	0	1	0	1
0	30	41	1	4	42.82918823	0	1	0	0	0	0	0	0	0	144	135	90	98	27	97	36.67	15	13.5	4.02	183	11.7	13.7	2.7	143	2.8	113	256	7.47	35	29	1.1	14.2	27.5	1.3	0.5	24	25	15	1.2	1	0	0	0	1
0	30	58	1	1	26.63805075	0	0	0	0	0	0	0	0	0	100	119	91	97	16	100	36.67	7	6.7	4.04	139	13.7	13.3	3	137	3.7	105	88	7.38	36	144	2.8	11	126.7	1	0.7	53	34	4	0.6	1	0	1	0	1
0	30	31	2	1	33.49768527	0	0	0	0	0	0	0	0	0	95	157	93	110	15	100	36.83	15	11.2	3.74	255	9.5	20.6	3	143	4.1	103	101	7.37	49	187	1.1	12.5	28.4	1.2	0.3	19	8	13	0.7	1	0	1	0	1
0	30	47	1	1	29.35185185	0	0	0	0	0	0	0	0	0	121	55	28	34	32	95	37.33	15	11.6	4.16	56	14.1	13.6	2.8	135	4.1	105	116	7.03	42	144	2.2	15.3	34.2	1.3	4.4	113	166	22	1.2	1	0	1	1	1
0	30	29	1	1	25.49366835	0	0	0	0	0	0	0	0	0	119	143	85	98	26	97	38.61	14	11.2	3.99	173	12.6	13.4	3	132	3.4	99	119	7.28	61	44	1.2	15	36	1.3	0.4	16	13	11	0.7	1	0	0	0	1
0	30	65	1	5	33.57071995	1	0	0	0	0	0	0	1	0	93	181	96	115	25	96	37.28	14	14.2	6.54	177	14.5	16	2.6	138	3.7	103	141	7.33	52	94	1.7	12.4	56.1	1.1	0.4	69	38	16	0.8	1	0	1	1	0
1	1.63	76	2	1	26.22222222	0	0	0	1	0	0	0	1	0	119	115	73	84	26	92	36.94	11	28.8	2.46	421	7.2	16.3	2.4	160	3.1	125	130	7.42	39	32	2.6	14.7	36.2	1.3	1	106	75	66	1.4	1	0	0	0	0
0	30	44	1	4	31.55086085	1	1	0	0	0	0	0	1	0	105	112	56	71	14	98	39.17	15	5.5	2.77	156	7.1	13.7	2.6	144	4.7	102	182	7.35	47	103	1.1	15.3	31.6	1.4	1.1	136	103	105	9.7	1	1	1	1	1
0	30	62	1	1	25.92592593	1	0	0	0	0	0	0	1	0	125	88	59	65	32	90	38.56	14	3.6	3.57	148	11.2	13.6	2.5	138	3.7	106	113	7.4	42	74	2.3	14.3	37.6	1.2	0.6	42	58	16	1	1	0	0	1	1
1	2.22	64	2	1	37.04004219	0	0	0	0	0	1	0	0	0	120	149	94	110	23	100	36.61	15	0.1	2.08	20	6.2	14.7	2.6	148	3.8	117	189	7.36	34	179	1.2	9.4	33.1	0.9	2	10	22	54	1.3	1	0	0	0	0
0	30	84	2	2	26.96051423	1	0	0	0	0	0	0	1	0	76	167	72	95	15	93	37	9	12.6	4.3	287	11.2	14.3	3.9	140	3.8	109	117	7.32	46	68	2	12.2	24.8	1.1	0.4	8	13	19	0.7	1	0	0	0	0
0	30	55	1	5	25.05930703	0	1	0	0	0	1	1	0	0	81	99	53	64	15	100	36.83	3	5.9	3.28	327	9.9	14	2.2	133	4.3	87	340	7.44	58	50	0.8	12.1	28.9	1.1	0.4	40	56	26	0.8	1	0	1	1	0
0	30	71	2	5	15.97796143	0	0	0	0	0	1	1	0	0	95	125	57	62	17	94	36.61	15	11.5	3.88	346	11.4	15.8	3.1	133	5.5	98	180	7.2	57	44	1.4	44.1	93	3.9	0.5	14	67	55	8	1	1	1	1	1
0	30	60	2	2	37.78108464	0	0	0	0	0	1	0	1	1	121	138	86	103	33	93	37.72	14	19.6	4.43	334	11.1	18.1	2.7	138	4	100	125	7.33	49	63	0.7	16.5	27.3	1.5	0.3	17	56	12	1	1	0	0	1	0
0	30	72	1	1	35.82249716	0	1	1	1	0	1	0	0	1	56	135	67	87	6	99	36.39	15	14.9	2.89	319	7.9	15.4	2.3	135	4.2	99	103	7.35	39	343	0.7	13.7	26.1	1.3	0.5	50	36	50	2.4	1	0	1	1	1
1	1.35	65	1	1	21.84067668	0	0	1	0	0	0	0	0	0	99	94	59	66	17	97	36.56	15	13.5	2.9	427	7.7	20	1.9	134	4.6	102	106	7.34	46	44	1.1	16.7	37.5	1.5	0.8	18	36	26	0.5	3	0	0	0	0
0	30	33	1	1	27.2	0	1	0	0	1	0	0	0	0	137	155	95	113	30	98	37.39	13	26.3	3.7	147	10.2	16.3	2.5	124	3.9	85	257	7.46	37	48	3.6	21.7	26.4	2	4.9	27	56	18	0.7	1	0	1	1	0
0	30	67	1	1	29.93751879	1	1	0	0	0	0	0	0	0	78	129	55	73	35	98	37.17	9	3.9	2.54	45	7.5	18.6	2.5	138	3.7	102	188	7.44	36	57	2.1	17.3	48.1	1.6	30.9	119	95	49	2	1	0	0	0	0
1	23.76	78	1	1	31.57472685	1	0	0	0	0	0	0	1	0	99	128	75	93	27	95	36.5	15	14.3	5.13	184	15.2	14.6	2.2	142	4	107	102	7.4	40	71	1.3	18.6	41.2	1.7	0.6	43	28	54	1.4	4	0	1	0	0
0	30	84	2	2	27.8200692	0	1	0	1	0	1	0	0	0	103	186	85	116	20	97	36.83	15	10.6	2.76	306	8.2	13.9	3.2	139	4.4	104	248	7.32	46	38	1	11	27.8	1	0.3	17	32	62	4.7	1	0	0	0	0
0	30	56	1	1	30.4279017	0	0	0	0	1	0	0	0	0	74	153	111	122	23	100	36	14	5.4	2.61	36	9.1	15.8	2.7	134	4	102	95	7.41	34	123	3.1	28	54.6	2.7	4.7	22	29	26	1.6	1	0	0	0	0
0	30	88	1	1	22.20408163	0	1	0	0	0	0	0	1	0	65	100	52	61	10	100	36.33	15	12.9	3.21	325	8.9	16.1	3.4	136	4.9	100	183	7.44	35	164	2.1	12.8	33.7	1.2	0.2	49	63	25	4.3	1	0	0	1	0
0	30	29	1	5	17.09342561	0	1	0	0	0	0	0	0	0	118	126	60	72	17	100	37.28	14	31.5	3.47	307	10.9	12.6	3.4	138	3.9	106	86	7.35	29	68	3.1	11.3	25.5	1	0.6	17	14	20	1.1	2	0	0	0	0
1	22.42	77	1	1	27.63206255	1	1	1	0	0	0	0	1	0	70	115	40	58	14	100	34	9	15.8	3.78	361	11.3	13.1	3	137	4.7	99	132	7.36	40	224	6	14.3	31	1.3	2.2	504	939	9	0.7	1	1	1	1	1
0	30	64	2	5	23.33546614	0	0	0	0	0	0	1	0	0	123	104	69	81	14	100	36.83	8	15.1	3.45	118	7.9	18.2	3.3	143	3.6	110	128	7.46	29	75	1.4	15.3	29.8	1.4	1.9	55	276	9	0.6	3	0	1	0	0
1	2.12	67	2	1	40.57777778	1	0	0	0	0	0	0	1	0	107	126	73	84	26	97	36.78	14	0.4	2.72	22	7.4	15.1	2.2	142	3.5	105	127	7.31	44	44	1.5	22.4	26.5	2.1	1.1	10	12	16	0.3	1	0	0	0	1
1	15.81	60	2	1	33.84677069	0	0	0	0	0	1	0	0	0	91	103	68	80	26	88	36.89	3	11.4	4.51	146	13.5	14.3	2.2	149	3.1	109	125	7.31	56	74	1.6	14.2	58.3	1.3	0.3	24	44	25	0.6	1	0	1	1	1
1	11.22	70	1	1	26.57439446	1	1	0	0	0	1	0	1	0	89	96	36	51	21	100	36.89	15	15.2	2.73	210	8.8	15.2	3.2	138	6.2	104	342	7.27	45	59	2.3	11.4	80.6	1.1	0.3	79	103	80	2.1	1	0	1	1	1
0	30	92	2	1	18.57427829	1	0	0	0	0	0	0	0	0	104	150	66	89	25	93	37.5	9	14	4.25	182	11.7	13.9	2.7	142	3.9	104	137	7.55	31	69	1.4	12.5	23.9	1.1	0.3	50	31	20	0.7	1	0	0	0	0
0	30	82	1	4	24.3662098	0	1	0	1	0	0	1	1	0	60	64	48	52	15	94	36.78	15	14.1	3.24	236	9.4	12.8	2.7	133	6.5	106	251	7.36	23	148	1.4	26.7	94.8	2.6	1.5	772	1057	47	2.3	1	0	1	1	1
0	30	77	1	1	48.97959184	1	1	0	0	1	0	0	1	0	102	98	46	58	15	99	36.56	15	8.1	3.09	62	9.9	17.1	2.4	139	5.3	109	120	7.15	60	250	1	14.2	31.4	1.3	5.4	178	464	19	1	1	0	1	1	1
0	30	68	2	2	77.83558793	1	1	0	0	0	0	0	0	0	116	120	62	75	21	100	36.78	15	29.9	3.26	350	8.6	16.4	2.8	131	3.2	101	138	7.4	26	77	1.7	14.6	26.1	1.3	0.3	19	13	31	1.8	3	0	0	0	0
0	30	86	2	1	23.65472911	1	0	1	0	0	0	0	0	0	105	91	50	58	23	95	36.33	14	15.7	3.7	478	11.4	14	3.4	133	3.4	97	125	7.45	36	107	1	13.9	55.8	1.2	0.3	37	66	19	1.2	1	1	1	1	1
0	30	55	1	1	23.88844098	0	0	0	1	1	0	0	0	0	93	140	77	93	15	100	37.33	15	7.1	2.77	149	8.6	23.9	2.5	132	4.3	105	88	7.42	23	126	1.8	21.5	32.1	2	6.6	49	136	20	1.2	1	0	1	0	0
0	30	77	1	1	28.4083045	0	1	0	1	0	0	0	1	0	93	90	58	64	22	95	36.89	15	29.4	4.22	178	12.9	14.1	3.3	136	5.2	103	217	7.39	34	125	3.1	37.1	44.4	3.3	2.8	313	350	32	1.6	3	0	0	0	0
1	7.28	64	2	1	48.90927978	1	1	0	0	0	0	0	0	1	110	78	50	56	0	88	37.22	15	21.4	3.3	487	10.1	19.5	2.5	143	4.5	107	107	7.23	51	66	6.7	30.4	40.3	2.9	0.6	14	90	18	1	1	0	1	1	1
0	30	55	1	1	34.60207612	1	1	0	0	0	0	0	1	0	150	162	95	111	18	97	37.06	15	11.9	3.77	164	11.6	15.5	3.3	153	4	110	146	7.4	50	88	0.6	12.1	22.8	1	0.9	22	23	19	0.8	3	0	1	0	0
0	30	89	1	3	18.77834467	0	1	1	0	0	1	0	0	0	74	115	56	72	24	99	36.72	15	9.2	3.83	342	10.6	15.9	2.8	147	3.9	98	13	7.36	85	59	1.4	10.9	30.9	1	0.4	10	23	26	0.8	3	0	1	1	0
0	30	77	1	1	32.11419753	1	0	0	0	0	0	0	1	0	107	94	63	71	21	98	36.67	15	19.8	5.18	248	16.2	13.7	3.3	131	6.4	101	148	7.1	30	254	1.9	13.6	27.4	1.3	1	59	91	70	5.2	1	1	1	1	1
0	30	55	2	1	25.14716066	0	1	0	1	0	1	0	1	1	105	153	94	108	30	100	36.5	13	6.8	2.96	375	8.3	14.2	3.5	136	3.8	88	108	7.23	101	40	3.3	13.5	29.8	1.2	0.4	32	48	27	0.5	1	0	0	0	0
0	30	40	1	5	41.96650256	0	0	0	0	1	0	0	1	0	118	113	45	63	25	88	39.44	14	2	2.18	64	8.1	18.9	3.8	134	4.3	97	116	7.28	54	39	5.2	34.7	57.3	3.2	9.1	48	103	49	2.3	1	0	0	0	0
0	30	72	1	1	28.7654321	0	0	0	0	0	1	0	1	0	93	114	69	83	33	91	37.39	15	10	2.74	181	8.4	18.1	2.9	143	3.9	107	107	7.44	36	34	1.6	35.5	38.4	3.3	0.8	24	26	21	0.6	4	0	1	1	1
1	12.99	60	1	1	25.44118964	0	0	1	0	0	1	0	0	0	113	101	76	82	19	100	36.44	15	4.8	2.98	84	11.5	14.6	2.9	134	3.8	101	112	7.3	39	318	2.6	12.5	25	1.2	0.9	29	102	9	0.7	1	0	1	1	1
1	1.22	64	1	1	28.51851852	0	0	0	0	0	0	0	0	0	117	105	47	60	21	99	38.39	15	0.4	2.57	123	7.4	21.4	2.1	140	4	106	45	7.28	26	36	11.7	18.6	59.1	1.7	29.2	408	514	66	1.8	1	1	1	1	1
1	11.38	56	1	5	36.08024691	0	1	0	0	0	1	0	0	0	142	99	55	67	25	96	37.61	12	5.3	1.98	85	6.1	14.8	1.6	134	3.5	108	80	7.29	35	45	0.8	15.6	31.9	1.4	0.3	15	20	39	3.4	1	0	1	1	0
1	11.72	78	2	1	30.71111111	1	1	1	0	0	0	0	1	0	87	137	84	98	13	100	37.72	3	10.7	2.67	160	8.2	13.9	3	145	5.1	117	122	7.3	58	654	5.3	18	36.4	1.6	1.7	472	153	20	0.8	1	0	1	1	0
0	30	59	1	1	34.71146822	1	1	0	0	1	0	0	1	0	116	110	65	78	26	93	37.33	15	6.6	2.7	70	8.3	14	2.4	143	5.5	101	327	7.22	42	274	9	17.5	71.2	1.6	1.7	599	825	11	0.9	1	0	0	1	0
0	30	45	1	2	26.98522914	1	1	0	0	0	1	0	1	0	93	127	75	88	62	100	37.06	15	6.1	3.44	289	9.8	17.2	2.6	138	4.8	104	81	7.46	32	49	1.9	17.4	35.3	1.6	1.3	76	92	34	1	1	0	1	0	1
0	30	52	1	1	25.91672754	1	1	0	0	0	0	0	0	0	97	104	60	72	12	100	36.67	15	10.7	2.44	215	6.5	16.4	2.5	133	4.2	100	245	7.45	35	330	1.4	16.3	33.9	1.5	0.2	18	32	11	0.7	1	0	0	1	0
0	30	63	1	1	22.32142857	1	0	1	0	0	0	0	0	0	109	104	74	80	25	96	36.83	15	7.7	3.58	518	10.9	16	2.6	133	4.8	100	148	7.37	48	75	1.8	26.1	34	2.4	1	23	19	19	1.1	1	0	0	0	0
0	30	66	1	1	31.24906686	0	1	0	1	0	0	0	1	0	74	172	80	102	11	100	36.67	15	13	4.3	241	12.6	14.6	3.8	141	4.4	102	233	7.47	42	311	1.6	15	31.2	1.3	0.3	37	39	26	1	1	0	1	0	0
0	30	43	1	1	27.05992129	0	1	0	0	0	0	0	1	0	92	143	65	88	12	95	35.89	11	16	4.26	199	10.4	19.3	2.9	133	3.4	94	207	7.13	85	73	1.5	14.4	28	1.3	0.5	6	9	37	3.9	1	1	1	1	1
1	9.51	92	2	5	38.69459834	0	0	0	0	0	0	0	0	0	95	169	112	118	20	91	36	15	16.2	2.92	134	8.1	17.6	3.2	136	3.2	95	145	7.51	36	209	1.3	15.3	150	1.3	2.3	27	30	34	3	1	1	1	0	0
0	30	66	1	5	19.68459483	1	1	0	0	0	0	0	0	0	94	104	72	83	25	99	37.72	15	19.1	4.56	203	13.5	15.7	3.1	167	3.6	132	287	7.29	52	37	2.1	13.3	44.8	1.2	0.4	11	22	52	2.8	3	0	1	0	0
1	10.61	73	2	5	33.60881543	1	1	0	0	0	0	0	1	0	113	124	81	96	28	95	38.5	6	10.6	2.79	30	9.2	15.8	2.5	141	4	105	234	7.28	41	42	1.3	17.9	23.5	1.6	0.8	33	36	88	3.8	1	0	1	0	0
0	30	62	2	5	36.7901662	1	1	0	0	0	1	1	1	1	112	158	75	94	21	100	39.06	15	19.2	4.39	190	11.4	15.4	2.5	135	5.6	103	294	7.3	38	189	2	32.5	49.1	2.9	0.3	40	138	48	2.1	1	1	1	1	1
0	30	87	2	1	19.82222222	1	0	0	0	0	1	0	0	0	86	159	66	88	29	99	36.83	15	14	3.51	295	10.8	14.8	2.5	136	3.7	98	91	7.44	51	41	2.6	14	45.7	1.3	0.3	16	22	26	0.6	2	0	1	0	0
1	1.17	57	1	5	25.22491349	1	0	0	0	0	0	0	0	0	87	94	70	79	25	91	36.61	15	3.7	2.6	78	8.4	21.3	2.8	136	4.6	108	162	7.17	43	54	4.6	12.4	26.5	1.1	2.8	104	211	57	1.1	3	0	1	1	1
1	12.82	48	2	1	26.40778534	0	0	0	0	0	0	0	0	0	114	142	101	110	32	94	36.11	15	9.2	2.89	150	9.2	16.8	3.1	142	4.3	96	137	7.37	88	45	1.1	12.5	21.8	1.1	0.7	53	31	39	0.6	1	0	1	1	1
0	30	46	1	5	37.24277238	1	0	0	0	0	0	0	0	0	90	111	66	78	20	92	37.33	8	16.4	4.04	188	11.3	12.4	2.8	138	4.5	107	122	7.38	41	79	2.1	14.9	28.4	1.4	1.1	22	38	12	1	1	0	1	0	0
0	30	64	1	1	31.49801587	1	1	0	0	0	1	0	0	0	93	146	85	101	22	99	35.67	15	8	4.74	141	12.8	15.8	3	141	4.9	106	185	7.1	59	125	8.7	19	44.5	1.8	1.6	51	81	53	1.6	1	0	1	1	1
0	30	59	1	5	32.72945335	1	1	0	0	0	1	0	1	0	99	117	59	71	20	99	36.83	15	18	4.75	198	14.2	14.7	2.4	135	5.6	107	136	7.13	38	321	7.1	15.8	33.6	1.5	5.3	180	457	17	1	3	0	1	1	0
0	30	68	1	5	22.85714286	0	1	0	1	0	0	0	1	0	98	106	63	71	18	100	37.22	14	11	3.18	152	10.2	12.8	4.2	140	4.8	98	191	7.41	37	42	3.1	13.2	23.9	1.2	0.4	19	20	29	1.3	3	0	0	0	0
1	7.71	78	2	3	18.2369146	0	0	0	0	0	1	0	1	0	95	95	52	62	28	100	39.89	15	19	3.88	79	13.4	22.1	2.8	136	5.7	101	83	7.34	32	162	2	15.3	30.9	1.3	1.4	23	54	65	9.3	3	1	1	1	1
0	30	53	1	1	26.63805075	0	0	0	0	0	1	1	1	0	103	129	92	99	15	100	36.67	15	17.3	5.09	265	14.7	14.3	3.1	135	4.5	103	190	7.32	48	328	1.2	12.8	31.2	1.1	0.7	92	115	16	0.8	3	0	1	1	1
0	30	30	1	1	31.54063039	0	0	0	0	0	0	0	0	0	82	124	79	89	32	100	37.11	15	8.3	5.52	239	15.3	13.8	3.6	140	5.6	108	121	7.32	35	182	1.9	14.5	29	1.3	1	204	174	23	1.2	2	0	1	1	1
0	30	56	1	1	45.11322133	1	1	0	0	0	0	0	0	0	121	115	69	79	22	95	38.11	15	9.4	3.46	505	9.8	13.8	1.9	139	4.1	106	128	7.27	49	50	1.2	14.8	27.8	1.3	0.4	17	18	39	1.4	1	0	0	0	1
0	30	90	1	1	23.84083045	0	0	0	1	0	0	0	1	0	80	99	42	56	10	100	36.5	14	6.6	2.73	119	8.3	13.1	3.9	138	4.9	106	143	7.48	35	310	2.9	18.8	26.9	1.7	0.3	16	26	27	1.5	3	1	1	1	0
0	30	60	1	1	46.77737312	1	1	0	0	0	0	0	1	0	79	128	50	73	24	96	36.89	15	16.1	3.69	341	10.5	13.5	2.7	141	6.7	105	235	7.18	71	113	1.1	13.3	19.6	1.2	0.3	53	50	21	1.3	1	0	1	1	0
0	30	57	2	1	36.80440771	0	0	0	0	1	0	0	0	0	105	132	80	91	20	100	36.22	9	6.4	2.95	76	10.1	19.2	2.2	139	3.7	106	73	7.37	45	179	4.7	15.1	31	1.3	1	18	69	11	0.3	1	0	1	0	1
0	30	68	2	1	32.42214533	0	0	1	0	0	0	0	0	0	119	154	80	97	30	87	37.11	15	29.3	4.28	203	13.6	13.3	3.1	141	3.7	111	145	7.24	47	62	2	15	27.3	1.3	1	30	57	27	1	1	0	1	0	1
0	30	70	1	4	26.26262626	1	0	0	0	0	0	0	1	0	72	115	69	79	17	99	39.06	12	27.6	4.56	274	13.9	13.2	2.8	136	4.3	96	125	7.41	27	182	2.8	11.9	29	1.1	2	16	95	14	0.9	1	0	0	0	1
1	8.5	62	2	1	33.29048056	1	1	0	0	0	1	0	1	0	53	90	52	61	15	99	36.61	15	7.6	4.42	214	11.1	20.2	3.3	136	3.9	97	139	7.51	39	32	1.3	14.3	39.1	1.3	2	13	22	33	1.4	1	0	0	0	1
0	30	76	2	5	42.88888889	0	1	0	1	0	1	0	1	0	108	140	79	86	27	95	39.44	15	21.3	3.55	200	10.9	16.7	3.5	137	4.5	94	152	7.25	78	38	2.3	28	39.9	2.5	6.2	228	398	29	1.4	1	0	1	0	0
0	30	57	2	1	24.35986159	0	0	0	0	0	1	1	0	0	79	101	80	88	14	93	36.89	15	8	4.2	195	12.1	15.5	2.5	144	4.8	111	90	7.31	76	39	0.6	13.7	30.3	1.3	0.2	10	19	18	0.5	4	0	0	0	0
0	30	63	2	1	41.11842105	0	0	0	1	0	1	0	0	1	88	105	32	52	20	92	37	8	13.8	4.02	452	10.3	18.2	3.7	140	4.6	98	146	7.3	62	40	1.4	18	82	1.6	0.4	12	22	13	1.3	1	1	1	0	1
1	3.12	73	1	1	33.95061728	0	0	1	1	0	1	0	1	0	80	103	54	66	26	95	36.83	14	10.6	3.69	161	9.4	17.6	3	138	3.4	98	146	7.42	44	34	1.2	20.1	31	1.8	0.6	33	53	54	2.9	1	0	0	1	0
0	30	47	2	1	33.18593046	1	0	0	0	0	0	0	1	1	125	179	118	131	40	85	36.89	13	11.6	4.86	254	12.8	19.6	3.9	134	3.9	100	97	7.51	30	70	1	10.8	27.8	1	0.4	31	24	9	0.7	1	0	0	0	0
1	2.96	91	2	2	54	0	1	0	1	0	0	0	0	0	59	82	51	58	11	100	34.67	10	21.7	3.31	234	10.4	14	2.7	139	6	106	127	7.36	39	84	1	13.3	46.4	1.2	0.4	34	26	27	1.7	3	0	0	1	0
0	30	54	2	2	27.14106049	0	0	0	1	0	1	0	0	0	102	169	84	98	36	100	36.56	11	8.3	3.45	100	10.4	17.7	2.5	141	5.3	112	45	7.32	34	51	2	11.7	39.3	1.1	0.4	26	35	44	2.3	3	0	1	0	1
0	30	79	2	1	17.69795918	1	0	0	0	0	0	0	0	0	78	142	86	97	21	97	36.44	12	20.5	3.43	220	10.6	14.9	2.8	141	4.5	106	107	7.33	42	43	3.5	12.1	38.3	1.1	0.4	10	14	35	2.2	3	0	0	0	0
1	4.13	95	2	1	30.12465374	0	0	0	1	0	0	0	0	0	77	85	48	57	17	99	36.56	10	6.9	2.86	181	6.8	16	3.1	148	3.4	106	221	7.47	35	390	1.1	16.6	150	1.5	0.9	7	31	19	1	1	0	1	1	0
0	30	57	2	1	19.67625461	1	0	0	0	0	0	0	0	0	104	115	85	94	15	100	36.39	15	14.1	3.28	191	10.1	12.6	3.4	140	4.6	107	137	7.43	31	391	1.6	13.7	25.2	1.3	0.2	12	31	14	0.9	1	0	1	1	1
0	30	61	1	5	36.49379109	0	1	0	1	0	1	1	0	0	103	106	82	88	26	96	36.78	14	17.3	3.39	213	9.4	20.3	2.6	128	3.4	88	131	7.28	35	48	3.8	14.8	29.4	1.4	0.6	21	34	46	11.5	1	0	0	0	0
1	11.12	78	1	1	25.40714556	1	0	1	0	0	0	1	1	0	126	124	79	88	33	90	37.89	15	17.1	4.22	137	11.6	15.6	3.4	141	4.4	97	267	7.49	36	45	3.3	18.6	93.5	1.7	0.6	45	13	31	1.1	1	1	1	1	1
0	30	75	2	1	36.43149824	0	1	0	0	1	1	0	0	0	123	106	57	68	26	97	37.39	14	9.1	3.78	109	11.5	14.9	3.5	135	3.2	92	177	7.44	49	46	1.1	14	27.4	1.3	0.7	16	28	13	0.8	1	0	0	1	0
0	30	34	1	5	30.93112245	0	0	0	0	0	0	0	0	0	137	87	45	55	39	92	38.17	15	33.9	3.17	216	8.3	14	2.4	129	4.2	100	305	7.2	37	80	7.1	18.3	37.4	1.7	1.3	12	14	60	3.8	3	1	1	1	1
0	30	81	2	2	33.41240937	1	1	0	0	0	0	0	1	0	73	122	58	74	16	100	36.5	11	14.1	3.46	372	10.6	13.1	2	143	4	107	231	7.27	49	119	1.1	18.6	49.7	1.7	0.2	21	81	51	2.7	1	1	1	1	1
1	4.29	55	1	1	27.75510204	1	1	0	0	1	1	0	1	0	61	113	64	75	24	96	36.83	12	4.3	2.39	115	6.7	16.8	2.1	132	3.3	108	108	7.38	33	81	1.2	18	37.7	1.7	1.6	22	62	37	1.2	1	0	0	1	1
1	2.05	73	2	2	24.49954086	0	0	1	1	0	1	0	1	0	71	148	56	78	31	86	36.78	15	5.6	3.14	272	10	16	3.3	134	5.5	103	182	7.18	62	65	1	11.6	27	1.1	0.2	13	14	82	2.3	1	0	0	0	0
0	30	86	1	1	23.24598478	0	0	0	0	0	0	0	0	0	73	144	94	107	13	98	37.06	11	17.8	4.73	70	14.1	15.6	2.8	141	4.3	118	105	7.23	46	46	1.5	11.9	29.8	1.1	0.5	19	24	45	1	1	0	1	1	0
1	4.52	87	2	1	18.01290113	1	0	0	0	0	0	0	0	0	78	112	48	63	24	100	36.89	15	9.8	4.14	238	13.1	14.7	2.3	135	4.6	103	152	7.41	35	177	1.3	11	28.4	1	0.4	112	148	22	1	1	0	0	1	0
0	30	27	1	5	33.17037037	1	0	0	0	0	0	0	0	0	102	136	113	119	22	97	37.61	15	8.9	3.21	167	9.7	12.6	3.1	139	3.6	96	94	7.58	39	174	1.7	14.8	30.7	1.4	0.8	91	50	16	0.5	3	0	1	1	1
0	30	69	1	2	28.18836036	1	1	0	0	0	0	0	1	0	95	145	80	100	16	100	37.44	5	18.5	2.65	157	7.7	13.9	2.8	141	4.9	113	194	7.35	28	94	2.3	13.5	24.6	1.2	0.3	32	71	20	1.9	3	0	1	0	0
0	30	30	1	1	54.03358162	0	0	0	0	1	0	0	0	0	99	139	72	92	19	96	36.78	15	16.4	1.87	138	7.6	16.4	2.4	120	3.2	82	156	7.43	34	52	3.4	37.5	60.6	3.4	18.8	59	161	25	1.3	1	0	0	0	0
0	30	28	2	5	18.70748299	0	0	0	0	0	0	0	0	0	71	102	67	78	22	100	36.67	9	18.3	3.05	230	9.6	12.3	3.5	139	3.9	106	121	7.4	45	34	1	16.5	28.8	1.5	0.8	10	13	6	0.5	1	0	0	0	0
1	8.57	66	1	5	22.4020491	0	0	0	1	0	1	0	0	0	90	133	84	95	25	100	37.06	15	35.2	2.68	34	7.3	28	3.2	134	4.7	84	104	7.25	22	39	16.8	22.8	31	2.1	5	590	457	66	3.8	3	1	0	0	1
1	3.87	59	2	1	25.52800735	0	0	0	0	1	0	0	0	0	104	97	46	58	23	100	36.39	15	10.4	1.94	72	7.4	15.1	3.3	130	3.1	96	152	7.42	32	37	2.9	30.9	52.9	2.8	13.6	26	39	15	0.7	3	0	1	1	0
1	2.82	53	1	1	33.66782007	0	0	0	1	1	0	0	0	0	78	102	50	62	20	96	37.11	15	4	2.16	41	7.1	16	2.6	131	6	104	119	7.32	38	39	2.1	18.3	33.9	1.7	8.1	38	68	32	3	1	0	0	0	1
0	30	49	1	5	24.16010264	0	0	1	0	0	0	0	0	0	69	75	43	49	23	96	35.72	14	14.6	3.34	141	8.6	17.9	2.9	131	5.1	88	132	7.37	45	61	1.3	13.4	30.2	1.1	0.2	12	31	136	19.7	3	1	0	1	1
0	30	74	1	4	23.4670257	1	0	0	0	0	0	0	1	0	67	111	65	78	23	99	38.22	15	5.7	4.39	127	9.9	15.1	3	136	4.2	99	123	7.46	44	63	1.7	13.9	28.7	1.3	0.3	106	78	25	1.1	1	0	0	0	0
1	1.1	59	1	1	16.06497656	0	0	0	0	0	0	0	0	0	122	88	70	75	18	95	37.22	14	6.2	3.32	197	10.2	18.1	2.3	125	3.9	95	334	7.45	34	54	2	11.6	40.5	1.1	0.6	236	96	18	0.4	3	0	0	0	0
1	2.13	79	1	2	26.08024691	0	1	1	1	0	1	0	1	0	115	167	99	118	21	97	37.5	15	13.9	2.83	118	7.5	20.4	3.1	147	3.3	113	136	7.36	30	84	5.5	23.2	39.7	2.1	17	46	90	69	2.3	1	0	0	0	0
0	30	66	1	5	25.56495392	0	0	0	0	0	1	1	1	0	100	115	79	86	23	91	36.39	15	17.7	5.08	192	14.5	14.2	3.6	141	4.5	106	158	7.32	48	66	1.1	14	150	1.3	0.4	19	89	11	0.6	2	0	0	0	0
0	30	54	1	5	27.61243386	0	0	0	0	1	0	0	0	1	92	154	134	138	16	100	36.44	3	2.9	3.07	91	9.5	13.9	2.5	146	3.1	104	274	7.4	45	470	6.6	14.8	41.7	1.4	1.6	246	383	10	0.7	1	1	1	1	1
0	30	79	2	1	31.75858481	0	0	0	0	0	1	0	0	1	95	141	79	99	15	95	37.22	15	29.4	3.81	148	11.1	13.5	3.1	144	4.7	103	161	7.19	72	41	4	16.4	29.2	1.5	1.3	351	376	21	1.4	1	0	1	1	0
0	30	69	2	5	40.625	0	1	0	1	0	0	1	0	0	90	71	43	50	23	93	36.5	12	2.7	3.9	37	11.5	15.7	1.4	142	5.4	102	83	7.11	36	181	11.4	19.5	35.8	1.8	0.5	2154	4082	38	3	1	1	1	1	1
0	30	62	1	1	35.18518519	1	1	1	0	0	0	0	1	0	87	142	71	88	20	97	36.28	15	8	4.22	160	12	15.2	3.6	141	4.6	106	128	7.44	42	69	1.2	12.6	28	1.1	0.4	9	16	28	3.4	1	1	0	0	0
0	30	87	2	5	46.46464646	1	0	0	0	0	0	0	0	0	74	104	44	58	20	95	37.33	15	24.8	3.09	332	8.7	15.2	2.3	140	4.5	104	152	7.27	62	89	2.1	14.7	26	1.4	0.3	18	37	18	1.2	1	0	0	1	0
1	4.5	67	1	5	32.93061224	0	0	0	0	0	0	0	0	0	50	117	115	80	30	93	35.83	15	13.5	3.86	78	12.1	13.2	1.6	128	4.3	89	197	7.28	52	81	2.3	14.6	97.7	1.3	1	32	30	65	4.8	1	1	1	0	1
0	30	64	1	2	34.71783866	0	1	1	0	0	1	0	0	0	95	154	71	90	9	99	37.22	3	5	3.03	218	7.6	14.8	2.8	143	4.7	104	85	7.29	67	217	1.1	13.9	29.1	1.2	0.4	9	9	76	7.2	3	1	1	1	1
1	1.81	65	1	2	35.74394464	0	1	0	0	1	0	0	1	0	107	158	57	77	25	100	37.17	15	24.9	3.15	51	9.4	16.2	2	129	3.7	99	178	7.3	44	38	2.1	15.6	43.7	1.4	6.7	50	155	54	5.8	1	0	1	1	0
1	14.98	88	1	1	27.74234694	1	0	0	0	0	0	0	1	0	107	147	76	93	20	97	36.28	13	19.8	4.76	133	15.2	13.6	4	139	4.2	102	165	7.5	34	66	1.1	11.7	20	1.1	1.1	24	55	26	1.2	1	0	0	0	0
1	1.21	83	1	2	24.68955442	0	0	1	1	1	0	0	1	0	71	77	43	50	19	98	36.72	12	2.6	2.45	73	7.6	18.1	2.3	138	5.1	100	97	7.5	31	38	2.6	20.2	53.4	1.9	1	70	130	118	3	1	0	0	1	0
1	9.32	80	2	2	26.9382125	0	1	0	1	0	1	0	0	1	60	153	63	91	23	98	36.61	15	9.9	2.94	395	8.3	14.6	2.7	137	3.9	99	201	7.42	43	64	2.3	12.8	35.2	1.2	0.3	7	17	46	1.5	3	0	1	0	0
0	30	55	2	1	27.67958591	0	0	1	0	0	0	0	1	0	94	124	56	71	18	98	37.28	15	5.1	3.86	203	10.2	14.9	3.2	140	3.7	107	148	7.37	46	153	0.8	12.8	27.4	1.1	0.5	9	76	13	0.7	3	0	0	0	0
1	11.13	85	1	1	34.19651056	0	1	0	1	0	1	0	0	0	89	123	71	82	11	98	37	11	24.3	4.09	209	13.2	13.3	2	141	4.6	112	115	7.33	36	116	2.8	13.5	31.1	1.2	4.3	331	255	42	2.4	1	1	1	1	1
0	30	42	1	5	31.34073981	1	1	0	0	0	0	0	0	0	114	89	59	64	21	96	38.78	15	9.2	3.93	161	12.7	12.6	3.7	131	3.7	95	113	7.47	35	499	1.2	10.6	26.6	1	0.8	119	163	8	0.8	1	0	1	1	0
0	30	41	1	1	19.81481481	0	0	0	0	0	0	0	0	0	80	112	65	79	15	98	35.89	15	11.8	3.06	176	8.1	14.6	2	127	3.9	91	149	7.43	46	40	0.9	15.5	24.4	1.4	0.6	19	13	9	0.4	3	0	1	0	1
0	30	83	1	1	36.99800519	0	0	0	1	0	0	0	1	0	122	114	70	80	25	100	36.94	15	0.1	2.66	29	7.4	15.6	2.5	138	3.7	96	116	7.37	44	32	1.3	14.1	27.8	1.3	1.6	33	76	104	5.3	1	0	0	0	0
0	30	46	1	1	37.0606576	1	1	0	0	1	0	0	0	0	95	123	66	79	15	99	37.67	15	4.5	1.97	35	7.2	20	3.5	140	3.5	113	151	7.48	25	75	2	41.4	105.2	4.1	37.6	70	148	32	0.9	1	0	1	0	0
0	30	71	2	1	35.04132231	1	0	0	0	0	0	0	1	0	109	75	53	57	15	100	36.94	15	13.8	2.66	112	8.3	13.9	2.4	146	3	106	271	7.45	31	372	4.6	17.4	55.8	1.6	1.2	45	72	15	1.1	1	0	1	1	1
0	30	57	1	1	29.30606282	0	0	0	0	0	0	0	0	0	73	100	57	68	30	96	37.94	15	11.1	2.75	264	8.7	15.6	3	139	3.8	105	101	7.37	40	80	2.7	16.7	30.4	1.5	0.3	49	66	13	0.7	3	0	0	0	0
0	30	56	1	1	38.78885604	1	0	0	0	0	0	0	0	0	89	120	60	74	47	96	36.94	3	13.2	4.69	193	13.9	14.1	2	141	3.1	102	161	7.36	50	252	2.3	12.1	28.9	1.1	0.8	52	61	13	0.9	3	0	1	1	0
0	30	74	2	1	27.77673228	0	0	0	0	0	0	0	0	0	78	106	64	74	14	96	36.72	15	32.9	3.27	584	7.9	21.5	2.1	140	4	108	79	7.37	47	39	0.9	14.1	30.5	1.2	0.7	14	62	11	0.7	1	0	0	0	0
0	30	68	2	1	30.01302083	0	0	0	0	1	1	0	0	0	122	123	82	90	18	99	36.94	15	43.6	5.65	70	16.1	15.3	2.4	126	4.3	90	131	7.34	43	58	2.4	22.7	52.8	2.1	2.5	23	35	127	2	1	0	1	0	0
1	24.73	64	1	1	24.81632653	0	0	1	0	0	0	0	0	0	129	69	50	69	27	71	35.17	15	10.4	2.98	98	9.2	14.4	2.8	139	6.6	107	288	6.78	45	455	11.6	19.9	54.2	1.8	0.5	952	1120	19	1.2	1	1	1	1	1
0	30	66	1	2	29.71533517	0	1	0	1	0	1	0	0	0	71	116	79	86	20	91	37.44	3	11.3	2.52	222	7.6	14.9	3.9	137	4.9	92	118	7.31	64	71	0.7	12.4	27.5	1.1	0.7	27	47	79	3.7	1	1	1	0	1
0	30	75	2	2	23.33546614	1	1	0	1	0	1	0	1	0	61	181	64	94	19	97	36.56	15	6.8	2.18	122	6.4	16.1	2.7	141	4.8	111	155	7.33	25	69	1.6	13.2	34.2	1.2	0.3	13	7	71	6.2	3	0	0	0	0
0	30	64	1	5	37.75602259	0	1	0	1	0	0	0	1	0	80	150	80	97	15	97	36.56	14	41.7	4.6	181	12.6	15	3.5	132	4.4	90	325	7.27	44	40	5.7	15.1	29.6	1.4	4.1	207	202	40	2.8	3	0	0	1	0
1	2.1	61	1	1	27.86394558	1	0	1	0	0	0	0	1	0	136	132	84	97	19	92	36.89	15	12.4	3.55	419	10.5	14.1	2.9	137	4.5	101	88	7.41	54	75	1.1	15.3	27.8	1.4	0.7	43	52	24	0.9	1	0	0	0	0
1	2.2	78	2	2	32.06744702	0	1	0	0	0	1	0	0	0	118	98	84	87	27	99	37.72	13	12.4	3.22	149	10.8	17.5	2.4	133	5	94	164	7.35	44	37	2	66.1	57	6.3	2.3	81	162	32	6.3	1	0	0	1	0
0	30	42	2	5	47.24609375	0	0	0	0	0	0	0	0	1	89	96	77	85	17	100	37.06	15	12.4	2.94	255	8.8	15	2.2	136	5.4	101	96	7.43	45	345	2.3	17.9	46.7	1.7	0.2	5	11	8	1	3	0	0	1	0
1	11.25	52	1	1	29.86055123	0	0	0	1	0	0	0	0	0	104	125	68	78	20	93	36.17	15	1.7	2.39	72	7.5	14.8	3	149	4.5	113	113	7.17	61	185	11.3	49.1	67.1	4.7	1.7	449	599	24	1.7	1	1	1	1	1
0	30	34	2	1	28.34547347	0	0	0	0	0	0	0	0	0	111	100	52	66	14	97	36.78	14	9.5	3.26	206	10.6	17	3	143	4.1	111	115	7.37	37	122	2	22.3	48.1	2.1	0.4	11	20	2	0.6	1	0	1	0	0
1	11.78	52	1	2	27.24616508	0	1	0	0	0	0	0	0	0	66	139	69	88	10	100	38.11	15	17.1	4.71	206	13.1	12.4	3.2	141	4.6	102	718	7.03	61	178	7.5	42.5	69.6	4	0.9	486	756	19	1.7	4	0	1	1	1
0	30	77	2	1	21.79231435	0	0	1	1	0	0	0	0	0	83	106	59	69	20	97	36.33	15	25.1	2.45	256	8	21.1	3.2	136	3.2	108	137	7.36	30	43	1.5	14.8	28.5	1.4	3.2	27	22	31	1.2	3	0	0	1	0
0	30	61	1	1	38.28367347	0	1	0	0	0	1	0	0	0	140	184	111	127	21	95	39.11	14	7.6	2.83	144	8.2	16.2	2.1	143	4.9	107	175	7.13	97	89	0.6	13.4	36.5	1.2	0.2	8	20	21	0.9	1	0	1	0	1
0	30	51	2	2	35.34907209	0	0	0	0	0	0	0	0	0	81	185	69	96	16	97	36.06	15	3.5	2.95	107	7.7	17.6	3.5	139	7.6	115	153	7.17	29	55	0.9	12.7	26	1.1	0.6	7	14	113	13.5	1	0	0	0	0
0	30	84	2	5	23.71184463	0	0	0	1	0	1	0	0	0	144	77	48	56	20	100	36.56	15	22.9	3.24	456	9.1	15.2	1.7	144	4.4	108	206	7.31	45	103	5	18	29	1.7	0.3	19	40	16	1	1	0	1	1	0
0	30	61	1	1	28.36752366	1	0	0	0	0	1	1	0	0	91	102	83	87	24	100	38.28	15	21.2	5.25	285	14.6	13.6	2.4	133	4.5	103	193	7.07	37	192	3.2	13.5	25.3	1.2	0.6	59	193	14	1.7	1	0	1	1	1
0	30	58	1	1	38.26530612	1	1	0	0	0	0	0	1	0	97	130	86	97	24	98	37.33	15	6.8	4.26	136	13.2	14	3.3	141	4.3	104	128	7.36	46	65	1.3	11.8	23.9	1.1	1.1	33	27	17	0.7	1	0	1	0	0
0	30	35	1	1	31.90311419	0	0	0	0	0	0	0	0	0	110	112	54	64	19	99	36.17	15	7	3.53	83	11.8	12.9	3.5	147	3.3	112	206	7.42	38	335	3.1	14.4	36.3	1.2	0.6	206	309	7	0.7	1	0	0	0	1
0	30	58	1	5	30.57235457	0	0	0	0	0	0	0	0	0	74	135	76	92	22	89	37.11	15	17.1	5.01	315	14.9	12.6	2.9	139	4.4	98	149	7.35	55	95	1.6	10.3	25.4	1	1	70	101	32	2.5	1	1	1	0	1
1	11.24	81	2	1	25.80226378	1	0	0	0	0	1	0	0	0	114	96	51	63	36	96	35.78	9	12.4	3.37	409	10.3	18.6	2	141	3.4	116	42	7.23	30	61	1.8	27.2	57.3	2.7	13.5	199	233	39	1.2	1	0	1	1	1
1	4.3	75	2	5	16.32653061	1	0	1	0	0	0	0	0	0	90	125	56	72	15	98	36.56	15	21.2	3.27	322	11.3	26.1	4.4	137	4.6	103	167	7.27	32	321	2.9	13.1	29.5	1.2	1.3	321	425	33	1.2	1	1	1	1	0
1	5.15	80	2	1	22.05577929	0	0	0	1	0	1	0	1	0	77	122	49	67	25	100	37	15	23.9	3.26	118	10.1	15.5	2.3	140	4.1	110	162	7.39	32	159	1.3	20.6	40.3	1.9	0.4	15	39	29	1.6	1	0	0	0	0
0	30	66	1	2	30.45776225	1	1	1	0	0	0	0	0	0	93	112	55	81	25	96	37.17	13	6.1	3.13	159	9.4	15	3.3	139	4.5	107	158	7.29	44	73	1.6	21.9	37.5	1.7	0.6	69	153	97	2	4	0	0	1	0
0	30	48	2	5	28.515625	0	0	0	0	0	0	0	0	0	113	106	77	84	30	100	36.94	7	13	3.56	149	11.1	12.1	2.6	136	3.5	104	137	7.47	36	69	1.1	12.1	23.7	1.1	0.2	75	36	11	0.6	1	0	1	0	0
0	30	68	2	1	28.046875	0	1	0	1	0	1	0	0	0	77	95	55	68	20	97	36.61	15	53.4	3.83	242	10.6	21.2	1.5	131	3.5	91	106	7.41	41	42	2.7	29.2	49.1	2.7	0.8	16	27	44	7.5	3	1	1	0	0
0	30	70	2	1	32.61319583	0	0	0	1	0	0	0	0	1	55	97	46	58	5	93	33.72	15	24.2	4.41	250	11.8	17.7	2.8	139	4.1	110	140	7.15	52	259	4.2	13.1	38	1.2	0.4	10	23	29	1.1	2	0	1	1	1
0	30	62	1	3	25.17972073	0	0	0	0	1	0	0	0	0	115	142	78	94	20	93	37	15	18.1	3.95	263	12	13.5	3.1	142	3.8	106	102	7.43	38	94	2.3	13.4	27.8	1.2	3.4	58	54	11	0.7	1	0	0	0	0
0	30	77	1	2	23.33546614	1	1	0	0	0	0	0	1	0	67	161	93	114	18	100	36.89	15	9.2	4.67	274	13.8	14.7	2.4	131	4.4	95	322	7.47	29	51	1.4	12.4	25.1	1.1	0.4	12	10	21	1.1	1	0	1	0	0
0	30	83	1	1	21.45357371	1	1	0	0	0	0	0	0	0	105	135	82	89	20	95	36.5	13	12.1	4.39	150	13.3	13.9	3.2	138	4	103	273	7.41	32	321	2	12.9	23.1	1.1	1.2	36	40	42	0.6	1	0	0	0	0
1	2.69	43	2	1	17.85639958	0	0	0	0	0	0	0	0	0	91	94	80	86	18	94	36.44	9	11.8	3.4	331	8.9	15	3.5	126	2.2	61	106	7.54	67	90	0.6	11.5	30	1.1	0.3	37	38	23	0.3	1	0	0	0	0
1	8.55	75	2	1	21.20844875	1	0	1	0	1	1	0	0	0	91	126	67	79	26	95	36.39	15	5.6	2.92	201	7.9	16	3.2	134	4.1	103	99	7.35	34	244	1.5	17.3	39.3	1.6	0.7	12	25	40	2.2	1	1	1	1	1
0	30	65	1	1	36.2037037	1	0	1	0	0	0	0	0	0	102	128	73	87	8	95	37.56	15	9.2	3.17	211	9.9	14.9	3.1	147	4.5	110	143	7.38	53	91	1.2	13.8	26.5	1.2	0.7	45	28	36	1.1	1	0	1	0	1
0	30	60	1	1	22.09680791	1	0	0	0	0	0	0	0	1	81	139	81	93	30	99	36.39	8	20.8	4.2	374	13.3	14.3	3.6	137	3.8	96	174	7.48	36	334	1.8	13	20.8	1.1	0.8	17	78	18	1	3	0	0	0	1
0	30	55	1	1	36.92041522	1	1	0	0	0	0	0	0	0	106	74	29	38	27	95	37.22	14	11.4	3.73	83	8.9	16.1	3.2	133	4.1	100	157	7.42	28	90	3	15.1	25.6	1.4	4.3	197	84	20	1.4	4	0	0	0	0
0	30	80	1	1	33.38842975	0	0	1	0	0	0	0	0	0	108	119	54	76	14	99	37.67	15	9.9	3.42	117	9.9	14.4	2.9	134	3.5	106	118	7.33	37	120	2.2	15	26.6	1.3	0.7	8	29	16	1.5	1	0	0	0	0
0	30	70	2	2	26.18594183	0	1	0	0	0	0	0	1	0	79	150	106	121	25	100	36.94	15	11.3	3.51	480	8	17.5	2.7	133	4.7	104	305	7.15	32	101	2.2	15.4	29.4	1.4	0.2	7	9	47	1.9	1	0	0	0	0
0	30	68	2	1	29.12897075	0	0	0	0	0	1	0	0	0	61	124	46	67	21	84	35	14	8.9	2.81	85	8.4	19.8	2.8	135	4.3	96	187	7.46	45	248	1.5	13.9	39.4	1.2	0.7	37	17	23	2.9	4	1	1	1	1
0	30	73	2	2	23.64203954	0	0	0	0	0	0	0	1	0	108	146	120	129	32	61	37.5	15	12.5	5.49	216	11.9	15.4	2.7	138	3.7	93	203	7.45	56	29	3.7	12.2	28.7	1.1	0.6	17	18	18	0.5	4	0	1	1	1
0	30	48	1	2	74.83347496	0	0	0	0	0	1	0	1	0	117	87	60	70	24	91	36.33	15	30.3	4.24	384	7.9	24.7	2.8	133	4.9	95	104	7.36	59	31	1.5	57.3	38.6	5.2	0.4	6	12	32	1.6	1	0	0	1	0
0	30	59	1	2	26.8744961	0	0	0	0	0	0	1	0	0	91	117	63	75	15	99	36.39	15	17	4.79	144	12.8	14.8	2.4	138	6.8	105	195	7.23	39	128	4.7	13.3	29.7	1.2	0.4	1215	3150	15	1.4	1	1	1	1	1
0	30	34	1	1	21.43220914	1	0	0	1	0	0	0	0	0	75	188	117	138	23	99	36.72	15	12	2.44	142	7	17.5	3	137	4	95	113	7.36	35	82	0.8	13.4	27.7	1.2	0.2	352	417	35	5.7	3	0	0	0	1
0	30	53	1	1	37.28268809	0	0	0	1	0	0	0	0	0	127	139	86	96	30	100	37.06	15	8	4.23	119	13.3	13.3	3.3	133	3.7	99	134	7.51	24	210	1.4	14.6	31.3	1.3	0.8	74	77	23	1.9	1	0	0	0	0
0	30	32	1	2	17.64777476	1	0	0	0	0	0	0	0	0	93	115	72	81	15	95	36.56	8	1.3	3.4	17	10	17	3.2	139	3.6	103	106	7.29	59	50	1	11.1	30.2	1	1.6	516	695	15	0.7	1	0	1	0	0
1	1.98	58	1	1	20.98851155	0	0	1	0	0	0	0	0	0	94	84	61	66	19	97	36	15	32.4	2.65	273	7	23.2	2.2	136	3.7	103	111	7.52	31	53	2.3	19.2	34.9	1.7	3.9	17	42	8	0.6	1	0	0	0	0
0	30	69	2	1	41.43138762	0	1	0	1	0	1	0	0	0	81	79	43	54	16	96	37.28	15	15.8	2.27	224	6.2	15.9	2.3	143	4.9	112	187	7.25	43	127	1.3	18	29.5	1.7	0.2	7	11	70	2.2	4	0	1	1	1
1	3.5	68	1	5	22.77089842	0	0	0	0	0	0	0	0	0	87	132	72	85	17	100	36	15	13.9	2.13	303	5.9	18.2	2.7	157	3.2	130	115	7.28	38	30	4.6	11.8	26.5	1.1	0.6	29	22	73	2.2	1	0	1	1	0
0	30	56	1	1	46.79354093	1	0	0	0	0	0	1	1	0	78	97	57	69	19	96	37.22	15	10.5	3.19	140	10.3	12.4	2.5	137	4.2	109	105	7.43	27	61	1.3	21.5	39.5	2	0.6	10	31	14	0.6	3	1	1	0	1
0	30	70	2	2	24.01384083	0	0	1	0	0	0	0	0	0	118	96	64	75	23	100	37.06	15	20.1	3.67	153	9.5	18.9	2.3	138	4.1	102	102	7.29	37	187	6.7	19	31	1.7	0.3	7	14	19	1	4	0	0	1	0
0	30	64	1	1	33.94700792	1	1	0	0	0	0	0	0	0	97	159	63	87	32	95	38	5	12.3	3.07	211	9.7	14.2	4.2	138	4	102	233	7.39	49	61	1.5	13.5	30.6	1.3	0.6	7	14	12	1.2	1	0	0	0	0
0	30	56	1	1	27.28174603	1	0	0	0	0	0	0	0	0	78	162	87	109	25	96	37	15	11	3.7	152	9.3	18.8	2.6	137	3.4	104	163	7.37	31	64	1.2	14.6	29.2	1.3	0.9	19	49	10	0.9	3	0	0	0	0
0	30	65	1	1	30.70600421	0	0	0	0	0	0	0	0	0	76	104	60	72	14	98	37.17	15	21.9	2.83	315	7.9	13.2	2.8	139	3.4	105	139	7.5	34	36	1.3	24.7	64.6	2.3	0.5	20	26	6	0.8	1	0	0	0	0
0	30	57	1	5	27.57785467	0	0	0	0	0	0	0	0	0	58	128	87	96	18	100	36.39	15	9.4	3.11	169	10.7	14.8	3.4	121	4	86	77	7.41	42	97	2.6	12.9	34.1	1.2	0.2	9	15	26	7.1	1	0	1	0	0
0	30	29	2	1	33.38477173	0	0	0	0	0	0	0	0	0	77	109	65	79	16	100	37	14	4.9	2.79	257	7.9	15.9	4.1	141	4.1	107	94	7.5	33	100	2.1	17.3	37.3	1.6	0.2	9	15	9	0.7	1	0	0	0	0
1	1.56	93	2	5	37.71312432	0	1	0	0	0	1	1	1	0	98	95	77	84	20	98	36.72	14	17.2	2.66	225	8.3	14.3	2.2	132	3.9	98	204	7.45	30	66	2	12.3	25.4	1.1	0.9	18	28	88	1.7	1	0	0	0	0
0	30	55	1	1	20.6822814	0	1	0	0	1	0	0	0	0	97	78	56	63	13	94	37	15	9.4	3.5	93	11.9	12.7	3	137	3.2	95	153	7.45	38	43	0.8	13.1	52.6	1.2	0.8	80	79	5	0.5	3	0	0	1	0
0	30	71	1	1	16.87121144	0	1	0	0	0	0	0	0	0	108	120	59	73	21	100	38.22	15	8.5	2.68	223	8.8	18.4	2.1	145	3.9	104	163	7.4	115	42	1.1	12.2	25.1	1.1	0.2	13	20	93	1	1	0	1	0	0
1	18.24	65	1	5	26.11428571	0	0	0	0	0	1	1	0	0	77	115	33	55	33	100	36.39	15	20.6	2.78	93	8.8	23	2.8	127	3.8	91	114	7.42	38	32	3.4	44.5	40.9	4.1	3.2	690	2003	25	1.2	1	1	1	1	1
0	30	61	2	5	29.05328798	1	1	0	0	0	0	0	1	0	135	114	69	83	30	93	38.56	15	20.6	5.34	264	14.6	13.2	3.1	136	5.3	103	362	7.2	62	73	3	14.4	30.3	1.3	0.2	23	32	53	1.4	1	0	1	0	1
0	30	52	2	1	35.00319922	0	0	1	0	0	0	0	1	0	135	115	61	72	22	98	36.61	15	26.7	3.81	397	11	19.3	2.4	137	4	104	178	7.46	36	219	1.9	12.8	29.4	1.2	0.6	41	26	10	0.5	4	0	0	0	0
0	30	72	1	1	30.17295796	1	1	0	0	0	1	0	0	0	105	123	84	93	29	100	37.44	14	14.6	3.65	208	10.7	14.7	2.6	141	3.9	106	100	7.34	47	34	1.5	39	43.8	3.7	0.7	41	89	54	1.2	1	0	1	0	0
0	30	74	1	1	21.25029236	1	0	0	0	0	0	0	1	0	89	103	68	77	14	100	35.89	15	9.6	2.99	115	7.5	17.9	3	145	3.3	116	111	7.33	47	417	2.4	14.9	41.1	1.3	0.3	17	35	7	0.4	1	0	1	1	0
0	30	56	2	1	26.44563712	1	0	0	0	0	0	0	1	0	147	122	87	94	21	100	37.06	15	8.5	3.43	238	12	12.9	2.5	141	2.5	107	144	7.44	31	199	3	12	28.8	1.1	0.8	65	382	14	1.2	1	0	0	0	1
1	22.17	49	1	1	12.62989074	0	0	0	0	0	0	0	0	0	76	111	64	74	14	93	36.67	6	1.9	2.65	306	8.7	24.4	3.4	139	4.3	108	160	7.45	33	177	1.9	13.7	44.7	1.3	0.2	12	18	13	0.5	4	0	1	1	1
0	30	93	1	2	20.73796875	1	0	0	0	0	1	0	1	0	70	138	51	72	17	96	37	11	8.3	4.47	131	13.4	14.1	2.3	138	4.1	104	106	7.47	36	68	1.7	18.8	47.7	1.7	0.7	44	32	14	0.8	1	0	0	0	0
0	30	22	1	3	20.73601818	0	0	1	0	0	0	0	0	0	100	120	76	88	12	98	36.44	14	28	3.3	193	8.1	24.9	2.3	134	3.6	100	65	7.4	38	63	2.1	15.1	29.3	1.4	3.4	30	40	23	0.9	3	0	0	0	0
0	30	70	1	5	36.69421488	0	1	1	0	0	0	0	1	0	133	110	67	74	41	94	36.61	15	16.3	4.55	51	13.7	17	2.7	136	3.9	104	112	7.43	32	60	2.4	13.7	25.2	1.3	4.1	128	125	31	1.2	1	0	0	0	0
0	30	44	2	2	26.47242456	0	0	0	0	0	0	0	0	0	129	84	57	63	22	100	37.5	15	12.4	2.54	257	7.6	15.3	2.1	131	3.9	93	99	7.38	34	83	1.2	15.3	22.1	1.4	0.4	18	10	65	1.7	1	0	0	0	1
0	30	66	2	2	43.87543253	1	1	0	0	0	1	0	0	0	111	154	86	103	24	95	37.17	7	12.4	4.63	246	11.6	14.8	2.8	138	5.7	95	348	7.23	86	83	1.8	10.9	28.9	1	0.4	10	15	22	1	1	0	1	1	1
0	30	63	1	1	38.79180728	0	0	0	0	0	0	0	1	0	109	128	77	91	22	97	36.94	11	58.1	1.08	78	3.6	21.4	3.3	136	4	103	116	7.39	34	224	1.2	14.8	34.2	1.4	1.2	16	26	19	1.5	3	0	0	0	1
0	30	52	2	2	30.93112245	1	0	0	0	1	0	0	0	0	97	144	129	135	13	96	37.17	13	5.6	2.49	93	8.1	15.2	2.8	137	3.8	98	67	7.41	40	46	1	10.5	25.8	1	1.1	45	67	7	0.6	1	0	0	0	0
0	30	75	2	5	24.44578268	0	0	0	0	0	0	0	1	1	80	110	58	70	16	100	37.11	3	15.1	3.55	207	10	16.2	2.7	136	4	103	167	7.35	44	281	1.8	56	54.2	5.2	0.7	26	33	19	0.9	3	0	1	1	1
1	2.12	62	1	5	30.93553107	1	1	0	0	0	1	0	1	0	98	126	65	79	16	96	39.17	15	15	3.35	429	9.8	14.1	2.6	133	4.2	99	142	7.12	20	147	14.4	29	45.8	2.8	0.6	34	26	11	0.8	3	0	1	1	1
0	30	85	1	1	24.47072173	0	0	0	1	0	0	1	1	0	86	113	65	80	13	100	36	12	11.1	3.54	257	9.5	15.5	3.2	138	4.4	105	118	7.41	33	58	1.2	13.4	46	1.2	0.7	14	24	18	1.6	1	0	0	1	0
0	30	84	2	1	27.98898072	1	0	0	0	0	1	0	0	0	85	137	55	73	33	96	37.06	15	21.9	3.8	362	11.1	14.4	2.6	136	4.6	98	100	7.53	33	90	1.3	13.2	22.7	1.1	0.8	4	33	15	0.6	1	0	0	0	0
0	30	31	1	5	38.53061224	0	0	0	0	0	0	1	0	0	96	165	108	126	30	100	37.44	15	15.6	4.3	131	12.6	13.2	2.8	134	4.7	102	254	7.18	47	52	2.3	16.2	47	1.5	2.1	6605	10690	30	4.2	1	1	1	1	1
1	9.89	58	1	2	34.97057492	0	0	0	1	0	0	0	0	0	110	137	83	97	22	96	36.67	15	11.9	5.51	252	13.8	14.5	3.5	138	4.4	103	167	7.49	32	51	3.2	13.5	24.1	1.2	1.2	66	80	24	1.3	4	1	1	1	0
0	30	34	2	1	20.60546875	0	0	0	0	1	0	0	0	0	131	99	49	61	12	100	37.28	15	13.4	1.47	33	4.7	20.3	3.1	135	5.8	102	94	7.43	21	51	5.5	23.5	38.3	2.1	6.9	202	1013	24	1.6	1	0	0	0	0
1	5.54	76	1	1	29.02857143	0	1	1	1	0	1	0	1	1	70	87	60	70	17	97	36.67	11	31.6	3.09	244	10	15.3	3.5	138	5.2	96	147	7.23	57	42	2.8	21.7	28	2	1.1	204	741	64	6.5	1	1	0	1	0
0	30	69	1	1	30.13799325	1	1	0	0	0	0	0	1	0	72	143	86	99	19	100	36.89	15	9.1	4.72	153	13.6	13.1	4.3	139	4.2	101	208	7.44	43	53	2.7	11.1	26	1	0.5	22	20	18	1.1	1	0	1	0	0
1	1.98	77	2	2	17.15804091	0	1	0	0	0	1	0	0	0	81	144	39	63	17	97	36.72	8	12.2	3.45	128	9.6	16.5	3.3	137	4.8	96	241	7.44	24	49	1.7	12.3	28.6	1.1	0.7	12	104	89	7.4	1	0	0	0	0
0	30	76	2	2	39.16753382	0	1	0	1	0	1	0	0	0	65	87	56	63	15	95	36.28	15	5.3	4.82	160	13.1	22.5	2.8	129	4.9	91	106	7.44	45	78	2.1	63.1	49.8	6	2.3	81	129	67	2.5	1	1	1	1	1
1	11.21	61	2	1	22.73645546	0	1	0	0	0	1	0	0	1	106	105	69	76	15	96	36.5	15	5.8	4.11	227	12.1	15.2	2.4	147	3.2	111	105	7.13	53	365	2.6	19	40.1	1.7	0.9	1550	2831	14	0.7	1	1	1	1	1
1	4.03	62	1	1	29.4299646	0	0	0	0	1	0	1	1	0	100	97	65	74	44	96	36.44	13	18.1	3.21	80	10.5	23	2	133	4.5	89	71	7.33	39	38	7.5	30.5	54.9	2.8	11	782	2106	66	3.8	1	1	1	1	0
0	30	44	2	1	28.68270518	1	0	1	0	0	0	0	0	0	78	113	49	66	26	100	36.39	15	9.8	3.52	253	10.8	13.1	2	138	3.8	108	152	6.93	148	107	3.4	11.3	34.3	1	0.5	18	42	17	0.7	3	0	1	1	1
0	30	68	1	1	22.09317005	0	0	0	0	1	0	0	0	0	135	109	63	74	21	97	37.56	4	21.2	4.68	226	14.6	15.6	3.1	135	5.3	102	137	7.37	53	112	2.5	26.6	40.8	2.6	0.9	26	51	23	1	3	0	1	1	0
0	30	88	2	1	23.63656893	1	0	0	0	0	1	0	1	0	60	106	53	67	18	100	36.39	9	3.2	2.76	97	9.6	15.8	2.8	140	3.4	99	93	7.34	43	56	1.6	13.5	28.2	1.2	0.3	43	51	11	2.4	1	0	0	0	0
0	30	65	1	5	25.59390558	1	0	0	0	0	0	0	0	0	83	113	90	95	22	96	36.5	15	30.8	2.71	310	8.1	14.6	3.3	140	3	113	148	7.37	37	84	1.4	14.1	33.5	1.3	0.4	14	17	17	1.1	3	0	0	1	0
0	30	82	2	1	32.48355263	1	0	0	0	0	0	0	1	0	73	128	79	90	22	99	36.39	13	9.6	3.17	453	9.9	17.2	2.8	133	4.9	106	103	7.33	30	27	3.4	15	29	1.4	0.7	18	33	30	1.2	1	0	0	1	0
0	30	35	1	2	26.16462568	0	0	0	0	0	0	0	0	0	117	94	51	65	20	100	39.28	14	12	3.38	239	9.6	15.5	3.1	140	3.6	104	163	7.42	36	89	1.4	14	28	1.3	1.5	92	134	13	1	1	0	0	0	0
0	30	59	1	1	34.90698438	0	1	0	1	0	1	0	1	0	102	105	54	65	19	95	36.89	15	15.4	4.39	205	12.1	14.2	1.6	122	6	87	288	7.44	47	34	3.9	10.5	20.2	1	0.4	39	41	54	2.3	3	0	0	1	0
0	30	75	2	1	24.91349481	0	1	0	1	0	1	1	0	0	104	132	71	88	32	100	37.22	13	10.8	3.35	314	10.3	12.7	2.7	142	4.1	103	190	7.38	38	251	0.9	12	43.5	1.1	0.2	26	31	27	1.2	1	1	0	0	1
0	30	35	1	1	24.54346238	0	0	0	0	0	0	0	0	0	94	133	96	106	17	99	36.89	15	11.6	4.61	401	11.9	13	3.1	137	4.7	99	141	7.35	56	98	2.1	13.4	30.8	1.2	0.2	14	15	9	0.7	1	0	0	0	0
0	30	71	1	1	28.96473469	0	0	0	0	0	1	0	0	0	72	83	21	38	17	96	36.5	10	6.6	3.81	146	12	13.9	3.5	140	3.6	105	127	7.43	39	167	2	18.1	31.4	1.7	1	27	44	14	0.9	3	0	1	0	1
0	30	93	2	2	39.85307622	0	1	1	1	0	0	0	1	0	94	172	61	83	20	75	35.78	14	5.9	3.34	217	9.9	14.8	3.5	142	4.9	108	163	7.49	33	89	0.9	15.9	26.1	1.4	0.4	12	13	44	1.7	1	0	0	0	0
0	30	53	2	2	45.87950139	0	0	0	0	0	0	0	0	0	85	80	32	43	19	100	36.39	14	17.2	2.82	267	7	20.9	2.9	136	4.1	101	159	7.36	39	45	2.3	20.8	24.5	1.9	1.2	10	6	5	0.7	1	0	0	1	0
0	30	59	1	1	26.64359862	1	0	0	0	0	0	0	0	1	145	80	52	62	16	99	37.22	14	27.1	2.31	314	6.7	15.7	2.8	139	4.4	104	196	7.33	50	76	2	12.2	34.2	1.1	0.4	15	16	19	0.8	1	0	0	1	1
0	30	65	1	2	36.9320672	0	1	0	1	0	1	0	0	0	138	109	39	53	21	100	36.89	15	7.5	1.84	165	5.3	17.7	3.2	145	4.5	115	183	7.3	77	24	1	17.7	63.9	1.7	0.4	12	20	73	2.6	1	0	1	1	1
1	1.94	87	1	5	29.5732862	1	0	0	0	0	0	0	0	0	61	180	60	100	16	100	39.28	11	12.1	4.16	258	11.3	15.3	3.1	135	5.1	101	115	7.48	33	62	1.3	15.3	28.2	1.4	0.7	59	46	24	1.3	1	0	0	0	0
0	30	48	2	2	78.93574044	0	0	1	0	0	0	0	0	0	121	130	73	83	21	100	36.83	15	11.9	3.74	262	7.5	21.1	2.8	135	5.6	94	103	7.26	82	39	1	15	30.2	1.4	3.9	16	24	9	0.8	2	0	1	1	1
0	30	52	2	5	41.025255	0	0	0	0	1	0	0	0	0	102	110	71	79	19	98	37.39	15	19.8	3.18	241	9.4	15.8	2	143	3.4	111	147	7.47	33	41	2	15.7	34.1	1.4	0.6	84	104	19	1.6	2	0	0	0	1
1	3.56	58	2	1	26.57312925	1	0	1	0	0	0	0	0	0	137	146	100	115	23	91	36.72	14	3.2	2.27	34	6.7	20.3	2.1	140	3.1	94	282	7.3	60	41	2	11.9	26.8	1.1	1.2	47	30	97	1.1	1	0	1	1	1
0	30	74	1	1	23.0822061	1	0	0	0	0	0	0	0	0	79	109	38	57	11	96	36.83	13	20	3.39	234	10.5	13.4	1.5	132	3.8	105	140	7.45	38	275	1.1	16.6	34.3	1.5	2.1	66	32	15	0.5	1	0	0	0	0
0	30	76	1	5	26.0244898	1	0	0	0	0	0	0	1	0	80	111	61	75	15	100	37.5	15	21.1	2.94	175	8.9	12.5	3	138	5.8	109	182	7.42	40	270	1.5	20.1	31	1.8	0.7	7	25	16	1	1	0	1	0	0
0	30	74	1	1	33.06786704	1	0	0	0	0	0	0	1	0	101	180	83	100	27	91	38.94	14	13	2.46	168	8.1	15.7	2.6	131	3.8	97	118	7.39	46	24	0.7	14.9	32.4	1.4	0.4	9	16	24	1.5	1	0	0	0	0
0	30	56	1	5	25.18107741	0	0	0	0	0	1	1	0	0	79	112	69	82	20	100	36.61	14	28.9	4.8	327	16.1	11.8	4.4	138	4.5	103	188	7.31	54	45	2.5	12.5	74.7	1.2	0.6	111	495	18	0.9	3	0	0	1	0
0	30	91	2	2	27.99302203	1	0	0	0	0	0	0	0	0	91	143	64	87	23	100	36.39	15	13	2.57	93	7.5	14.6	1.8	137	4.1	102	148	7.35	41	384	3.9	15.8	33.1	1.5	0.2	6	19	11	0.8	3	0	0	1	0
1	18.87	56	2	1	32.83702678	0	0	0	0	0	0	0	0	0	93	103	49	62	17	97	35.89	12	9.9	2.87	75	9.9	21.7	4.2	142	3.1	109	116	7.46	42	201	1.9	51.4	74.1	5.5	48.3	54	265	21	1.1	1	1	1	1	0
0	30	65	2	1	30.31594651	0	1	1	1	0	0	1	1	0	94	139	88	102	23	95	37.33	15	21.8	3.69	320	9.5	16.5	2.9	131	3.7	97	101	7.43	28	109	0.5	16.2	31.6	1.5	0.2	41	93	22	1.5	1	0	1	0	0
0	30	27	2	1	14.07765021	0	0	0	0	0	0	0	0	0	126	127	95	99	18	99	36.39	8	9.1	3.91	369	11.5	13.2	2.7	150	3.5	107	111	7.46	47	107	1	12.1	23	1	0.2	15	34	46	0.8	1	0	1	0	1
1	1.85	82	1	1	30.48668503	0	0	1	1	0	1	0	0	0	76	117	46	60	18	92	38.61	13	4.5	2.52	151	8.4	17.1	2.6	138	3.7	106	127	7.44	32	72	0.9	14.4	32.1	1.2	0.9	10	17	30	1.9	3	0	0	1	0
1	4.4	60	2	2	26.28909895	0	0	0	1	1	0	0	0	0	103	118	77	87	22	96	37.83	14	5.6	2.19	30	6.5	18.7	3.5	146	3.5	113	102	7.4	29	43	1.7	38	46	3.5	14.1	20	56	27	1	1	0	0	0	0
0	30	69	1	1	33.74242289	0	1	0	1	0	0	0	0	0	113	138	117	121	31	74	38.89	7	12	3.27	278	10.8	14	2.1	144	3.1	102	96	7.52	39	50	1.2	18.5	26	1.7	0.4	10	16	14	1.4	3	0	1	1	1
0	30	89	1	1	31.42313019	0	0	0	1	0	1	0	0	0	67	142	121	127	14	100	34.72	15	5.5	3.31	79	9.8	18.3	3.5	144	4.7	105	50	7.37	37	208	1.1	13.4	34.4	1.1	1.3	23	44	103	2.9	1	0	0	0	0
0	30	40	2	4	32.95068027	1	0	0	0	0	0	1	0	0	82	144	116	122	21	100	37	15	8.4	3.58	329	8.9	15.7	3.5	138	3.3	103	84	7.4	44	49	0.8	11.4	25.8	1.1	0.3	90	576	9	0.4	1	0	1	0	0
0	30	73	2	1	29.13631634	0	1	0	0	0	1	0	1	0	72	95	40	72	32	100	37.5	15	20.6	3.21	67	8	24	3.3	143	4.4	109	89	7.4	30	65	3.8	19.9	49.5	1.8	10	78	129	54	2	3	0	1	1	1
0	30	41	1	2	38.25720873	1	0	0	0	0	0	0	0	0	115	209	102	125	29	95	36.72	15	20.9	4.37	263	12.8	13.5	2.6	134	4	98	100	7.44	40	114	1.2	11.9	27.7	1	0.7	54	51	13	0.6	1	0	1	0	1
0	30	80	2	1	35.75138504	0	0	0	1	0	1	0	1	0	84	101	49	66	21	94	37	15	15.6	3.8	97	11.3	16.6	3	133	3.6	95	217	7.38	47	181	2.5	45.7	36.9	4.1	0.6	29	20	39	1.3	1	0	0	0	0
0	30	74	1	5	15.75491308	0	0	0	1	0	0	0	1	0	111	143	111	121	18	98	37.56	10	10.1	3.79	673	9.2	17.2	2.5	143	3.2	104	98	7.34	36	171	1.1	11.9	34.1	1.1	0.5	6	13	19	1.2	1	0	0	0	0
0	30	24	2	5	28.52948925	0	0	0	0	0	0	0	0	0	93	123	83	92	14	100	37.94	15	13.1	4.22	215	11.4	13.6	3.7	143	3.7	109	92	7.38	48	163	1.3	12.7	34.3	1.2	0.4	49	42	13	0.9	1	0	1	0	0
0	30	50	1	4	16.65249433	0	0	0	0	0	0	0	0	0	99	110	66	77	14	94	36.56	12	19	3.63	537	10.6	15.3	2.4	141	3.8	105	109	7.4	26	95	1.5	18.4	33.8	1.7	0.3	18	24	4	0.4	1	0	0	0	0
0	30	46	1	1	24.34380949	0	0	1	0	0	0	0	0	0	162	97	83	87	19	79	36.72	13	10.6	2.72	287	7.7	15.7	2.5	132	3.9	96	122	7.39	44	32	2.4	18.3	31.1	1.7	0.3	31	32	9	0.6	1	0	0	0	0
0	30	53	2	4	37.28191001	1	0	0	0	1	0	0	0	0	89	125	63	80	26	98	37.11	9	9.4	2.66	65	8.7	17.5	2.9	141	3.7	113	110	7.29	46	52	3.4	18.5	32.6	1.7	5.7	32	30	10	0.6	1	0	0	0	0
0	30	66	1	1	31.52211229	1	0	0	0	0	0	0	1	0	76	133	80	92	19	90	36.94	15	19.3	4.74	440	14.4	12.5	3.4	136	4	99	135	7.31	46	35	1	12.2	32.3	1.1	1.4	49	49	11	0.8	1	0	0	0	0
0	30	76	1	1	30.57681406	0	0	0	0	0	1	0	0	0	96	107	58	68	20	94	35.61	14	6.6	3.47	130	9.7	16.7	2.1	138	4.6	100	133	7.41	32	148	1	17.2	26.8	1.6	2.9	907	1469	19	0.9	1	0	0	1	1
0	30	78	1	1	23.19782856	0	1	0	1	0	1	1	1	0	99	104	54	66	26	99	37.28	15	12.9	3.4	144	9.6	18.1	3.3	139	3.9	92	135	7.43	46	31	2.7	34.9	32	3.2	2.9	4219	10490	100	4.5	1	0	0	1	1
0	30	70	1	1	29.40759637	1	0	0	0	0	1	0	1	0	82	134	65	80	16	100	37.11	15	16.3	4.48	163	13.4	15.3	3.9	138	7.3	110	167	7.11	59	80	1.8	13.7	24.9	1.2	0.6	170	348	38	1.6	1	0	1	1	1
0	30	86	1	1	23.97802263	1	0	0	0	0	1	0	0	0	82	162	63	87	17	99	35.94	15	8.2	3.04	156	9.7	14	2.7	141	3.8	113	123	7.4	32	283	1.9	13.7	26.3	1.2	0.4	26	33	14	0.7	2	1	1	1	1
0	30	55	1	1	29.93435944	0	0	0	0	0	0	0	0	0	75	132	80	96	17	96	37.22	15	18.4	3.97	253	12.1	13.7	2.1	138	3.3	109	221	7.31	50	117	0.9	14.8	33.9	1.4	0.4	12	47	28	0.9	3	0	1	1	1
1	8.8	34	1	5	18.37370242	0	0	0	0	0	0	0	0	0	88	123	81	91	23	98	37.56	6	8.1	3.73	173	12.6	13	4.2	137	4.1	101	116	7.45	41	63	1.7	15.7	29.8	1.5	0.3	22	31	16	0.9	3	0	1	0	0
1	15.34	62	2	1	17.39654195	0	0	1	0	0	0	0	0	0	74	149	93	107	14	100	36.67	15	4.3	3.42	192	10.2	14.5	3.2	131	4.5	96	99	7.26	31	128	2	10.6	110	1	0.6	505	418	11	0.9	4	1	1	1	1
1	1.72	51	2	5	26.36054422	0	0	0	0	0	0	0	0	0	125	123	78	90	0	97	37.17	15	19.5	2.61	186	7.7	20.7	2.6	133	4.6	97	81	7.38	40	47	2.4	36.3	36.1	3.3	2.7	16	29	14	0.9	1	0	0	0	0
0	30	58	2	1	35.5389671	0	0	0	0	1	0	0	0	0	74	87	60	66	19	97	36.72	15	4.2	3.9	63	12.7	16.7	2.6	139	4.6	105	108	7.41	40	32	1	13.1	62.9	1.2	1.6	84	122	31	1.2	4	0	0	0	0
1	6.21	64	1	1	25.07755102	0	1	1	0	0	0	0	1	0	106	135	62	78	17	98	36.78	10	9.5	3.77	106	10.7	16	3.4	137	4.5	101	273	7.38	27	105	1.1	14.9	28.4	1.4	2	8	29	13	1.1	1	0	0	0	0
0	30	60	2	2	22.77318641	0	0	0	0	0	0	0	0	0	118	88	51	59	27	97	37.56	15	9.3	4.26	89	12.4	17.5	2.5	131	4.3	91	277	7.41	40	259	1.6	16.4	44.8	1.5	4	11	33	35	5.5	4	1	1	1	1
0	30	40	1	1	25.24081633	1	0	0	0	1	0	0	0	0	66	114	68	79	16	100	36.56	15	9.7	2.11	97	7.2	18.9	2.8	139	3.1	105	140	7.42	39	78	1.7	26.4	50.4	2.6	12.7	26	101	26	1.2	1	0	1	0	1
0	30	72	2	1	29.1796875	1	0	0	1	0	0	0	1	0	108	135	72	91	17	100	36.94	15	14.8	3.71	204	11.6	14	2.8	138	4.4	106	149	7.3	43	192	3.1	11.4	24.8	1.1	0.4	173	363	20	1.5	1	0	1	1	0
1	7.88	72	2	1	27.41965106	0	0	0	1	0	1	0	0	1	119	112	64	77	23	90	36.83	14	5.7	3.07	107	7.7	18.6	2.8	150	3.6	101	81	7.38	57	33	0.9	15.1	43.3	1.4	0.4	14	43	71	2.5	1	0	1	1	0
1	10.84	75	2	1	44.56599287	1	0	0	0	0	1	0	1	0	129	158	86	104	39	94	36.56	15	1.3	4.26	161	12.9	16.5	2.5	144	4	108	277	7.41	35	61	4.5	11.6	35.3	1	0.4	42	44	48	1.4	1	0	1	1	1
1	7.32	88	2	1	27.17777778	1	0	0	0	0	0	0	1	0	71	93	30	45	13	100	36.72	15	13.5	2.75	36	8.2	15.2	3.1	141	4.9	112	172	7.51	30	433	3.1	15.2	44.3	1.4	2.2	87	1009	27	1.4	4	1	1	1	0
1	14.28	89	1	1	27.77427093	0	0	0	1	0	1	0	1	0	105	131	82	94	32	100	38.39	14	10.1	3.89	204	11.7	14	2.2	136	4.1	101	125	7.47	31	110	2.1	14.6	27.2	1.4	0.3	45	19	65	2	3	0	1	1	1
0	30	30	2	2	34.26162132	0	0	0	0	0	0	0	0	0	95	83	46	53	18	100	38.72	15	6.9	2.6	210	7.9	13.3	2.6	135	4	104	138	7.39	46	94	0.7	15.2	34.2	1.3	0.8	51	28	8	0.8	3	0	0	0	1
0	30	80	1	2	24.04320988	1	1	0	0	0	0	0	0	0	83	93	63	72	33	96	35.67	10	11.4	2.96	293	7.6	20.5	3.1	149	5.1	118	119	7.38	37	190	2.7	15.7	31.2	1.4	0.5	12	18	79	3.2	2	0	0	1	0
0	30	70	1	1	47.70818906	0	1	0	1	0	1	0	0	1	133	74	57	64	21	92	38.28	14	18.6	2.59	369	7.7	17.2	2.9	141	4.2	98	134	7.22	58	35	1	17.3	110.3	1.6	0.3	8	17	11	3.2	1	1	0	1	0
0	30	79	1	1	33.30498866	1	1	0	0	0	1	0	0	0	104	93	59	67	18	94	36.44	14	15.6	3.58	281	10.5	17.1	2.7	140	4.3	109	160	7.49	28	85	1.4	16	29	1.4	0.7	26	31	49	1	3	0	0	0	1
0	30	42	1	5	26.2345679	0	1	0	0	0	0	0	0	0	68	109	67	79	23	100	37	15	6.3	3.95	179	12.4	13.9	3.1	143	4.2	108	153	7.4	46	97	2.6	12.1	31.2	1.1	0.4	24	14	7	0.5	1	0	1	0	1
0	30	59	1	1	26.6953328	1	1	0	0	0	0	1	1	0	76	110	76	88	34	93	36.89	15	31.6	4.7	207	14.3	13.2	3.8	134	4.3	93	221	7.45	31	39	2.7	13.6	39	1.3	1.2	17	50	44	1.9	1	0	0	1	1
0	30	63	2	1	31.67346939	1	1	0	0	0	0	0	0	0	144	153	64	85	23	98	39.5	15	11	3.59	184	10.7	15.6	3.1	132	5.1	94	224	7.48	31	74	2.9	16.9	26.4	1.6	2.2	24	29	17	0.7	3	0	1	1	1
0	30	80	1	5	28.08988764	1	0	0	0	0	1	0	0	0	97	138	66	84	25	98	36.33	14	17.4	3.48	136	9.2	17.7	1.7	143	3.2	106	196	7.43	40	53	1	14.3	29.2	1.2	0.5	72	63	26	0.9	1	0	1	1	1
0	30	74	2	1	29.2733564	0	0	0	1	0	1	0	0	0	84	95	51	62	25	97	37.28	15	5.1	2.63	231	8.7	16.1	3.5	132	4.5	104	107	7.4	36	216	0.8	11.7	31.9	1.1	0.6	10	19	25	1	2	0	1	1	1
1	3.19	85	1	1	18.72256562	0	0	0	1	0	1	0	0	0	87	113	49	68	30	98	36	12	16	2.37	255	7.7	17.5	2.7	144	3.8	95	141	7.41	40	290	1.5	13.2	30.4	1.2	0.7	14	30	195	6.5	3	0	0	0	0
1	22.91	78	1	1	25.72755521	0	0	1	1	0	1	0	0	1	72	151	43	71	20	100	35.22	3	7.1	3.46	110	10	15.8	2.2	142	4.1	116	135	7.14	57	100	0.8	13.8	31.3	1.2	0.6	107	153	108	2.5	1	0	1	1	1
0	30	23	1	1	30.15915674	1	1	0	0	0	0	0	1	0	66	162	94	113	22	98	36.61	15	23.6	6.49	213	19.6	14.5	3.3	136	4.4	95	183	7.32	40	48	4.4	13	19.6	1.1	0.9	55	62	30	1.7	3	0	1	1	1
0	30	71	1	1	32.9147917	0	1	0	0	0	1	0	1	0	88	147	95	110	11	99	37	12	15	4.2	223	11.4	13.3	3.6	138	3.9	98	86	7.45	36	70	1.1	13.9	24.2	1.3	0.6	8	23	13	0.8	4	0	0	0	0
0	30	48	1	3	35.75127802	0	0	0	0	0	0	0	0	0	132	126	67	81	20	100	37.28	15	14.1	4.22	155	12.7	18.6	3.2	138	5.2	104	113	7.19	38	164	1	14.4	32.6	1.2	0.4	8	17	78	10.8	4	1	1	1	1
0	30	47	2	2	30.74380165	0	0	0	0	0	0	0	0	0	114	129	109	114	24	98	36.83	14	7.4	2.79	72	7.9	14.6	2.4	135	3.6	103	123	7.46	32	80	1.8	14.9	73.7	1.4	1.2	18	28	14	1.2	1	0	0	0	0
1	6.69	69	1	1	25.56495392	1	0	0	0	0	0	0	0	0	116	90	58	65	16	96	37.61	15	0.4	2.42	7	7.5	15	3	142	3.9	97	114	7.39	52	163	2.7	13.8	29	1.3	1.1	29	25	26	1.4	3	0	1	1	0
1	2.64	88	1	1	26.46683673	0	0	1	0	0	1	0	1	0	90	149	116	128	15	87	39.56	14	14.6	3.63	230	10.8	17.9	1.8	135	4.9	86	71	7.42	48	30	3.3	56	33	5.1	1.8	110	281	71	3.4	1	0	1	1	1
0	30	38	2	1	26.9088812	0	0	0	0	0	0	0	0	0	101	140	70	85	19	96	38.17	14	32	3.04	791	9.2	14.6	2.1	136	3.7	103	133	7.35	47	115	0.9	13.5	30	1.3	2.9	59	87	5	0.6	1	0	0	0	0
0	30	70	1	3	31.2770522	1	1	0	0	0	0	0	1	0	108	89	54	62	19	87	37.44	15	12.3	4.96	97	15.4	13.8	2.4	140	4.4	104	277	7.12	63	46	7.1	18.2	46.6	1.7	8.6	586	466	22	1.5	3	0	1	1	1
1	9.34	72	1	1	31.83001358	1	1	0	0	0	1	0	0	0	97	108	42	57	14	100	36	15	14.4	3.56	123	10	15.5	3.2	139	3.6	102	109	7.43	45	348	3.89	16.5	31.3	1.6	2	1745	4481	36	1.5	1	1	1	1	1
0	30	70	2	5	29.80003463	1	0	0	0	0	0	0	1	0	73	113	68	80	24	94	35.78	15	18.7	4.35	176	13	13.6	2.8	141	3.7	112	212	7.24	42	78	3.8	15.4	29.2	1.3	0.3	25	37	14	0.8	1	0	1	1	1
1	2.23	50	2	1	20.34894399	0	0	0	1	1	0	0	0	0	106	73	46	52	11	96	36.39	13	18.6	3	80	10	18.8	2.1	133	4	105	119	7.3	25	102	2.4	18.8	53.2	1.7	6.7	46	87	48	1.9	3	0	0	0	0
0	30	70	1	2	23.53036634	0	0	0	0	0	1	0	0	1	126	121	63	79	22	98	37.17	15	10.9	3.72	103	11.5	16.6	2.7	143	4.5	102	238	7.42	50	40	2.1	12.5	56.9	1.2	0.6	356	76	26	0.9	1	0	0	1	1
1	23.39	33	1	2	55.51497443	0	1	0	0	0	0	0	0	0	98	155	94	111	22	88	36.89	13	15.3	5.55	232	12.6	19.2	2.2	134	4.7	90	230	7.27	82	67	0.9	15.8	64.5	1.4	0.4	41	17	8	0.6	1	0	1	1	1
1	10.23	72	1	1	34.43378361	0	0	0	1	0	1	0	1	0	78	90	46	57	21	99	37.56	15	17.5	3.84	128	12.2	14	3.3	132	4.5	102	131	7.3	42	39	1.4	69.8	48.6	6.2	0.8	44	40	57	2.9	1	0	1	1	1
1	2.6	78	2	1	19.02714106	1	0	1	0	0	0	1	0	0	75	148	70	89	25	96	36	10	3.1	3.51	53	10.1	16.3	2.1	127	5.2	99	79	7.34	40	32	2	14.9	47.5	1.36	1.3	26	65	50	1.3	1	0	0	0	0
0	30	88	2	5	22.24722992	0	0	0	0	0	1	1	0	0	87	108	65	76	14	95	36.61	14	43.1	3.62	122	11.2	14	2.8	140	4.8	113	152	7.25	34	32	4.2	14.3	33.3	1.3	3.5	59	59	15	1	1	0	0	1	0
1	4.3	53	2	4	23.48601754	0	0	0	1	0	1	0	0	0	119	141	59	77	30	86	36.56	6	0.3	2.61	66	7.8	17.6	2.1	146	4.3	118	143	7.31	35	127	2.2	13.1	34.2	1.2	13.4	72	546	130	3.6	5	0	1	0	0
0	30	35	1	1	22.78726319	0	0	0	1	0	1	1	0	1	124	112	92	100	24	100	36.39	14	17.4	2.63	343	8	20.1	3.4	136	5.6	103	95	7.19	60	42	3.4	12.2	32.6	1.1	0.2	62	72	87	2.1	1	1	0	0	0
0	30	61	2	1	29.77839335	0	1	0	0	0	0	0	0	1	126	110	78	86	23	91	40	15	16.9	3.82	300	11.6	14.9	1.4	128	6.5	98	139	6.97	94	59	2.3	14.5	32.1	1.3	0.7	25	46	28	2	1	1	0	1	1
0	30	78	2	1	22.95908766	0	1	0	1	0	0	0	0	0	108	146	69	87	18	94	36.56	15	6.3	3.26	139	10	13.9	1.3	128	3.3	94	139	7.5	32	42	1.5	18.1	72.2	1.7	5.6	61	88	13	2.8	1	1	0	0	0
0	30	60	2	1	41.83654729	1	1	0	0	0	0	0	1	0	119	128	73	87	20	96	36.28	15	9	4.12	124	12.4	16.2	2.7	143	4.5	108	130	7.43	45	85	2.1	29.8	31.3	3	0.7	6	23	14	0.8	4	0	0	0	0
0	30	64	1	1	32.17630854	0	0	0	0	0	0	0	1	0	110	108	64	75	16	100	37.44	14	4	2.62	100	8.3	13.4	2.6	137	4.4	104	130	7.35	36	113	4.3	18.4	30	1.7	2.7	276	283	18	1.1	3	0	1	1	0
1	4.88	88	1	1	38.21614583	0	0	0	1	0	1	1	0	0	129	86	59	69	34	97	37.11	14	30.1	3.43	187	10	15.1	2.6	144	4.8	111	127	7.46	28	169	3	13.3	24.9	1.2	0.7	12	25	117	1.6	1	1	0	1	0
0	30	74	1	1	32.57709913	1	1	1	0	0	0	0	1	0	104	89	49	59	25	88	38.17	14	5	3.63	162	11	14.4	2.5	133	4.2	96	113	7.45	43	97	2	14.4	39.1	1.3	0.4	21	22	52	2.2	1	0	0	0	0
0	30	73	1	1	30.14139629	1	0	0	0	0	0	0	1	0	104	113	58	72	29	93	38.67	15	1.2	2.51	55	8.3	20.6	3.1	140	4.4	105	80	7.39	44	48	1.7	12.2	28.1	1	0.6	17	20	18	0.8	1	0	1	1	1
1	2.28	67	1	1	24.19591837	1	0	0	0	0	0	0	0	0	113	112	50	56	22	96	36.83	15	17.5	2.86	228	10.2	18.8	3.6	138	6.9	102	57	7.4	36	75	3.4	28.5	46	2.9	2.5	221	1452	72	5.2	3	0	0	0	1
0	30	45	2	1	28.00380886	0	0	0	0	1	0	0	0	0	94	116	63	75	23	95	36.89	15	7.9	1.99	37	7.5	21.1	4.7	134	3.7	97	129	7.47	34	75	2.6	23.8	41.8	2.3	11.1	37	69	44	2	3	0	0	0	1
0	30	41	2	5	28.398718	1	1	0	0	0	0	0	0	0	92	99	63	71	23	100	37.56	15	25	3.85	98	10.9	14	3.2	141	4.5	122	373	6.86	21	101	0.7	11.6	27.2	1.1	0.4	83	73	32	1.1	1	0	0	1	1
0	30	54	2	2	31.68485537	0	0	0	0	0	0	0	0	0	134	110	65	74	41	98	38.17	15	1.7	3.44	86	9.6	15.9	1.7	130	3.1	109	118	7.43	15	120	4.1	27.6	53.9	2.7	0.7	16	144	12	1.4	3	1	1	1	1
0	30	56	1	1	23.183391	0	0	0	0	0	0	0	1	0	78	114	69	79	11	92	36.5	14	7.1	3.15	81	9.2	15.1	2.8	147	3.2	121	108	7.39	20	387	4.3	14.9	35.6	1.4	0.6	30	8	8	0.8	1	0	0	1	0
1	2.28	84	2	1	28.42975207	1	0	1	0	0	0	0	0	0	104	156	106	126	25	97	38	8	13.1	3.97	270	11.8	13.7	3.7	144	2.7	111	177	7.36	40	144	2.1	13.4	27.9	1.1	0.2	24	23	9	0.8	3	0	0	0	0
0	30	73	1	1	28.78424441	1	0	1	0	0	0	0	0	0	60	122	65	81	15	97	36.44	15	13	3.93	192	10.7	12.9	3.1	143	3.8	113	120	7.44	39	79	1.3	14.6	27.6	1.3	0.4	14	14	27	0.9	1	0	0	0	0
0	30	75	1	1	23.39859665	0	0	1	0	0	0	0	0	0	85	93	56	62	16	96	37.22	15	12.5	4.16	124	11.7	13.8	2.8	141	4.7	108	114	7.36	45	303	1.5	12.3	92.2	1.1	0.3	59	58	16	1.3	1	0	0	0	0
0	30	68	1	5	49.97660924	1	1	0	0	1	0	0	0	0	109	154	66	86	17	100	36.83	9	13.1	2.01	295	6.2	16.8	3.5	135	5.9	99	230	7.4	33	60	3	18.4	23.7	1.7	1.1	31	36	52	2.1	1	0	0	0	0
0	30	71	2	1	44.07392073	0	0	0	1	0	1	0	1	1	90	99	49	58	14	94	36.94	11	6.9	3.45	181	9	22.2	3.7	142	4.6	96	141	7.3	84	58	1.9	13.4	32.1	1.2	0.6	18	13	20	0.6	1	0	1	0	0
0	30	69	1	5	23.47755102	0	1	0	1	1	1	0	1	0	95	92	60	70	23	99	37.22	8	20.9	3.56	90	10.8	18.9	4.7	142	5.2	93	76	7.12	39	25	17	40.5	31.9	3.7	7	5409	7460	31	2.1	1	0	0	0	1
0	30	36	2	2	56.86851211	0	0	0	0	0	0	0	0	0	114	87	64	73	18	100	36.94	15	15.3	3.23	45	8.1	15.1	2.4	133	4.4	104	157	7.3	38	144	1.1	17.2	37.8	1.6	3.4	71	133	18	1	4	0	1	1	0
0	30	35	2	1	51.77713376	0	1	0	0	0	0	0	0	0	112	144	72	94	31	95	36.72	15	18	4.88	208	13.8	14.1	2.3	130	3.9	91	272	7.38	41	87	3.9	22.8	31.3	2.1	1.1	235	386	19	1	1	0	1	0	1
1	3.22	71	1	5	26.14795918	0	0	0	0	0	0	1	0	1	112	96	51	64	45	96	36.11	13	23.9	3.37	128	10.2	16	2.1	133	4.8	101	108	7.3	48	44	1.6	22.9	35.4	2.1	0.4	38	49	44	2.8	1	0	0	1	0
1	1.15	85	1	1	32.45567772	0	0	0	0	0	0	0	0	0	70	109	44	60	9	95	35.89	15	36.5	3.97	346	12.3	13.3	2	146	3.5	112	173	7.12	69	124	5.3	53.7	39.6	6	0.5	362	878	29	1	2	0	0	1	1
1	11.26	77	2	2	27.77673228	1	1	1	0	0	0	1	0	0	109	106	63	74	17	100	37.83	15	6.2	3.19	21	10	16.8	3.3	134	4.4	100	370	7.42	31	126	3.5	12.1	41	1.1	3	31	123	42	2	1	0	1	0	0
1	18.98	62	1	1	30.44982699	0	1	0	0	0	0	0	0	0	94	82	33	45	16	100	35.5	15	22.8	2.49	68	8	17.3	2.3	125	6.4	93	95	7.37	39	75	5.5	19.9	51.6	1.8	6	66	96	99	4	3	1	1	1	0
1	8.09	49	1	4	38.86772853	0	1	0	0	0	1	0	1	0	111	100	45	59	28	93	37.33	11	31.1	3.82	188	10.7	19	3.1	136	5.2	97	65	7.3	47	102	2.1	31.7	75.2	3.3	2.8	167	219	110	8.6	1	1	1	1	1
0	30	44	1	1	35.68445321	0	0	0	0	0	0	0	0	0	105	104	27	40	33	95	38.11	15	22	5.71	286	16.1	16.2	3.3	134	6.7	103	188	7.19	53	154	2.7	13	32.5	1.2	0.7	141	254	24	1.7	1	0	1	1	1
1	4.31	47	1	1	24.5865421	0	0	0	0	0	0	0	0	0	88	146	99	110	17	100	38.72	15	15.2	5.16	265	15.8	13.8	3.7	142	3.1	102	298	7.22	50	86	5.2	11.4	27.1	1.1	0.3	283	789	10	0.9	3	0	1	1	1
0	30	83	2	1	33.24444444	0	1	0	1	0	0	1	1	1	93	153	63	84	14	89	37.06	15	5.7	2.24	91	7.5	14.4	2.6	137	5.3	96	118	7.33	65	60	0.7	11.2	26.6	1	0.5	8	52	62	5.1	1	0	0	0	0
1	2.01	74	1	1	22.71346939	0	1	0	1	0	1	1	1	0	80	82	47	58	19	96	36.5	15	3	2.18	25	7	14.7	2.1	143	6.1	114	171	7.28	25	102	1.9	14.9	30.8	1.4	0.3	70	129	104	4.1	3	1	1	1	1
0	30	61	1	1	30.67932798	1	0	0	0	0	1	0	1	0	91	135	37	59	29	99	37.17	15	13	3.17	216	6.6	20.4	2.6	140	5.2	110	94	7.23	39	142	3.8	18.9	27.9	1.8	1.3	21	54	99	2.8	1	1	1	1	1
1	2.19	70	1	1	21.90311419	0	1	0	1	0	0	0	1	0	92	108	70	83	29	97	36.44	14	12	3.59	27	9.3	19.6	2	138	3.7	105	77	7.36	29	39	4.2	14.1	36	1.3	6.7	38	71	37	1.5	1	0	1	1	0
0	30	74	2	1	41.86782425	1	1	1	0	0	0	0	1	0	101	112	71	79	32	96	36.78	15	15.3	3.3	42	10.2	13.9	2.7	135	3	100	188	7.41	37	38	1.3	12	31.2	1.1	1.6	146	184	15	1	4	0	0	0	0
1	4.96	55	1	1	18.48163265	0	0	1	0	0	0	0	1	0	140	84	59	63	20	87	37.44	14	7.6	2.62	103	8.6	16	2.5	133	4.3	95	149	7.4	48	38	2.4	31.5	49.8	2.8	3.3	110	142	13	0.9	3	0	1	0	0
1	3.91	77	2	1	34.32187918	1	0	0	0	0	1	0	1	0	100	137	89	100	27	97	36.5	13	10.2	2.22	37	6.9	17	2	138	7.7	102	135	7.58	36	92	3.1	32.1	33.6	2.9	0.9	45	50	42	0.9	1	0	1	0	1
0	30	63	1	1	47.02689054	0	1	0	1	0	1	0	0	0	66	99	75	82	25	98	36.11	13	13.1	2.86	128	8.2	14.1	3.1	133	5.4	102	129	7.05	34	67	1	15.6	32.3	1.4	0.3	7	13	193	9.5	1	1	0	0	0
0	30	87	2	1	27.58732606	1	0	0	0	0	0	0	0	0	60	113	52	66	12	95	36	15	20.2	3.62	239	11.5	14.9	3	143	3.8	114	109	7.27	36	54	1.9	15.3	36.5	1.3	0.4	28	44	21	1	1	0	0	0	0
0	30	66	2	1	23.59893109	0	0	1	0	0	0	0	0	0	95	97	53	63	14	99	36.56	15	23	4.51	243	14.1	13.5	1.2	138	4.7	115	183	7.12	34	395	1.4	11.7	20.2	1.1	0.1	348	431	16	0.7	1	0	1	1	1
1	7.72	72	2	1	22.25056689	0	0	0	0	0	1	0	1	0	56	95	54	68	15	99	37.44	15	9.5	3.68	192	11.9	13.2	3.9	143	3.7	110	142	7.49	26	195	1.3	12.3	32.2	1.1	0.5	18	26	9	0.5	1	0	0	0	0
1	3.66	61	1	1	17.35891933	0	0	0	0	0	0	0	0	0	84	94	66	75	24	97	36.61	13	20.4	2.58	375	8	14.5	2.3	114	4.8	80	109	7.25	37	51	0.9	22.9	52.4	2.1	8.7	98	251	56	1.3	2	0	0	1	0
0	30	63	1	1	32.98194672	0	0	0	0	0	0	0	0	1	99	88	62	72	20	97	36.89	13	20.4	4.32	170	13.4	13.9	2.6	141	5.1	102	128	7.28	55	101	1	12.9	28.3	1.2	0.9	276	179	21	1.2	3	0	1	0	0
0	30	50	2	5	28.52042679	0	1	0	0	0	1	0	0	1	82	87	47	58	24	97	37.83	15	8.4	2.68	159	8.2	15	2.7	145	3.7	101	133	7.5	51	71	1.9	16.4	28.4	1.5	0.7	10	25	6	0.3	3	0	1	1	0
1	15.9	63	1	1	36.82098765	0	0	0	0	0	1	0	1	0	113	121	88	92	39	92	38.56	13	17.6	4	173	10.9	19.2	3.7	137	5.1	103	188	7.44	24	77	2.5	18.9	38.6	1.7	2.7	321	459	45	2	2	0	0	1	1
0	30	92	1	5	30.64638303	0	1	0	1	1	1	0	0	0	89	140	105	117	13	99	36.83	15	8.4	2.84	294	8.3	18.6	3.1	137	3.8	94	135	7.43	49	36	1	13.8	31	1.3	0.4	9	14	63	2.9	4	0	1	0	0
0	30	77	1	1	25.07048773	0	0	0	1	0	0	0	1	1	99	98	63	74	21	88	36.44	14	20.5	3.95	93	12.8	12.6	3.5	144	4.3	108	95	7.37	44	46	2.3	18.8	37.5	1.7	7.8	94	116	20	1.5	1	0	0	0	0
1	11.65	60	1	1	31.50288154	0	0	0	0	0	0	0	0	0	84	104	67	76	15	94	35.67	15	22	3.94	140	12.2	15.2	2.3	142	3.8	115	182	7.18	53	219	3	15	32.3	1.3	2.6	99	138	18	0.7	3	0	1	1	1
1	17.98	76	2	5	36.958903	0	0	0	0	0	0	0	0	0	130	156	81	98	20	91	36.5	11	19.2	4.85	273	10	15.8	1.7	149	4.2	116	132	7.4	42	94	1.4	15.8	27.8	1.4	1.7	12	15	56	1	1	0	1	1	1
0	30	45	2	1	34.1932133	0	1	0	1	1	0	0	0	0	73	82	51	22	12	93	36.44	15	18.3	2.61	110	8.2	16.5	4	136	4.6	105	198	7.31	48	423	2.6	18	35.7	1.6	2.1	34	50	31	1.6	3	1	1	1	1
0	30	38	2	1	62.1799308	0	1	1	1	1	1	0	1	0	87	123	51	73	19	96	39.5	14	3.1	3.15	91	9.3	15.4	2.8	141	4.2	102	184	7.33	58	85	0.9	23.9	42.5	2.2	1	12	21	43	2.5	1	0	0	0	0
0	30	72	2	1	24.38932591	1	1	0	0	0	1	0	1	0	96	151	92	104	17	97	36.94	14	10.2	3.89	400	9.6	23	2.1	136	4.4	104	179	7.36	49	31	1.9	12.8	27	1.2	0.2	33	49	17	0.6	1	0	0	0	0
0	30	60	1	1	55.46459955	0	0	0	1	0	0	1	0	0	80	98	56	69	28	61	37	3	17.9	3.83	235	10.8	14	3.1	130	5.6	97	148	7.19	60	72	1	12.1	34	1.1	0.3	130	601	33	2.2	4	0	1	0	1
1	12.25	61	1	5	27.32421875	0	0	0	0	0	0	0	0	0	90	120	62	80	16	97	37.72	14	1.4	1.89	15	6.6	23.8	3	137	4.5	105	110	7.53	24	130	3	13.6	30.7	1.2	0.8	26	32	13	0.6	1	0	0	0	0
1	10.6	65	1	1	17.73716743	1	0	1	0	1	0	0	1	0	175	95	56	66	36	98	36.67	13	12.5	1.61	136	5.7	13.9	2.4	136	4.9	98	180	7.28	34	57	10.6	27.6	58.6	2.6	4.9	31	60	21	1	3	0	1	1	1
1	20.73	56	1	1	28.09681752	0	0	0	0	0	0	1	1	0	69	133	107	114	23	98	38.44	3	18.2	4.57	190	13.8	12.6	3.4	140	4	107	159	7.25	41	312	3	14.5	97.2	1.3	0.6	232	396	20	1.2	1	0	1	1	1
0	30	81	1	4	19.06347555	1	1	0	0	0	0	0	1	0	81	113	60	72	15	100	36.56	13	8.4	2.95	343	8.4	16.9	2.1	135	3.7	104	80	7.49	28	29	1.4	13	40.8	1.2	6.2	5	27	18	0.7	1	0	0	0	0
0	30	56	1	1	22.83950617	0	0	0	0	0	0	0	0	0	102	104	66	79	31	96	36.39	14	23.3	3.17	290	9.5	13.9	2.7	133	4.4	106	198	7.18	56	460	1.8	14.5	29.2	1.3	0.3	88	65	15	1.4	3	0	0	0	0
1	1.94	77	1	5	23.5851285	0	1	0	0	0	0	0	0	0	115	109	66	71	22	94	37.94	15	33.1	2.35	402	7.3	15	2.6	137	5.7	107	271	7.28	50	497	3.8	15.5	50.8	1.4	4.8	290	270	41	1.3	4	0	1	1	1
1	27.17	23	1	5	49.30612245	0	0	0	0	0	0	0	0	0	108	101	77	84	22	92	37.56	15	20.2	5.07	144	14.7	12.9	2.5	137	4.7	94	174	7.22	47	109	7	13.5	117.6	1.2	0.6	99	172	26	3.8	1	1	1	0	1
0	30	58	2	2	32.33396892	1	0	0	0	1	0	0	0	0	85	112	79	87	18	99	36.44	15	4.9	2.74	187	8.2	13.2	2	136	6.5	101	298	7.29	37	218	2.9	12.9	23.7	1.2	1.7	661	1368	59	13.2	1	1	1	1	0
1	5.16	91	2	5	24.36807479	0	0	0	1	0	0	0	1	0	69	127	54	73	16	98	36.33	13	11.1	3.67	194	11.5	15.1	2.3	148	4	113	190	7.38	35	116	2.4	13.7	23.9	1.3	0.5	87	41	47	1.3	1	0	0	0	0
0	30	56	1	2	34.04466332	0	1	0	1	0	1	0	1	0	96	90	48	61	18	96	36.78	15	13.6	3.11	279	10.6	14.5	3	146	4.5	110	170	7.4	47	339	1.6	22	34.6	2	0.4	31	23	9	0.9	3	0	1	1	0
0	30	59	1	1	25.71084901	0	1	1	0	0	0	0	0	0	68	82	59	64	0	100	35.28	15	1.6	3.17	138	9.5	17.4	2.7	137	3.9	108	151	7.41	40	140	2.3	14.1	28.5	1.2	0.7	16	22	16	0.7	1	0	1	0	1
1	10.87	88	1	2	17.99816345	0	0	0	0	0	0	0	0	0	109	175	100	116	23	94	36.89	15	12.5	5.27	187	14.7	13.9	3.3	147	3.4	105	385	7.15	54	76	7	13.5	38	1.2	0.5	309	611	22	1.7	3	0	1	1	1
0	30	62	1	1	20.95694988	0	0	0	0	0	0	0	0	0	100	93	61	68	16	93	35.11	15	13.9	3.39	248	11.2	15	2.3	145	3.3	102	97	7.41	48	72	0.7	15	25.1	1.3	0.5	11	25	49	1.8	1	0	0	0	1
1	2.43	67	1	1	25.88057064	1	1	1	0	0	0	0	1	0	103	113	67	77	23	100	36.39	15	39.5	4.58	353	11	23.3	3	132	5	110	77	7.48	23	154	6.4	33.9	80.7	3	5.8	59	246	14	1.6	4	0	0	1	1
0	30	76	1	1	34.74048443	0	0	1	0	0	1	0	1	0	78	101	56	67	30	95	36.39	15	11.4	3.11	222	9	25.4	2.8	130	4	93	126	7.46	45	164	1.2	28	41.1	2.5	3.5	31	85	27	0.8	3	0	0	0	0
1	6.07	61	1	1	29.92027233	0	0	0	0	0	0	0	0	0	77	112	37	55	17	100	36.39	11	12.5	2.62	181	9.1	17.5	3.3	138	6.4	96	203	7.04	24	238	13.9	33	53.9	3.3	0.7	2555	4581	122	11.3	4	1	1	1	1
0	30	32	2	2	43.06473829	1	0	0	0	0	0	0	0	0	126	102	22	42	21	93	37.11	15	5.9	3.8	61	11.2	14.3	2.9	149	4.2	109	133	7.12	69	242	8.4	15	35.3	1.4	1.3	208	1074	11	0.9	3	1	1	1	1
0	30	50	1	5	30.62857143	0	0	0	0	0	0	0	0	0	94	133	84	93	27	100	37.39	9	21.5	4.45	209	14	12.2	2.2	132	3.6	101	121	7.43	30	95	1.2	10.4	30.3	1	0.4	26	49	9	0.7	1	0	1	0	0
0	30	60	2	1	19.69954649	0	0	0	0	0	0	0	0	0	138	77	39	51	19	82	37.06	14	18.5	3.15	253	9.9	15.4	2.3	139	3.3	98	119	7.41	50	46	1.2	11.1	27.3	1	0.6	6	10	10	0.2	1	0	0	1	0
0	30	81	1	5	36.98979592	0	1	0	0	0	0	0	0	0	97	90	75	79	21	94	37.67	15	10.8	4.09	175	13.1	12.8	3	144	4.1	114	137	7.24	46	63	2	13.2	31.8	1.2	1.3	34	24	43	2.1	1	0	1	1	1
0	30	63	1	5	26.22774902	0	0	0	1	0	1	0	0	0	85	108	78	83	11	95	36.94	14	8	4.85	186	14.3	15.6	3.8	138	3.7	97	122	7.48	34	36	2.1	39.4	42.9	3.6	1.1	26	50	38	2	1	0	0	0	0
0	30	43	2	2	32.59637188	0	0	0	0	0	1	0	0	0	105	96	82	85	23	97	36.17	14	13.8	4.33	322	12.7	15.9	3.5	144	4.5	108	181	7.43	31	104	2.3	15.3	70.1	1.4	0.5	54	375	18	1.7	1	1	1	1	1
0	30	55	1	1	23.22939023	0	1	0	1	0	1	0	1	0	151	117	81	90	33	94	38.72	13	3.2	3.4	145	10.7	12.7	2.1	126	3	90	407	7.17	48	30	8.4	21.1	46.9	1.9	0.7	57	105	35	2.1	1	0	0	1	0
0	30	50	2	1	23.5260771	0	1	1	1	0	0	0	1	1	109	104	86	91	31	99	37.5	14	10.1	2.37	158	7.7	12.4	2.5	132	4.3	102	292	7.28	34	63	1.1	12.1	30.3	1.1	0.2	17	23	10	0.6	1	0	0	0	0
0	30	43	1	5	22.69387755	0	0	0	0	1	0	0	0	0	111	116	74	85	34	99	36.5	15	34.3	2.57	156	9.2	16.2	3.1	142	3.6	106	158	7.34	50	20	2.4	21.3	58.5	2	21.2	26	73	48	3.2	3	1	1	0	1
1	2.7	81	1	1	23.67125363	1	0	0	0	0	1	0	0	0	0	115	64	76	6	88	37.11	15	37.3	3.11	263	9.5	16.2	2.1	142	4.1	101	199	7.41	42	36	2.4	27.6	97.6	2.5	6.5	28	68	53	1.7	1	0	1	1	0
1	1.43	75	2	5	28.6424028	1	0	0	0	0	0	0	0	0	96	93	63	74	32	100	2.33	15	24.5	3.41	123	10.5	12.3	2.4	139	4.9	106	62	6.99	44	118	9.6	31.1	82	2.9	2.6	4119	9445	24	2.4	1	1	1	1	1
0	30	55	2	1	29.296875	1	0	0	0	0	0	0	0	0	114	134	77	90	18	93	38.06	15	5.5	3.8	185	11.5	12.5	2.5	139	4	108	121	7.28	51	54	1.4	19	26.8	1.7	0.7	43	29	7	0.7	1	0	0	0	0
1	5.75	84	1	1	32.64392395	0	1	0	1	0	1	0	0	0	81	114	95	102	10	99	36.5	12	20.3	3.17	184	10.3	15.6	2.5	139	5.7	96	190	7.1	70	44	1.1	13	27.5	1.2	0.2	71	42	96	7.2	1	1	1	0	1
1	6.57	85	2	1	24.34098639	1	1	1	0	0	1	0	0	0	63	139	58	79	31	97	35.39	14	17.1	4.61	468	11.8	15.8	2.7	129	4.8	96	296	7.28	44	44	2.8	13.4	30.2	1.1	0.5	10	22	45	1.8	3	0	1	1	0
0	30	70	1	1	29.2633402	1	1	0	0	0	1	0	1	0	109	93	58	65	32	88	37.67	14	11.3	3.38	183	10.1	16.2	3.9	133	4.9	91	325	7.38	53	193	1.3	15.5	40.5	1.4	0.5	30	237	46	2.5	1	1	1	1	1
0	30	84	2	1	33.26706966	0	1	0	1	0	1	1	0	0	70	83	41	54	18	96	36.67	14	11.2	3.33	154	10.4	16.8	3.8	133	4.7	103	246	7.26	45	104	3.2	17.7	29.7	1.6	1	11	20	16	1.3	1	0	0	1	0
0	30	89	2	1	26.44628099	0	1	0	1	0	1	0	1	0	70	169	111	126	24	94	36.39	15	17.6	3.17	89	10.3	16.6	3.3	137	4.6	99	145	7.42	44	48	1.3	24.6	31.4	2.2	2.6	313	392	25	3.1	3	0	0	0	0
1	4.16	68	2	4	17.83590963	0	1	1	0	0	0	1	0	0	110	155	84	106	24	96	36.67	14	9.5	2.71	110	8.6	14.6	2.9	129	3.7	92	313	7.37	49	168	0.7	15.2	21.4	1.4	0.4	13	41	25	1	3	0	0	0	0
0	30	74	2	1	20.93391213	1	0	0	0	0	0	0	0	0	102	99	12	31	25	79	35.78	10	4.4	4.1	137	12.3	15.9	3.5	138	5.6	114	168	7.37	29	130	2.6	18.3	34.9	1.6	6.8	18	45	14	0.7	1	0	1	1	1
1	4.21	66	2	1	25.32871972	0	1	1	1	1	1	0	0	1	102	114	83	93	25	93	36.39	14	20.2	2.51	407	7.1	16.5	2.4	138	3.5	102	95	6.69	69	61	0.8	17.2	35.9	1.6	0.3	5	9	40	2.3	1	0	1	1	0
0	30	76	1	1	30.13799325	1	1	0	0	0	0	0	0	0	50	130	30	59	20	98	37	13	15.7	3.29	219	10	13.5	2.7	145	4.4	109	132	7.39	46	72	1.8	13.3	25.7	1.2	0.6	38	37	40	1.5	1	0	0	0	0
1	5.52	71	1	2	18.99131058	0	1	0	1	1	0	0	0	0	73	80	57	62	17	96	37.39	14	0.3	2.28	10	6.6	14.8	2.6	128	5.3	99	115	7.27	38	68	4.8	76.3	46.1	6.9	3.7	56	82	44	3.6	1	0	0	0	0
1	3.42	82	2	1	15.97796143	0	0	1	1	0	1	0	0	0	71	100	38	54	19	99	35.06	9	4.6	2.49	114	7.7	20.8	2.3	145	3.7	112	108	7.22	60	44	1.7	10.7	28.1	0.9	0.4	2	4	73	2.9	1	0	1	0	0
1	7.81	33	2	1	20.27755102	0	0	0	0	0	0	0	0	0	118	121	77	86	23	98	37.22	15	22.6	3.52	55	10.2	12.9	2.4	138	2.4	103	114	7.49	35	36	1.5	71.1	41.6	6.8	2.2	48	105	13	0.7	4	0	1	1	0
0	30	83	2	2	28.65013774	1	0	0	0	0	1	0	1	1	89	112	52	68	19	100	37.44	9	22.4	2.41	222	6.8	19.9	2.4	144	4.8	109	182	7.33	53	36	1	23.1	30.5	2.1	0.2	28	29	53	1.3	2	0	0	0	0
1	2	58	1	5	23.88038549	0	1	1	0	0	0	0	1	0	126	123	67	81	20	92	36.5	14	27.7	3.83	36	11.3	15.3	2.4	120	3.8	83	223	7.29	29	77	2.6	15.6	22	1.4	4.6	124	72	54	1	2	0	0	0	0
0	30	61	1	1	30.52223596	0	0	0	0	0	0	0	0	0	124	81	62	69	40	93	36.5	15	8.5	4.8	302	11.8	14.4	2.4	138	4.3	101	89	7.26	37	35	9.5	22.5	45.1	2.1	1.5	7	38	15	1.7	1	0	1	1	0
0	30	65	2	4	39.14336257	0	1	0	1	1	1	0	1	0	110	133	76	94	23	93	37.33	14	7.7	2.61	194	8.7	14.6	2.3	133	4.9	93	148	7.33	48	138	0.8	15.5	139.2	1.4	0.6	12	32	48	5.8	1	1	1	1	1
0	30	81	1	1	28.67283951	1	0	0	0	0	0	0	1	0	73	84	53	60	29	95	36.61	9	4.6	3.22	56	9.7	16.6	2.5	145	3.8	113	103	7.43	33	75	1.2	19.6	32.8	1.8	0.7	39	30	27	1	1	0	0	0	0
0	30	60	1	1	32.14273781	1	1	0	0	0	0	0	1	0	70	171	97	112	34	95	37	11	7.2	2.86	164	9	12.7	2.3	141	4.1	111	230	7.26	40	158	2.6	13.4	22.9	1.2	0.3	59	52	25	0.9	1	0	1	0	1
0	30	65	2	5	32.00692042	0	1	0	0	0	1	0	0	0	60	105	52	64	22	100	37.11	14	7.8	2.52	160	8.2	18.9	3.3	132	6	91	247	7.51	31	104	4	13.7	150	1.3	0.4	18	37	54	6.7	1	1	1	1	0
0	30	64	2	1	26.21882086	0	0	0	1	0	1	0	0	0	60	89	45	52	10	98	35.44	15	4.2	4.18	237	11.9	18.6	3.9	133	4.9	95	60	7.26	44	102	1.1	14.8	28.9	1.3	1.5	11	73	53	2.9	4	0	0	1	1
0	30	66	1	1	24.37641723	1	0	1	0	0	0	0	0	0	68	108	75	86	22	95	37	15	5.6	4.73	305	13.5	12.5	3.5	136	4.6	101	185	7.44	36	73	1.8	14.1	29.9	1.3	0.6	58	57	40	0.9	1	0	1	0	1
0	30	91	1	5	24.70588235	0	0	0	1	0	1	0	0	0	86	91	48	57	27	94	36.61	15	12.8	3.69	241	12.8	13.6	3.1	139	5.2	104	138	7.32	43	85	2	11.3	63	1	0.3	46	29	29	1.8	4	0	0	1	0
0	30	38	1	1	41.04938272	1	1	0	0	1	0	0	0	0	70	88	43	59	14	95	36.39	13	15.4	2.68	82	8.4	17.7	3.1	130	5	98	215	7.33	30	43	2.4	24.5	39.1	2.2	14.5	21	39	80	6.1	1	1	0	0	1
0	30	83	2	1	22.11043044	1	0	1	0	0	1	0	0	0	90	98	76	81	21	99	35.72	15	8.4	5.02	864	14.2	19.7	2.5	129	4.7	98	263	7.4	24	124	3.6	11.9	104.1	1	4.5	21	13	35	1.6	1	0	0	1	0
0	30	29	1	1	30.52013635	0	0	0	0	0	0	0	0	0	135	111	58	70	21	93	37.06	15	16	4.18	218	13.7	11.5	2.6	142	4.5	109	119	7.39	44	62	1.1	11.7	29.1	1.1	0.4	11	22	11	0.8	1	0	1	0	0
0	30	91	1	1	27.26530612	0	1	0	1	0	0	0	1	1	109	168	90	106	30	93	36.78	14	20.3	3.84	183	12.1	13.1	3	136	4.7	99	198	7.46	31	209	2.6	14.6	32.9	1.3	4.9	560	531	14	0.9	1	0	0	0	0
0	30	57	2	1	38.91896895	0	0	0	0	0	1	0	1	1	105	84	54	64	28	93	36.5	14	8.2	3.78	112	10.3	15.4	3.2	137	4.1	102	108	7.34	41	383	1.4	17.9	30.5	1.6	0.8	76	61	35	2	1	0	1	0	0
1	24.92	60	2	5	23.50780533	0	1	0	1	0	0	0	1	0	75	122	77	90	30	99	36.56	3	52	2.73	36	8.9	18.2	2.2	130	3.5	92	173	7.32	47	67	1.4	23.7	150	2.2	1.4	36	157	52	3.1	1	1	1	1	1
0	30	89	1	1	16.60246648	0	0	0	1	0	0	1	0	0	70	109	61	76	19	98	36.5	13	21.9	3	61	8.7	14.7	2.3	142	4.6	109	73	7.32	36	37	3.6	17.4	41.4	1.6	0.6	20	81	49	3.1	1	0	0	1	0
0	30	59	1	1	22.92091283	0	0	0	0	0	0	0	0	0	75	93	60	68	14	100	36.22	14	20.3	3.19	430	9.2	16	1.8	137	4.8	109	267	7.33	34	427	1	23.4	42	2.3	2.8	375	625	33	1.3	1	0	0	0	0
0	30	71	1	1	17.12962963	0	1	0	0	1	0	0	0	0	107	120	56	74	28	99	36.83	9	12.6	2.95	45	9	18.1	1.8	142	3.7	108	178	7.34	43	70	2.7	30.8	50.9	2.8	3.5	24	70	36	0.9	3	0	1	1	0
0	30	82	1	1	24.50617284	0	0	0	0	0	0	0	0	0	84	136	99	109	16	93	37.72	9	14.8	4.75	198	14.7	13	4.3	138	4	101	134	7.51	32	84	1.1	12.6	31.1	1.2	0.3	23	28	17	0.8	1	0	0	0	1
0	30	61	1	2	28.73469388	0	1	0	0	0	1	0	0	0	115	110	81	91	37	93	36.06	3	6.1	3.53	270	10.1	16.9	3	139	3.9	96	114	7.43	42	148	2.3	11.2	20.2	1	0.3	51	49	40	0.8	3	0	0	0	1
0	30	59	1	1	26.73721141	0	0	0	0	0	0	0	1	0	116	74	50	58	27	94	37.56	15	9.4	3.28	140	9.8	13.9	2.1	106	2.6	79	98	7.31	45	25	0.9	12.9	26.6	1.2	0.9	15	25	12	0.5	3	0	1	0	1
0	30	29	1	1	30.31409788	0	0	0	0	0	0	0	0	0	85	112	55	66	12	100	36.67	15	18.2	3.85	130	10.5	14.9	3	142	4.8	115	142	7.36	41	321	3	15.6	29.1	1.5	0.2	68	13	15	1.1	3	0	1	1	0
1	1.83	64	1	3	24.85883257	0	0	0	0	0	0	0	0	0	92	82	51	58	19	96	38.06	3	10.6	4	59	12.8	13.5	3.3	135	3.4	105	128	6.98	60	66	1.8	21.5	51.1	2	2	29	57	22	1.3	1	0	1	1	1
0	30	39	2	2	22.85119667	0	1	0	0	0	1	0	1	0	59	125	72	82	12	99	35	13	10.7	2.32	539	7.2	15.1	2.9	138	4.3	104	127	7.37	49	79	0.6	18.5	41.3	1.7	0.8	6	34	26	0.9	1	0	0	0	0
0	30	26	2	1	46.46848989	1	0	0	0	0	0	0	0	0	64	101	75	83	19	100	36.5	15	10.6	3.61	209	9.8	14.9	2.7	136	4.5	98	110	7.43	46	32	1.1	12.1	25.5	1.1	0.2	65	150	17	0.7	4	0	1	1	1
1	2.82	80	2	5	24.08203125	0	1	1	1	0	1	0	0	1	82	81	47	57	15	97	37	14	16.6	3.16	275	10.1	15.3	2.6	141	4.1	103	238	7.32	45	27	1.4	18.7	28.3	1.7	0.3	19	25	41	2.1	1	0	0	1	0
0	30	73	1	1	23.51851852	0	0	0	0	0	0	0	0	1	120	112	73	78	27	95	39.06	15	19.5	4.43	234	14.6	13.5	2.5	139	4.2	107	133	7.42	34	85	1.5	11	24.3	1	0.9	17	33	17	1.3	1	0	1	1	0
0	30	67	2	1	39.22865014	1	0	0	0	0	0	0	0	0	72	156	67	88	21	97	36.94	15	9.2	3.36	171	10.1	14.1	3.4	135	3.4	102	154	7.45	35	187	1.1	14.1	22.1	1.2	0.7	77	74	8	0.3	1	0	0	0	0
0	30	42	1	1	30.83974649	0	0	0	0	0	0	0	0	0	137	98	72	75	31	95	37.5	11	17.9	3.29	436	9.4	14.7	2.7	136	4	100	99	7.42	48	88	1.6	16	32.6	1.4	2.8	27	67	12	0.7	1	0	0	0	0
0	30	23	2	1	24.95389364	0	0	0	0	0	0	0	0	0	105	111	65	76	21	92	36.39	14	5	4.42	53	9.2	14.9	2.8	141	3.6	111	94	7.39	31	120	1.4	15.5	35.5	1.4	2.6	29	33	7	0.7	1	0	0	0	0
0	30	76	2	1	27.85200798	0	0	0	0	0	0	0	1	0	96	80	28	41	18	96	36.11	15	25.4	3.64	522	11.6	13.7	3.3	125	4.3	91	139	7.35	37	91	0.8	14.6	29.9	1.4	0.4	7	82	24	0.9	1	0	0	1	0
1	2.54	26	2	1	38.43969329	0	0	0	0	0	0	0	0	0	114	126	87	97	32	92	37	13	0.3	2.79	40	7.9	16.2	3.1	145	3.7	104	91	7.45	43	27	2.2	15.5	42.3	1.4	1.6	39	48	30	1.5	3	0	0	0	0
0	30	79	2	1	39.04085873	0	1	0	1	0	1	0	1	0	155	139	93	102	22	100	37.72	10	8.4	3.31	234	9.9	15.3	3.7	143	4.3	109	183	7.34	41	182	0.8	12.9	56.6	1.1	0.8	30	33	19	0.9	1	0	1	0	1
0	30	59	1	5	29.64897959	0	1	0	0	0	0	0	1	0	66	103	55	66	21	100	36.61	8	12.3	4.53	123	15.4	12.8	3.7	140	4.2	107	140	7.45	34	148	1.3	12.1	29.6	1.1	0.9	20	33	20	0.9	1	0	1	1	0
0	30	43	1	3	24.57142857	0	0	0	0	0	0	0	0	0	80	96	64	70	16	100	37.5	15	18.3	4.11	200	12.5	12.6	3	141	4.3	105	145	7.31	47	334	1.5	10.2	29.9	0.9	0.2	38	35	12	0.9	1	0	1	1	0
0	30	88	1	5	37.16262976	0	1	0	1	1	0	0	1	0	55	125	58	78	14	95	36.94	14	6.6	2.85	94	8.8	15.5	3.1	143	5	102	265	7.28	57	45	1.7	16.1	22	1.5	2.1	31	70	81	2.6	1	0	0	0	1
0	30	45	1	1	24.27092539	0	0	0	0	0	0	0	0	0	105	86	56	63	13	100	36.56	14	5.4	2.19	199	7.1	17.4	2.5	133	4.7	100	81	7.4	45	142	1.7	14.3	55.6	1.2	0.5	94	37	34	2.7	4	0	0	0	0
0	30	81	1	2	23.45679012	1	1	0	0	0	0	0	1	0	90	117	56	71	23	96	36.83	11	6.2	4.38	189	12.2	13.1	3.4	141	4.2	106	234	7.48	38	110	1.2	15.4	25.4	1.4	0.9	65	38	16	1	2	0	0	0	0
0	30	68	1	4	26.06167931	1	0	1	0	0	0	0	1	0	130	100	75	81	17	95	36.83	15	14.6	4.01	201	11	14	2.8	143	4.3	110	132	7.34	37	73	2.7	18.1	30.7	1.7	0.3	19	22	20	0.9	1	0	0	0	0
0	30	79	1	1	33.65929705	0	0	0	0	0	0	0	0	0	76	150	65	92	11	97	37.22	15	4	3.4	136	10.6	14.6	2.3	144	3.8	111	149	7.33	44	191	1	14.1	25.8	1.2	0.4	47	37	23	1.3	1	0	1	0	1
0	30	87	2	2	31.83858577	0	1	1	1	0	0	1	1	0	79	107	49	62	21	99	37.61	14	6.4	2.7	124	8.7	13.4	2.3	131	4	92	200	7.44	41	113	3.1	11.4	22.1	1.1	0.2	11	20	24	4.2	1	0	0	0	0
0	30	77	1	2	24.52341876	0	0	1	1	0	0	0	0	0	101	141	102	111	24	90	36.83	15	6.5	4.33	189	12.2	14.1	3.4	139	4	106	130	7.32	51	345	4	12.5	150	1.2	0.6	22	11	21	2.2	3	0	0	0	0
0	30	79	1	1	16.41206918	0	1	0	0	0	0	0	0	0	98	101	57	62	25	92	36.61	11	12.3	4.26	255	13.8	13.3	2.6	155	3.4	116	90	7.44	22	82	3.1	10.9	29.8	1	1	18	27	36	0.8	1	0	0	0	0
0	30	78	1	1	29.1349481	0	1	0	0	0	1	0	0	0	83	106	73	80	13	100	36.94	14	22.3	3.79	166	10.6	16	2.8	138	4.8	99	223	7.36	76	25	1.8	19.5	65.8	1.8	0.9	20	13	43	1.6	1	0	0	0	0
1	28.43	73	2	2	28.16608997	0	1	0	1	0	0	0	0	0	95	163	57	88	18	95	37.94	11	10.8	3.29	172	8.9	16.4	2.9	134	5.2	94	109	7.36	46	45	1.3	14.3	27.9	1.3	0.3	6	14	44	6.9	1	1	1	1	1
0	30	72	1	1	31.35357879	1	0	1	0	0	1	0	0	0	70	103	67	74	18	97	37.06	15	7.4	3.66	174	11.5	14.4	3.3	134	4.3	97	134	7.48	37	80	1.4	24.9	32.8	2.4	0.8	237	329	26	1.2	1	0	1	1	1
1	6.97	66	2	2	22.03856749	1	0	1	0	0	0	0	0	0	96	105	74	85	24	96	36.83	15	10.4	3.56	196	11.8	14.2	2.4	122	3.8	82	91	7.46	88	76	1.7	21.5	46	2	1.7	26	115	5	0.3	1	0	1	1	0
1	3.1	86	1	1	22.77318641	0	0	1	0	0	0	0	1	0	90	121	63	77	17	100	36.89	13	7.5	3.78	262	9.9	14.7	2.1	133	4.3	102	102	7.35	34	62	2.1	31.4	150	3.2	0.3	16	27	15	1	1	0	0	0	1
1	2.2	46	1	1	20.59755545	1	1	0	0	0	0	0	0	0	99	97	69	76	17	100	35.83	13	17.5	2	255	5.4	22.4	3.8	137	5.5	93	218	7.28	28	31	7.4	32	39.9	2.9	0.9	4442	8010	42	3.9	1	1	1	1	0
1	1.79	76	2	5	26.18594183	1	0	0	0	0	1	0	0	0	96	92	56	64	25	88	35.94	13	25.7	1.93	371	5.7	20.2	2	147	5	112	81	7.31	30	21	9.3	26	137.8	2.3	3.6	230	363	52	1.4	3	0	0	0	0
0	30	61	1	1	29.82577957	1	0	0	0	0	0	0	0	0	116	152	95	108	41	95	37.11	9	11	5.19	171	18.5	11.9	3.4	131	4.2	89	212	7.55	25	146	3.1	13.8	26.2	1.3	1.1	17	16	41	1.9	1	0	1	0	0
0	30	64	1	1	47.79363192	0	0	0	0	0	0	0	0	0	68	128	60	79	32	94	36.17	15	8.8	3.88	265	12.3	13.8	2.8	134	5.3	102	122	7.21	69	122	1.2	11.1	24.6	1	3.5	16	23	27	1	1	0	1	1	1
0	30	62	2	1	22.76816609	0	1	0	0	1	0	0	0	0	79	76	47	54	21	97	35.89	15	9.5	2.54	159	8.1	20.5	3.7	133	5	100	112	7.41	41	239	2.3	31.2	69	3.1	15	19	28	65	3.8	3	0	0	0	1
0	30	68	1	1	46.00816327	0	1	0	1	0	1	1	0	0	79	109	82	91	23	92	37.22	13	18.6	2.35	284	6.9	19.1	2.6	138	5.2	95	178	7.32	50	42	5.4	16.6	48.3	1.5	1.3	5	21	47	4.3	1	0	0	0	0
0	30	61	2	1	49.68196018	0	1	0	0	1	0	0	0	0	113	143	74	89	11	90	37.94	15	10.6	4.12	139	12.8	17.4	2.7	137	5.9	107	229	7.32	52	85	1.6	17.7	29	1.6	4.2	28	74	57	1.5	3	0	1	0	1
0	30	70	2	1	40.03673095	1	1	0	0	0	1	0	0	0	72	107	53	65	19	98	37.44	15	19.8	5.25	323	11.3	19.6	3.2	137	3.5	103	284	7.34	38	65	2.3	12.7	27.4	1.1	1.1	16	51	22	1.1	3	0	1	1	1
0	30	55	1	5	24.33634925	1	0	0	0	0	0	0	0	0	76	128	79	92	17	100	35.44	15	15.7	3.94	476	11.1	15.3	3.6	131	3.6	100	112	7.27	40	88	1.9	13.4	27.5	1.2	0.4	30	26	5	0.5	1	0	1	1	0
0	30	84	1	2	33.81335828	0	0	0	0	0	0	0	0	0	85	75	52	57	18	90	37.22	14	5.8	3.55	113	8.8	25	2.7	139	3.4	109	116	7.5	28	69	1.8	14.6	26.5	1.3	0.1	10	17	29	1.3	1	0	0	0	0
1	11.85	31	2	1	20.88900598	0	0	0	0	0	0	0	0	0	117	114	63	78	24	100	38.17	15	13.7	3.83	36	8	16.2	1.6	134	3.5	102	129	7.42	38	73	2.3	18.6	39.1	1.7	1.9	23	94	29	1	1	0	1	0	1
0	30	67	2	1	27.78546713	1	0	1	0	0	0	0	1	1	81	158	71	94	19	100	37.89	15	7.8	3.55	218	10.5	13.1	3.6	142	2.6	103	111	7.47	36	130	1	14.1	85.9	1.3	0.2	310	493	6	0.6	3	0	1	1	1
1	26.83	59	1	1	24.86685032	0	0	0	0	0	1	0	1	0	67	136	55	80	19	96	36.44	15	9.8	2.87	321	8.4	16.9	3.3	132	5	90	170	7.4	39	44	1.4	19.5	27.3	1.8	0.3	57	43	106	8.3	1	1	1	1	1
0	30	45	1	1	26.90612245	0	0	0	0	0	0	0	0	0	96	128	73	87	24	100	39.17	5	20.9	3.46	167	10	14.8	2.2	152	3.4	116	96	7.46	35	132	0.9	13.7	35.3	1.3	1	13	39	34	1.1	1	1	1	1	1
0	30	72	1	1	28.99653979	0	0	0	0	0	1	0	1	0	87	183	86	110	17	94	36.78	15	10.5	4.08	268	12.9	12.5	3.2	135	4.2	102	120	7.47	39	116	0.9	11.4	28.3	1.1	0.5	19	28	11	0.6	1	0	1	0	1
1	7.01	82	2	1	30.74786749	0	0	0	1	0	1	0	0	0	96	76	35	44	13	100	37.5	9	7.6	2.31	437	6.7	17	2.2	129	4.3	93	86	7.11	72	81	2.4	46.8	59	4.3	2.6	24	42	82	3.2	1	1	1	1	1
0	30	56	1	5	26.27121834	0	0	0	0	0	0	0	0	0	90	98	61	70	26	92	37.22	14	16.1	2.46	480	7.1	14.1	2.6	131	4.4	97	118	7.43	39	45	1.1	15.1	27.3	1.4	0.6	29	56	25	0.9	3	0	0	0	0
0	30	55	2	2	31.54285714	1	0	0	0	0	0	0	0	0	103	130	73	86	29	88	38.67	15	10.7	4.35	286	9.8	17.2	3.6	135	3	97	139	7.49	43	58	1.3	13.6	28.7	1.2	0.8	16	18	7	0.7	1	0	0	0	0
1	1.35	57	2	5	49.75778547	0	0	0	0	0	0	1	0	0	80	82	57	61	11	81	37.56	10	23.5	4.27	168	12.5	14.1	3.1	137	4.8	102	259	7.22	44	59	4.1	14.1	30	1.3	0.7	201	335	34	1.9	1	1	0	1	1
0	30	51	1	5	22.58503401	1	0	0	0	0	0	0	0	0	92	111	59	73	20	93	37.56	13	18.5	3.61	143	9.1	16.1	2.1	142	3.5	108	135	7.47	38	137	0.8	24.2	31.6	2.2	1.4	17	20	18	1	1	0	1	1	0
0	30	58	1	1	29.94975372	1	0	0	0	0	0	0	0	0	104	150	100	110	19	94	36.83	15	5.5	3.83	129	13.2	14.1	3.8	138	3.4	100	113	7.47	36	45	1.6	14.3	23.1	1.2	2.5	106	230	10	0.8	1	0	0	0	1
0	30	73	2	1	45.80261593	0	1	0	1	0	1	0	1	0	63	82	40	51	15	97	36	15	6.8	2.96	221	8	18.2	4.1	132	6.3	92	184	7.4	91	126	0.9	51	30.8	5.6	0.3	13	22	52	3.2	3	0	0	1	0
0	30	44	1	2	34.81573056	0	1	0	0	0	0	0	0	0	91	160	144	149	18	95	37.78	12	11.6	4.1	156	8.4	22.2	3.7	136	4.9	96	141	7.38	47	58	1.8	13.6	35.4	1.3	0.5	40	69	84	9.3	2	0	0	0	0
1	12.04	73	1	5	28.39506173	1	1	0	0	0	1	0	1	0	77	119	54	69	25	99	36.89	15	22.5	4.43	226	14.4	13.3	2.8	131	6.5	98	383	7.31	32	244	3.1	21.2	80.4	1.9	1.2	50	69	27	1.3	1	1	1	1	1
0	30	56	2	5	17.265625	0	0	0	0	0	1	0	0	0	96	105	71	78	14	100	36.94	9	4.3	3.43	201	11.3	12.2	3.3	125	2.7	72	82	7.58	42	90	1.2	10.4	31.4	1	0.7	27	37	6	0.5	3	0	0	0	0
1	5.59	50	1	2	23.7654321	1	0	0	1	0	0	0	0	0	98	153	76	98	18	95	38.89	9	8.6	2.68	150	8.6	15.9	4.1	141	4.2	100	147	7.49	37	88	1.4	12	31.8	1.1	0.4	17	12	48	10.6	3	1	1	0	0
0	30	33	1	5	30.86419753	0	0	0	0	1	0	0	0	0	117	145	106	118	25	98	36.5	3	5.6	3.65	11	11.4	14.1	3.7	133	3	98	91	7.38	39	102	1.1	20.3	31.7	1.9	5.8	40	79	4	0.5	1	0	1	0	0
0	30	70	1	1	24.27092539	0	0	0	0	1	0	1	0	0	104	91	66	74	17	98	37.06	15	12.7	5.02	374	14.2	14.2	2.8	138	4.9	101	156	7.21	63	35	2.2	15.5	28.6	1.4	0.9	51	142	46	1.6	1	0	0	1	0
1	12.77	60	2	1	29.55102041	0	1	0	0	1	0	0	0	0	90	127	76	89	40	96	36.83	15	9.8	2.35	47	6.8	15.9	2.8	137	3.8	102	212	7.47	33	142	2.2	18.1	41.6	1.6	4.2	192	317	48	0.8	1	0	1	1	0
0	30	35	1	5	26.36054422	0	0	0	0	0	0	0	0	0	62	151	90	104	16	98	37.17	13	12.9	4.29	94	13.2	13.8	2.5	136	3.6	101	104	7.45	34	57	1.2	13.7	26.4	1.3	0.9	45	70	18	1	1	0	1	0	0
1	6.81	65	2	5	60.72845805	1	1	0	0	0	0	0	1	0	112	105	28	52	22	97	37.06	15	14.2	2.25	102	7.8	19.9	1.9	132	4.3	95	137	7.36	48	51	1.8	43.5	91.3	3.9	2.4	41	126	57	4.5	1	1	1	1	1
1	1.39	69	1	3	21.71910431	0	0	0	0	0	0	0	0	0	139	97	80	87	18	98	36.39	14	8.5	2.91	134	10	18.1	2.9	133	4.7	99	185	7.44	38	107	1.7	26.3	69.4	2.4	8	45	119	44	1.8	1	0	0	0	0
1	19.22	68	1	5	34.7930839	0	1	0	1	0	1	0	0	1	60	142	69	88	17	97	36.33	15	12.8	3.67	128	11.5	19.5	3.3	137	4.9	100	180	7.37	34	218	2.2	18.2	37.1	1.7	1	19	35	70	2.4	3	1	1	0	0
0	30	35	2	5	26.78571429	0	0	0	0	0	0	0	0	0	81	93	47	58	18	91	36.61	15	29.1	3.01	145	9.5	13.2	2.3	135	3.5	100	137	7.42	32	86	3.6	13.5	31.6	1.2	1.6	61	69	9	0.8	3	0	0	1	0
0	30	70	1	1	35.78125	1	0	1	0	0	0	0	1	0	119	105	44	58	16	100	36.56	14	11.8	3.44	146	10	14.3	2.2	145	4.8	109	87	7.35	27	64	8.2	22.9	30.6	2.2	0.9	18	23	69	6.8	1	1	1	1	1
0	30	58	1	5	17.97233153	0	0	0	0	0	0	0	0	0	52	103	58	69	30	100	36.5	8	3.7	2.04	414	5.9	15.7	2.3	137	3	107	137	7.39	39	120	1.1	20.1	37.4	1.9	3	29	36	21	0.9	1	0	1	1	0
0	30	69	1	5	27.14506173	1	0	0	0	1	1	0	0	0	67	150	54	78	15	99	37.78	12	9.1	4.26	109	13.6	15.4	3.1	141	3.9	106	126	7.53	26	66	2.5	14.8	26.8	1.3	3	17	14	18	1.2	3	0	0	0	1
1	2.16	63	2	1	25.5994158	0	0	0	0	1	0	0	0	0	121	121	57	76	21	98	37.72	15	4.7	1.52	28	5.1	17.3	2.5	127	4.6	94	117	7.34	37	46	3	27.1	37.6	2.5	9.6	16	60	42	1	3	0	1	1	1
0	30	65	2	1	57.14110806	0	1	0	1	0	1	0	0	0	62	180	63	97	11	100	36.39	9	6.3	2.77	184	8.6	14.3	3	136	5.2	105	226	7.3	39	380	1.2	12.1	25.8	1.1	2.2	49	51	79	3.4	1	0	1	1	0
0	30	80	1	3	27.88761707	1	1	0	0	0	0	0	0	0	164	197	92	118	31	100	39.5	15	0.7	2.89	108	9.2	17.5	3	133	4.3	103	203	7.44	34	251	1.8	14.6	31	1.3	1.1	61	66	12	0.6	1	0	1	0	0
0	30	77	2	1	45.02827792	0	1	0	1	0	1	0	0	0	84	85	42	53	13	93	36.89	14	12	2.22	131	7.4	13.7	3.4	140	4.3	101	86	7.39	59	41	1.1	15.2	41.9	1.4	2.2	29	57	28	1.1	4	0	0	0	0
0	30	36	1	5	30.47211734	0	0	0	0	0	0	0	0	0	98	117	77	90	24	100	37.44	15	19.1	4.18	180	11.9	12.6	3.4	140	5.8	106	92	7.22	52	26	1.6	12.7	19	1.2	0.8	43	73	18	1	2	0	1	1	0
0	30	60	1	1	29.609375	1	1	0	0	0	0	0	1	0	104	126	65	79	26	98	36.94	15	21.4	3.08	428	9.1	15.3	2.5	137	6	112	103	7.3	45	135	1.3	16.9	29.5	1.5	1.2	352	417	19	1.2	1	0	0	0	0
1	12.78	87	2	1	24.08888889	0	0	0	1	0	0	0	0	0	104	105	82	87	19	92	35.94	15	38.2	2.74	103	9.7	15	1.5	138	4.8	111	86	7.43	16	196	2.4	14.1	26	1.2	0.5	50	36	64	2.2	1	0	1	1	0
0	30	26	2	1	22.65625	0	0	0	0	0	0	0	0	0	106	98	64	72	24	96	36.67	12	10.8	3.46	67	9.9	13.2	2.6	137	3.8	104	140	7.42	45	54	1.1	14.8	32.9	1.4	0.5	24	55	14	0.6	1	0	0	0	0
1	15.89	52	1	5	48.79474069	0	0	0	1	0	0	0	0	0	100	115	78	90	26	93	36.94	15	10.7	3.12	80	11.6	14.2	1.7	131	4.3	93	230	7.26	57	101	2.6	11.5	70.1	1.1	2.2	42	79	29	3.2	3	1	1	1	1
0	30	74	2	1	32.46618106	0	0	1	1	0	1	0	1	1	118	110	74	84	27	98	37.11	14	1.4	3.22	267	9.5	16.7	2.5	140	5.4	109	121	7.36	36	134	1.3	17.5	27.8	1.6	0.8	21	25	38	1.5	1	0	0	0	0
1	2.65	85	1	1	27.14416896	0	1	0	1	0	1	0	0	0	112	97	54	66	24	93	36.72	15	18.7	2.79	206	7.5	15.1	2.6	137	3.6	103	128	7.31	37	32	6.8	24.7	35	2.3	0.3	10	19	61	2	4	0	1	0	0
0	30	43	1	1	30.36734694	0	0	0	0	0	1	1	0	0	83	145	86	100	18	100	37.33	15	25.9	5.19	309	15.6	12	3	138	6.2	104	159	7.3	43	367	4.8	16.7	150	1.6	0.8	121	749	23	1.6	1	1	1	1	1
1	5.41	73	1	1	27.77427093	1	1	0	0	0	0	0	1	0	75	143	55	82	14	98	36.61	12	16.6	4.98	279	15.2	12.2	4.2	141	3.8	105	210	7.37	43	72	2.3	12.2	36.8	1.1	0.6	25	58	16	0.9	3	0	0	0	0
0	30	42	1	1	33.91020408	0	0	0	0	1	0	0	0	0	108	80	36	50	33	95	37.78	14	31.1	2.73	197	8.6	17.2	3	132	5.8	103	153	7.35	48	115	2.2	18.4	35.1	1.7	3.5	147	241	35	1	1	0	0	1	1
0	30	46	1	3	24.52470848	0	1	0	0	0	0	0	0	0	102	167	85	103	18	99	36.94	5	29.3	5.09	309	14.7	13.1	4.6	140	4.5	101	325	7.26	34	396	9.5	12.1	20.4	1	0.4	50	26	10	1	4	0	1	1	0
0	30	35	1	1	24.18704649	0	0	0	0	0	0	0	1	0	76	130	73	87	11	100	36.06	14	16.1	3.2	205	10.6	12.3	2.4	139	4	109	96	7.45	30	37	1.5	17.2	26.4	1.5	2.4	18	43	27	0.8	1	0	0	0	1
0	30	66	2	2	42.84149458	1	0	0	0	0	0	0	1	0	90	111	61	72	24	99	37.28	11	12.9	3.1	407	8.2	14.1	2.8	135	4.1	105	132	7.4	36	194	1.2	13	25.5	1.1	1.1	12	18	8	0.7	1	0	1	0	0
0	30	65	1	1	26.92210579	1	0	0	0	0	1	0	0	0	87	128	71	111	25	100	37.06	3	13.5	4.72	180	14.8	13.6	3.9	141	3.8	108	107	7.4	38	134	1.5	11.2	27	1	0.9	25	27	10	0.8	1	0	1	1	0
0	30	49	2	1	97.43480726	1	1	0	0	0	1	0	0	0	83	95	29	43	14	100	37.5	15	10.1	3.69	270	10.9	14.3	4	141	4.2	93	239	7.3	85	246	1.1	13.8	25.5	1.2	0.9	88	64	17	0.6	1	0	1	0	1
0	30	59	2	1	23.4375	0	0	0	1	1	0	0	0	0	88	162	99	118	18	100	36.67	15	4.2	2.71	67	8.3	14.8	2.9	142	4	113	110	7.33	39	92	1	15.1	29.9	1.4	1.4	11	24	49	1.9	1	0	1	0	0
0	30	72	1	1	32.84660635	0	0	0	0	0	1	0	0	0	128	128	104	110	34	95	36.5	15	30.2	5.29	254	16.8	13.2	3	126	4.7	95	102	7.43	28	71	1.5	19.6	54.5	1.8	2.8	26	30	37	1.1	1	0	1	1	0
1	27.8	44	2	5	27.46561727	0	0	0	0	0	0	0	0	0	112	117	94	100	20	100	36.56	15	34.2	2.54	218	8.5	15.5	1.6	138	2.4	104	237	7.21	28	36	2.4	23.6	37.1	2.2	4.9	41	106	33	5.2	1	1	1	1	1
0	30	35	1	1	22.72043837	0	1	0	0	1	0	0	0	0	104	107	48	65	21	100	36.5	15	15.5	2.7	128	9.1	17.6	2.7	144	4.9	107	315	7.16	33	205	7.1	22.9	76	2.1	30.5	257	561	71	2.3	1	1	0	1	0
0	30	59	1	1	29.64556893	0	1	0	1	0	1	0	1	0	86	81	42	52	18	100	36.39	15	12.5	3.04	158	8.5	15	2.7	140	2.9	104	170	7.4	37	403	2.6	20	44.4	1.9	1	13	41	84	5.2	1	1	1	1	1
0	30	58	1	1	34.31805747	0	0	0	0	1	0	0	0	0	95	125	85	94	17	99	36.94	14	7.8	1.86	48	6.2	17.8	4.2	140	4.4	107	100	7.4	29	166	2.5	21	40.5	1.9	26.7	65	161	53	2.1	1	0	0	0	0
0	30	71	1	1	20.11427044	1	1	1	0	0	0	0	1	0	110	107	56	68	30	95	36.5	15	20.6	2.47	98	7.8	14.1	2.1	140	3.4	115	124	7.27	38	110	5.6	16.3	44	1.5	0.9	45	44	15	0.9	1	0	0	0	0
0	30	64	2	1	26.66666667	1	0	0	0	0	0	0	0	0	100	133	63	80	24	99	36.94	14	7.9	4.05	225	11.4	14.2	3.8	138	3.8	109	106	7.49	27	137	2.2	11.8	27.9	1.1	0.5	17	23	16	0.7	3	0	0	0	0
1	2.86	79	1	1	29.53656988	1	1	0	0	0	0	0	1	1	86	111	62	74	27	98	37.61	13	19.6	3.3	461	7.6	17	3.1	134	5.4	105	124	7.42	26	80	2.6	14.7	32.4	1.3	0.6	17	32	22	1.4	1	0	0	0	0
0	30	69	1	1	24.29012346	0	1	0	0	0	1	0	0	0	70	101	60	68	20	98	36.33	12	12.5	3.76	206	10.6	13.6	2.2	132	6.2	93	277	7.33	61	35	1.6	18.7	29.7	1.7	0.3	16	39	32	1.2	1	0	0	0	0
0	30	72	1	1	20.80246914	0	0	0	0	0	0	0	0	0	93	144	59	79	12	95	37.39	15	17	3.93	88	12.4	14.1	1.5	131	3.1	98	119	7.49	33	38	1.6	10.4	36.3	0.8	0.1	13	13	18	0.4	3	0	0	0	0
0	30	21	1	5	31.48148148	0	0	0	0	0	0	0	0	0	90	142	75	91	20	100	37.94	10	9.1	4.46	158	13.9	12.1	3.4	139	4.1	103	110	7.43	41	66	1.5	13.5	26.4	1.2	0.7	60	96	14	1.3	3	0	1	0	0
0	30	34	2	2	32.13112094	0	0	0	0	0	0	0	0	0	109	122	91	97	19	98	36.5	15	27.4	4.18	286	13.3	14.1	2	147	3.2	117	101	7.39	39	44	1.1	27.5	23	2.7	0.9	6	14	12	0.5	1	0	1	0	0
0	30	43	1	1	35.08302984	0	0	0	0	0	0	0	0	0	55	155	82	100	18	100	36.72	4	10	4.16	187	14.1	12.8	3.1	139	3.7	105	129	7.37	44	398	3.4	12.6	60.5	1.1	0.6	43	23	9	0.6	1	0	0	0	1
1	9.51	78	2	1	27.72244898	1	1	0	0	0	0	0	1	0	71	168	62	89	13	100	37.28	15	11.9	4.21	221	12.7	14.7	3.1	135	4.4	98	256	7.44	36	129	1.3	16.4	47.4	1.5	0.3	19	21	21	0.8	3	0	1	0	0
0	30	60	2	2	32.02938476	0	0	0	0	0	0	0	0	0	60	138	51	75	28	100	36.44	15	0.6	2.93	70	8.3	20.3	3.5	141	4	103	178	7.3	56	248	2	11.6	26.9	1.1	1.8	14	33	22	0.8	1	0	1	0	1
0	30	61	2	1	52.70799142	1	1	0	0	0	1	0	0	0	96	137	108	116	32	95	36.06	15	9.9	3.18	313	10.1	16.7	2.1	133	4.8	98	190	7.34	44	77	1.7	15.5	32.2	1.4	0.2	10	7	41	2.1	3	0	0	0	0
0	30	52	1	1	25.40554782	0	1	1	0	0	0	0	0	0	94	92	53	62	16	100	35.56	15	38.1	2.92	411	7.8	15.5	2.4	133	4.1	99	261	7.39	36	333	2	16.6	66.6	1.5	2.4	52	57	39	1.7	3	0	1	1	1
0	30	66	1	1	23.2609519	1	0	1	0	0	0	0	0	1	100	127	77	88	26	97	37.22	14	10.2	2.97	175	10.9	16.4	3	140	4.6	106	100	7.36	55	88	1.2	14.2	38.2	1.2	0.5	39	21	18	0.6	1	0	1	0	1
0	30	21	1	2	21.71428571	0	0	0	0	0	0	0	0	0	123	118	77	88	13	100	36.33	10	10.7	3.96	222	13.2	12	3	131	4.2	100	103	7.39	35	472	1.2	18.3	36.9	1.7	4.3	27	51	10	0.8	1	0	1	0	0
1	7.79	69	1	1	35.29583638	0	1	0	0	1	1	1	0	0	113	138	113	119	27	91	37.17	13	12	3.66	289	11.1	15.3	3.7	134	4.7	97	77	7.28	59	44	1	16.6	31.3	1.5	0.4	50	82	32	1.2	1	0	1	0	0
1	1.33	65	1	1	36.45733395	1	1	0	0	1	0	0	0	0	67	103	42	54	16	99	36.67	15	14.6	3.36	90	11.2	18.4	3.2	139	4.3	105	245	7.31	44	297	4.4	17.8	32	1.7	7.1	406	856	15	0.8	1	0	0	0	0
0	30	31	1	5	46.04081633	0	0	0	0	0	0	0	0	0	103	100	64	73	20	94	36.44	15	2.5	4.78	314	14.1	12.6	2.9	135	3.6	103	150	7.16	61	76	2.7	12.7	27.9	1.2	0.7	37	44	15	1.1	1	0	1	1	1
1	4	58	1	1	21.66666667	1	0	0	0	0	0	0	1	0	135	119	60	74	32	95	37.67	9	0.2	2.53	41	8.3	16.4	2.7	139	3.6	109	118	7.37	38	114	2.4	14.6	41.3	1.3	4.9	21	70	31	1.5	3	0	0	1	0
0	30	62	1	5	23.67125363	0	0	0	0	0	0	0	0	0	80	94	64	75	18	100	36.5	10	19.6	4.4	126	13.2	13	2	132	4.4	96	161	7.34	47	214	2	12.6	33.2	1.2	0.3	18	54	65	2.8	1	0	1	1	0
0	30	43	2	1	25.32029086	0	1	0	0	0	1	0	0	0	100	122	93	100	23	100	36.39	10	7.2	2.64	145	7.8	16.7	3.1	129	4.6	95	152	7.24	33	43	1.3	11.5	29.8	1.1	12.9	18	15	170	5	1	1	1	0	0
0	30	84	2	1	33.984375	0	1	0	1	0	1	0	1	0	123	110	62	73	22	93	37.56	14	8.6	4.42	172	11.6	16.9	3.3	140	3.5	106	89	7.28	38	68	1.7	12.8	32.1	1.2	0.5	72	119	88	5.9	4	0	1	1	0
1	9.84	80	1	5	29.28923116	0	0	0	0	0	0	0	0	0	50	131	80	95	20	99	35.78	15	16	3.92	142	12.9	13.5	2.2	141	3.8	107	175	7.46	32	78	2.4	12	27.9	1.1	0.8	32	34	16	0.8	1	0	0	1	1
1	4.11	69	1	1	21.38976913	0	0	0	1	0	0	0	0	0	93	138	93	103	15	99	36.94	14	9.4	2.56	159	7.8	15.9	1.9	150	5.7	115	81	7.5	25	77	0.9	10.7	64.1	1	0.2	24	25	148	3.6	3	0	0	0	1
1	13.81	69	1	1	24.72518293	1	1	1	0	0	0	0	1	0	87	106	63	74	16	95	37.72	14	11.8	4.28	165	12.8	17.1	2.7	135	4	101	167	7.5	29	147	1.2	13.9	24.4	1.2	1.4	23	18	18	0.7	3	0	1	1	0
1	4.84	59	1	5	36.29592223	1	0	0	0	0	0	0	0	0	105	131	75	87	28	100	38.67	15	0.6	2.9	27	8.8	14.1	2.7	145	3.8	108	96	7.31	51	224	0.6	23.2	40.7	2.2	3.5	40	35	60	3.7	1	0	1	0	1
0	30	87	1	5	23.16626689	1	0	0	0	0	0	0	0	0	92	119	60	73	25	100	36.5	13	8.5	2.69	149	8.5	13.5	3.5	141	3.9	112	123	7.39	33	76	1.7	12.6	24	1.2	1	18	24	15	0.9	3	0	0	0	0
0	30	79	2	2	15.7943067	0	0	0	0	0	1	0	1	1	106	162	75	98	9	97	36.5	13	13.5	3.11	386	9.9	14.9	2.9	138	4.7	95	104	7.34	35	79	0.9	12.2	23.6	1.1	0.3	11	60	43	4.5	1	0	1	0	0
0	30	54	1	1	28.14814815	0	0	0	0	0	0	0	0	1	116	111	87	93	29	96	36.89	15	0.1	2.15	36	6	17.2	3	139	3.7	109	163	7.45	29	27	3	17.8	31.3	1.6	0.3	19	14	8	0.7	1	0	0	0	1
0	30	53	1	1	34.01116785	0	1	0	0	0	0	0	0	0	83	105	68	79	11	98	36.56	15	12.2	2.97	54	7	21.4	1.9	139	3.5	101	122	7.42	46	38	1.4	15	34.9	1.4	0.4	15	37	9	0.4	2	0	0	1	0
1	19.42	73	1	2	21.62629758	0	0	0	0	1	1	0	1	0	42	74	63	68	20	93	36.33	15	23.2	3.4	169	9.1	20.5	2.7	140	3.9	108	93	7.3	38	104	1.6	18.5	43.4	1.7	1.1	17	43	70	2.6	3	1	1	0	0
0	30	48	2	2	29.58334902	1	0	0	0	0	0	0	0	0	112	167	93	111	40	91	37.06	15	13	2.78	28	7.9	19.1	2.9	142	5.8	108	452	7.28	31	399	16.6	34.8	55.9	3.1	0.7	603	460	21	1.5	1	0	0	0	1
1	4.48	59	1	1	30.24105186	1	0	0	0	0	0	0	0	0	74	125	75	55	20	100	37.44	15	32.7	4.83	169	14.6	15.4	2.6	139	4.5	99	75	7.01	81	62	8.1	22.6	38.2	2.1	1	601	1455	38	1.3	1	0	1	1	1
0	30	92	2	1	17.5432526	1	0	0	0	0	0	0	1	0	114	107	66	77	26	90	36.94	9	22	3.79	68	12.6	13	2.8	139	4.7	102	94	7.4	36	24	7.2	16.6	31.1	1.5	0.6	16	53	66	2.2	1	0	0	0	0
0	30	74	1	1	24.1556984	1	1	0	0	0	0	0	0	0	91	91	59	70	18	100	37.28	12	7.7	2.93	199	8.5	16.2	2.3	140	4.3	102	127	7.47	39	58	0.8	19.1	32.5	1.8	0.3	40	52	42	1.4	3	0	0	0	0
0	30	72	1	5	32.65306122	1	1	0	1	0	0	0	1	0	70	159	67	92	17	100	36.44	14	10.2	4.87	174	14.3	14.5	3.3	139	3.8	104	155	7.4	36	140	1.3	14	27.9	1.3	0.5	9	8	13	0.8	1	0	0	0	0
1	5.34	82	1	5	20.53877551	0	0	0	0	0	1	1	1	0	85	132	69	89	19	100	36.39	15	9.6	2.46	115	7.5	15.8	2.2	135	4.5	99	163	7.4	51	25	2.2	15.3	30.7	1.4	0.9	18	18	14	0.6	1	0	0	1	0
0	30	74	2	2	30.5859375	0	0	0	1	0	0	0	1	0	88	103	60	71	20	96	37.06	15	7.9	2.61	222	7	21.4	3.4	148	3.9	101	154	7.42	56	93	1.8	11	27.1	1	0.8	29	41	80	1.2	1	0	1	1	1
0	30	68	2	4	40.79272993	0	1	0	0	0	0	0	0	0	71	187	50	85	17	100	35.11	15	15.7	3.26	151	9.9	16.2	2.7	139	4.1	107	216	7.37	42	112	2.6	13.9	29.2	1.2	0.5	11	25	18	2.9	1	1	1	1	0
0	30	77	1	4	27.71626298	0	0	0	1	0	0	0	0	0	104	92	50	59	29	93	37.11	14	8.6	2.48	212	7.6	22.1	2	135	3.1	103	83	7.39	37	121	0.8	16.4	35.8	1.5	14.3	43	90	19	1.6	1	0	0	1	0
0	30	78	1	1	37.21121071	1	1	0	0	0	0	0	0	0	91	153	40	67	26	93	38.22	15	20.2	3.69	141	9.1	17.8	2.4	139	3.9	105	167	7.44	38	86	2	14	28	1.2	1.1	72	217	22	1.1	4	0	1	0	1
0	30	89	2	2	26.22589532	1	0	0	0	0	0	0	0	0	76	139	74	88	14	100	36.22	6	5.7	4.15	245	11.7	13.4	2.9	137	3.4	103	117	7.48	35	168	0.8	11.6	24.8	1.1	0.2	44	57	12	0.8	1	0	1	0	1
0	30	64	1	2	41.35802469	1	1	0	0	0	0	0	1	0	87	89	47	60	29	93	36.78	15	6.1	4.55	194	12.5	13.2	2.7	132	5.2	100	199	7.4	34	48	1.2	12.8	27.9	1.2	0.4	41	45	24	1.3	1	0	1	1	1
0	30	52	1	1	21.64889964	1	0	0	0	0	0	0	0	0	123	119	93	98	18	94	39.5	4	8.9	4.38	230	13	13.6	3.6	142	3.5	108	97	7.44	41	147	1.3	11.5	25.8	1.1	0.3	75	47	8	0.8	1	0	1	0	0
0	30	74	2	1	39.66942149	1	1	0	0	0	0	0	0	0	96	95	35	47	20	96	35.56	15	18	3.4	233	10	13.2	2.3	126	5.1	93	384	7.26	52	293	1.2	14.6	150	1.3	1.1	12	27	59	1.5	1	0	1	1	1
0	30	81	1	2	28.6424028	0	1	1	1	0	0	0	1	0	122	100	58	67	27	100	36.94	15	15.3	3.1	113	8.8	14.8	3	137	5.8	104	117	7.17	36	28	5	12.8	25	1.2	0.7	19	22	48	3.4	3	0	0	0	0
0	30	87	1	1	28.30924036	0	0	1	0	0	0	0	0	0	81	86	61	67	15	96	36.78	11	51.5	4.29	145	12.7	13.4	2.8	135	5.2	101	159	7.27	44	49	3.8	16.1	35.7	1.5	0.3	36	73	44	1.9	3	0	1	1	0
0	30	59	2	2	23.95124717	0	0	1	0	0	0	0	0	0	136	115	87	94	18	97	35.5	15	10	3.45	617	8.4	20.3	2.3	139	4.5	102	109	7.45	38	105	1.9	14.1	25.3	1.2	0.2	8	16	21	1	1	0	0	0	0
0	30	65	2	2	27.28744025	0	0	1	1	1	0	0	0	0	95	156	67	129	25	100	37.22	13	8.1	3.82	150	11.3	14.1	3.6	126	4	84	61	7.44	33	285	3.3	13.9	29.5	1.3	0.4	6	15	39	10.9	1	0	0	0	0
0	30	60	2	5	26.171875	1	1	0	1	0	0	0	1	0	66	113	55	73	22	100	36.5	15	12.3	2.56	258	7.7	16.2	2.2	137	4.7	108	155	7.25	36	209	0.4	13.1	24.1	1.2	0.9	23	14	99	4.7	4	0	0	0	1
0	30	54	1	1	25.71865097	0	0	0	0	1	0	0	0	0	63	138	91	104	14	100	36.78	15	3	2.11	76	7.8	18.3	2.8	145	4.7	108	143	7.37	45	118	2	26.7	77.4	2.6	5	915	961	29	2.2	1	1	1	0	0
0	30	48	1	1	28.83379247	0	1	0	0	0	0	0	0	1	120	136	63	84	10	98	36.67	15	30.3	4.32	331	12.7	14.2	2.5	137	5.7	104	163	7.09	87	187	1.6	11.7	22.3	1.1	0.2	18	47	13	1	3	1	1	0	1
0	30	79	1	3	27.58732606	1	0	0	0	0	0	0	0	0	72	142	68	87	22	93	36.28	8	13.5	4.51	230	13	14.6	3.7	144	3.9	112	120	7.43	32	91	1.8	12.7	150	1.2	0.4	54	41	14	0.9	1	0	0	0	0
0	30	61	1	1	31.7417889	1	1	0	0	0	0	0	0	0	105	79	53	59	19	100	36.72	15	7.7	5.74	305	17	12.5	3.1	135	4.3	102	176	7.38	35	84	2.5	15	29.3	1.4	0.8	21	28	21	1.4	1	0	1	1	1
0	30	42	2	2	23.2421875	0	0	0	0	0	0	0	0	0	111	129	74	87	20	87	37	15	36.9	3.82	40	11.5	14.7	1.9	137	3.1	107	104	7.27	32	97	1.1	17.5	34.2	1.6	3.8	15	25	47	1.1	1	0	1	1	1
0	30	66	2	1	29.93572084	0	0	0	0	0	0	0	0	0	92	128	68	84	12	93	36.61	7	7.7	3.05	271	9.8	16.5	3.7	146	4	105	138	7.28	41	51	2.3	18.3	25.3	1.6	2.9	7510	10130	62	5.1	3	1	1	0	0
0	30	74	1	1	35.72916667	1	1	0	0	0	0	0	1	0	106	165	98	117	30	94	36.61	15	11.6	3.87	184	11.9	13.1	2.5	128	3.9	92	126	7.43	33	79	1.5	15.7	27.2	1.5	0.8	39	81	20	1	1	1	1	1	1
1	13.26	79	2	1	26.18339002	0	0	0	0	0	1	0	1	0	78	140	40	66	16	92	36.83	15	6.7	2.4	119	7.9	13.1	3.1	139	5.3	114	208	7.42	39	345	3.5	15.1	108.2	1.4	1	318	182	14	0.7	1	1	1	1	0
0	30	73	1	5	31.02040816	1	0	0	0	0	0	1	1	0	60	111	62	75	20	99	36.39	15	19.6	5.21	239	16	13.5	3.7	139	3.3	97	178	7.32	57	84	1.8	11.1	49.4	1	0.5	34	41	12	0.9	1	0	0	1	0
0	30	28	2	1	36.01942113	0	0	0	0	0	0	0	0	0	121	105	69	75	29	94	37.56	15	22.5	2.87	20	7	17.3	1.7	154	3.9	125	123	7.28	42	176	1	13.4	23.6	1.2	2.3	21	44	86	1.4	1	0	0	0	1
0	30	62	1	1	20.6795225	0	1	0	1	0	1	0	0	0	94	154	79	98	28	100	38.5	15	11.3	3.32	318	8	18.4	3.4	146	4.9	111	405	7.5	38	84	1	13.5	117.4	1.2	0.5	26	40	75	2.7	1	0	1	0	1
0	30	91	1	1	20.2122449	0	0	0	0	0	1	1	0	0	85	93	60	71	32	100	36.39	14	12.2	2.08	253	6.6	14.5	3.6	138	5.9	105	115	7.2	44	37	1	14.8	32.9	1.4	0.4	100	107	105	8.4	3	0	0	0	0
0	30	44	1	1	24.60207612	0	1	0	0	0	0	0	0	0	98	93	62	73	18	98	36.78	15	11.5	4.21	89	11.8	15.6	3.4	136	4.1	103	215	7.4	32	201	2	29.9	60	2.7	1.5	35	30	25	1.1	1	0	0	0	0
0	30	67	1	1	37.02479339	0	1	0	1	0	0	0	1	0	77	145	59	84	35	96	37.67	15	4.9	4.03	250	8.3	27.7	3	134	3.4	96	120	7.44	34	384	1.9	15.1	33.1	1.4	0.5	17	29	16	0.9	3	0	0	0	0
0	30	38	2	1	34.48415757	0	0	0	0	0	0	0	1	0	121	123	105	113	21	98	36.72	15	3.7	4.5	247	11.9	14	2	138	4.4	102	138	7.28	38	177	6.9	14.2	30.4	1.3	1.6	50	123	25	1	1	0	1	1	1
0	30	65	1	1	23.59693878	0	0	0	0	0	0	0	0	0	69	155	53	79	15	100	36	14	17.6	3.92	252	12.9	14.2	4	140	4	105	115	7.43	39	175	1.3	13.4	87.7	1.1	0.3	27	30	14	0.9	3	0	1	0	0
0	30	35	1	1	26.25622454	0	0	0	0	0	0	0	0	0	81	104	58	71	23	99	37.5	7	16.9	3.01	178	9.3	15.3	2.5	148	3.8	116	98	7.37	42	48	0.8	13.9	28.6	1.3	0.4	243	126	18	0.9	1	0	1	1	1
0	30	64	2	1	36.61703601	1	0	1	0	0	0	0	0	0	110	97	50	60	22	98	36.94	15	2.6	2.22	112	7.3	17	2.7	138	4	110	131	7.38	31	244	2.8	13.6	41	1.2	0.3	80	59	12	0.9	1	0	0	0	0
1	4.71	80	1	1	27.5	0	0	0	0	0	1	0	1	1	75	103	51	67	25	100	37	8	23.8	3.4	23	9.4	15.9	2.2	131	4.3	98	300	7.41	26	125	3.4	13.9	25.4	1.3	0.3	15	25	108	3.9	1	1	0	0	0
1	12.05	54	1	5	27.43799164	1	0	0	0	1	0	0	0	0	94	102	52	64	17	100	37	15	6.9	3.13	37	10.6	14.6	2.7	140	3.4	103	111	7.45	46	99	1	14.5	32.8	1.3	5	205	301	22	0.7	1	0	0	1	0
1	5.7	92	1	5	30.59591837	0	0	0	1	0	0	1	0	0	74	92	50	60	18	96	36.33	15	40.3	3.24	117	10.2	16.3	2.4	129	5.1	99	96	7.24	47	43	1.5	21.4	43.9	1.9	7.5	81	136	64	2.4	1	0	1	1	0
0	30	65	1	1	24.25127831	0	0	0	0	0	0	0	0	0	86	92	45	56	15	95	37.28	11	9.3	2.92	169	9.2	12.8	2.1	136	4.9	107	141	7.46	41	79	2.6	13.7	31.4	1.3	1.9	97	96	20	1	1	0	1	1	1
0	30	72	2	2	20.10407101	0	1	0	1	0	1	0	1	0	54	159	69	94	14	100	36.56	15	4.8	4.46	180	12.1	17	3.8	132	4.2	91	166	7.39	30	125	2.1	37.1	37.7	3.4	0.4	26	19	17	2.5	1	0	1	0	0
1	2.4	75	1	1	22.20408163	0	0	1	0	0	0	0	0	0	64	115	62	75	24	98	36.56	15	8.2	2.87	321	9.8	13.1	2.5	144	4.1	108	116	7.38	44	69	1.8	16.5	26.7	1.6	1.5	859	1802	97	7	1	0	0	0	0
1	6.73	71	2	5	39.82426304	0	1	0	1	0	1	1	0	0	78	100	65	76	20	99	36.61	15	34	3.38	291	10	18.6	2	140	3.5	97	86	7.34	51	36	1.5	27.7	69.1	2.6	0.9	26	19	54	1.2	1	0	0	1	0
0	30	80	2	1	35.430839	1	0	0	0	0	0	0	0	0	60	119	62	71	10	97	36.61	14	10.8	4.29	192	12.4	13.7	3.3	144	4.5	105	196	7.33	59	35	1.8	13.5	21.9	1.2	0.5	9	21	24	1	3	0	0	0	0
0	30	62	1	1	27.46481071	0	0	0	0	0	0	0	0	0	94	134	81	96	28	93	36.67	15	19.9	4.97	221	14.5	13.2	3.2	141	4.7	103	310	7.19	46	131	7.5	12.1	29.2	1.1	0.3	42	73	24	1.9	3	0	1	0	1
0	30	77	2	1	38.52146814	1	1	0	0	0	0	0	1	0	129	133	51	70	17	99	36.56	8	6.3	3.02	272	8.6	14	2.8	139	4.2	104	90	7.39	48	122	1.2	20.8	43.8	1.9	0.9	9	22	33	1.2	1	0	1	0	1
0	30	54	2	5	21.49121156	1	0	0	0	0	0	0	1	0	67	154	99	112	12	100	36.22	14	6	4.02	387	11.9	13.1	3	140	3	108	119	7.4	41	161	1.4	14.4	93.9	1.3	0.3	266	275	14	0.6	1	0	0	1	0
1	20.32	58	1	1	31.99026248	1	0	0	0	0	0	0	1	0	74	116	54	70	20	99	36.39	15	5.2	2.28	21	6.6	13.4	2.7	142	3.9	110	124	7.4	42	243	1.4	38.7	80.1	3.5	2.2	60	72	17	1.7	4	1	1	0	0
1	2.62	72	1	1	33.77098851	0	1	0	0	0	1	0	1	0	91	93	62	72	20	98	38.22	15	4.7	2.48	16	8	16.7	3.3	139	5.7	102	93	7.3	34	42	4.9	21	28	1.9	5.7	975	1011	42	1.8	1	0	1	1	0
0	30	75	2	1	50.39485767	1	0	0	0	0	0	0	0	0	117	133	58	78	18	97	36.56	15	38.2	3.6	425	10.5	16.3	2.2	136	4.4	103	130	7.39	39	97	1.9	15	33.7	1.4	0.9	22	32	12	1.1	1	0	0	0	0
0	30	68	2	5	31.2385898	1	0	0	0	0	0	0	1	0	80	124	51	70	13	100	36.44	15	17.5	4.58	154	13.7	15.7	3.2	140	4	112	114	7.22	36	104	1.6	13.1	82.8	1.2	0.4	107	248	25	2.5	1	1	1	1	1
0	30	71	2	1	17.73333333	0	0	1	0	0	1	0	0	0	68	61	27	36	14	100	36.17	15	14.8	3.35	182	10.5	17.6	2.5	146	3.2	120	112	7.26	35	267	0.9	17	72.3	1.5	0.8	9	23	34	1.1	1	0	1	1	1
0	30	68	2	1	27.80182364	0	1	1	1	1	0	0	0	0	76	179	86	113	27	100	36.78	15	1.9	2.93	67	8.6	15.6	1.8	145	5.6	98	266	7.26	39	195	9.7	18.6	64.3	1.7	2.3	2211	3012	23	1.3	3	1	1	1	1
0	30	94	2	1	13.28656463	0	0	0	0	0	1	0	1	0	81	151	90	106	12	95	36.78	14	16.5	3.87	73	11.4	15.2	3.1	132	4.4	100	149	7.36	30	39	2.9	18.7	32.1	1.7	0.4	19	44	28	0.8	1	0	0	0	0
1	1.55	72	1	4	30.17140566	1	1	1	0	0	0	0	0	0	136	136	73	85	27	98	38	14	9.2	4.67	295	12.4	12.6	2.5	140	4.2	108	215	7.38	33	135	3.4	16	32.7	1.5	1	33	49	18	0.9	1	0	0	0	0
0	30	80	1	1	23.06547619	0	0	1	0	0	0	0	0	0	100	101	75	80	16	98	36.44	10	20.1	2.49	109	8	18.1	2.4	142	3.5	115	126	7.4	49	175	2.5	13.9	28.2	1.3	0.7	18	66	43	0.6	1	0	1	1	1
0	30	54	1	1	26.51180407	1	0	0	0	0	0	0	0	0	117	132	102	111	25	99	37.22	15	7.5	4.15	135	11.8	13.7	3	130	3.4	86	200	7.24	64	205	7.3	12.2	23.9	1.1	0.4	251	245	64	3.2	2	0	1	1	0
0	30	76	2	2	30.63720878	0	1	0	1	0	0	0	1	0	117	126	60	80	23	94	37.11	14	13.7	3.29	354	9.4	13.4	2.9	132	3.4	91	373	7.43	32	46	4.9	16.3	23.8	1.5	0.8	10	18	40	1.6	1	0	0	0	0
0	30	88	2	1	24.58448753	1	0	0	0	0	1	0	0	0	103	106	62	68	19	95	37.33	15	14.4	3.7	153	11.8	13.8	3	141	3.3	107	156	7.42	33	107	3.5	31.1	32.9	3	2.8	418	638	22	1	1	0	0	0	0
1	6.66	81	1	1	25.60553633	0	1	0	1	0	1	0	0	0	79	106	91	94	37	100	36.67	15	12.2	2.69	174	8.2	14.1	2.7	133	3.9	98	124	7.29	59	142	1.1	15.1	40.2	1.4	0.6	10	17	31	3.5	1	1	1	1	1
1	28.5	32	1	2	72.10537276	1	0	0	0	0	0	0	0	0	116	95	53	62	16	90	38.67	15	15.3	5.16	157	14.4	19.6	3.4	141	3.5	100	148	7.32	65	54	1.5	12.3	29	1.1	3.2	71	34	31	0.8	1	0	0	1	0
0	30	72	2	3	22.88337925	0	1	0	0	0	0	0	1	0	145	103	79	85	23	95	36.61	15	18.6	3.27	167	9.1	16.6	2.3	137	4.1	107	267	7.44	47	70	1.5	15.6	31.6	1.4	0.8	29	36	14	0.5	1	0	0	0	0
1	19.86	56	1	1	30.95679012	0	1	0	0	0	1	1	0	0	83	149	69	87	14	95	36.67	15	19.6	3.77	126	11.2	12.1	2.5	139	4.8	97	177	7.45	46	219	1.5	16.5	29.5	1.5	0.6	87	200	18	1	1	1	1	1	1
1	2.58	66	1	1	20.53746409	0	0	0	1	0	1	0	0	0	103	116	78	86	22	100	37.06	15	9.5	1.69	117	5.5	17.5	2.3	129	4.8	97	126	7.41	31	41	1.8	15.4	28.2	1.4	0.7	8	16	90	3.7	3	0	0	0	1
0	30	76	2	5	19.57168128	0	0	0	1	0	1	0	0	1	94	99	86	91	12	90	36.72	15	9.7	2.87	175	9.2	12.7	3.2	133	4.4	95	117	7.43	53	45	1.1	12.3	33.8	1.1	0.5	4851	9445	27	1.9	1	0	0	0	1
1	21.67	92	2	2	24.97398543	0	1	0	1	0	1	0	0	0	67	121	39	63	30	98	36.61	15	28.4	2.62	195	7.9	17.5	3	131	5.8	95	230	7.31	47	149	3.5	27.2	30.6	2.5	1	176	253	131	3	1	1	1	0	1
1	2.98	66	1	1	30.13799325	1	1	0	0	1	0	0	0	0	108	130	72	85	23	95	38.17	13	9.3	3.06	196	7.7	19.2	2.9	143	3.8	94	176	7.46	44	87	2.9	17.8	129	1.6	13.6	102	314	36	1.1	1	0	0	0	0
0	30	67	2	2	29.34917112	1	1	0	0	0	0	0	0	0	81	97	57	67	28	99	36.67	3	15.2	4.04	248	12.3	12.3	3	146	3.2	103	179	7.46	43	112	1	12.1	24.1	1.1	0.8	13	51	24	1.4	3	0	1	1	1
0	30	63	1	1	19.41042798	0	0	0	0	0	0	0	0	0	73	81	56	61	16	93	36.56	15	12.2	2.59	225	10.1	12.8	2.2	127	4.8	96	130	7.24	57	84	1.3	14.6	24.5	1.3	0.9	10	24	36	1.1	3	0	1	1	0
0	30	56	2	2	32.65381084	0	1	0	1	0	0	0	1	0	122	120	74	86	25	92	37.33	15	9.7	3.85	103	11.1	14.1	2.9	136	4.5	105	233	7.33	43	48	1.3	13.4	24.4	1.2	0.5	9	15	17	1.3	1	0	0	0	0
0	30	66	2	4	32.86137369	1	0	0	0	0	0	0	0	0	78	106	59	74	22	97	37.06	15	7.5	3.68	222	10.8	12.6	3.9	139	3.5	101	137	7.41	36	138	1.1	12.8	32	1.2	0.4	48	70	7	0.6	1	0	1	1	1
0	30	68	1	5	28.27755102	1	0	0	0	0	0	0	0	0	99	155	81	104	23	91	36.61	15	7.7	4.48	226	13.9	12.8	3.3	141	4.1	105	140	7.46	34	42	2.4	12.3	27.1	1.1	0.6	31	57	37	1	1	1	1	0	1
0	30	59	1	1	26.7755102	1	0	0	0	0	0	0	1	0	97	103	56	67	29	94	37.06	15	27.8	2.59	162	6.4	16.7	2.9	139	4.6	103	51	7.37	29	73	10	26.4	58.6	2.4	0.9	676	1092	31	1.6	1	0	1	1	0
1	14.33	51	1	5	25.97011555	1	0	0	0	1	0	0	0	0	117	102	62	75	14	100	37.28	7	12.2	1.5	52	5.8	18.4	2.3	153	6.4	116	112	7.22	40	147	8.5	24.2	53.2	2.2	8.8	37	93	39	1.7	1	0	1	1	1
0	30	66	2	1	28.28282828	0	1	0	0	0	0	0	1	1	91	102	86	90	22	100	37.94	15	9.1	4.54	182	14	14	2.5	146	3.7	109	139	7.28	48	83	2.5	10.8	29.2	1	0.4	40	46	25	1.4	3	0	1	1	1
0	30	85	2	1	33.96732843	1	0	0	0	0	0	1	1	0	89	132	46	62	13	94	37.11	15	10.3	4.16	290	12.3	13.2	4.4	138	4.4	100	105	7.41	41	147	1.1	12.5	20.4	1.2	0.6	30	36	11	0.8	1	0	0	0	0
1	9.18	73	2	1	42.83038502	0	0	0	0	1	0	0	0	0	92	137	75	93	18	90	36.33	15	10.2	2.37	18	7.7	23.9	3.9	137	4	101	151	7.21	49	102	2.9	24.8	39.9	2.3	9	27	60	76	3.9	1	0	1	1	1
0	30	51	1	1	33.01680058	1	0	0	0	0	0	0	0	0	80	105	53	66	11	95	37.72	15	12.3	3.96	163	11.8	14.4	2.6	136	4.5	103	142	7.17	78	65	0.7	10.8	26.3	1	0.7	43	12	12	0.9	1	0	0	0	0
1	21.74	24	1	1	31.38888889	0	0	0	0	0	0	0	0	0	125	109	85	88	52	99	36.83	15	11	2.65	144	8.3	19.1	2.4	137	3.6	98	160	7.53	34	166	1.9	13.9	30.7	1.3	0.7	156	50	8	0.6	1	0	1	1	1
0	30	41	2	5	26.47242456	0	0	0	0	0	1	0	0	0	95	92	57	68	14	100	36.33	15	32	2.63	150	7.5	17.2	2.7	135	5.3	106	104	7.36	41	310	0.8	17.4	21.7	1.6	0.4	7	75	11	0.6	3	0	1	0	0
1	4.4	78	1	1	20.36489594	0	0	0	0	0	0	0	0	0	86	116	62	75	21	99	37.33	13	9.4	3.36	172	10	13.3	3.5	140	3.9	104	126	7.52	28	37	1.5	13.3	27.9	1.2	0.4	12	73	17	0.9	2	0	0	0	0
0	30	56	1	5	31.56167151	0	0	0	0	0	1	1	0	0	83	114	96	102	30	79	39.11	15	18.1	3.18	170	9.7	12.2	3.6	140	4	110	341	7.33	49	255	3.6	18.1	38.8	1.7	0.3	54	140	18	1.4	4	0	1	0	1
0	30	72	2	1	65.45490995	1	1	0	0	0	0	0	1	0	104	212	77	114	29	97	37.06	3	6.7	3.4	107	10.4	15.7	3.4	134	4.3	99	134	7.21	65	53	1.8	14.7	24.3	1.3	1.9	31	41	28	1.7	3	0	1	0	0
0	30	63	2	5	44.93959125	0	0	0	0	0	0	0	0	0	114	137	67	83	20	100	36.56	15	9.5	2.31	224	7	17.1	3.5	142	4.9	109	141	7.38	39	29	1.9	18.4	51.7	1.7	1	11	22	19	1.2	2	0	0	0	0
0	30	54	1	1	33.14536087	0	0	0	0	0	0	0	0	0	107	129	93	102	30	100	37.28	15	10.2	2.79	304	7.6	16	2.2	146	3.4	104	107	7.56	39	231	1.2	13.4	28	1.2	0.8	27	52	9	0.3	1	0	0	0	0
0	30	85	1	1	24.10076907	0	1	0	0	0	0	0	0	0	80	112	62	72	10	100	36.78	15	10.5	3.24	147	10.6	12.8	2.7	135	5	103	300	7.42	39	113	1.9	13.8	28.2	1.2	0.3	38	184	37	0.9	1	0	0	0	1
0	30	53	1	1	23.0400202	0	0	0	0	0	0	0	0	0	100	108	71	80	29	100	36.39	15	16.1	3.57	269	10.4	17.8	2.1	135	5	102	166	7.38	30	49	5.4	26.1	52	2.4	25.9	922	731	52	1.7	1	0	0	0	0
0	30	70	1	1	22.71564626	0	0	0	0	0	0	0	0	0	80	81	45	55	10	98	36.89	8	4.5	4.23	210	14.7	12.1	3.6	142	3.7	108	103	7.36	42	103	1.2	14.1	58.1	1.3	0.4	48	54	7	0.6	1	0	1	1	0
0	30	55	1	2	30.91047986	0	1	0	1	0	0	0	0	0	80	139	81	97	21	100	37	15	11.3	1.8	38	6.5	22.4	2.2	138	4.2	100	117	7.44	38	66	1.6	12	27.1	1.1	0.5	92	74	55	5.7	4	0	1	0	0
1	7.24	84	1	5	32.84660635	1	1	0	0	0	1	0	0	0	136	101	57	69	35	100	36	15	34.1	3.31	427	8.8	17.7	1.8	142	4.2	111	177	7.23	48	165	4.2	17.9	36	1.6	0.7	15	29	39	1.4	1	0	1	1	1
1	11.24	78	1	5	33.78225441	0	1	0	1	1	1	0	1	1	92	90	59	70	18	94	36.61	3	15.4	3.25	121	9.3	27.9	3.7	141	4.6	104	93	7.36	26	92	4.5	23.8	47.4	2.2	4.7	30	36	90	5.3	1	1	1	1	0
0	30	54	1	1	23.35563691	0	0	0	1	0	0	0	0	0	52	141	77	93	12	96	36.67	12	9.7	3.67	297	10.5	14.1	3.2	141	3.6	107	201	7.5	33	123	1	12.7	25.6	1.1	0.3	11	43	21	2	1	0	1	0	0
0	30	39	1	5	42.65873016	0	0	0	0	0	0	0	0	0	130	114	69	81	29	92	39.44	15	11.5	4.32	150	14.2	12.9	3.4	136	4.3	97	118	7.29	54	59	1.3	13.1	31.3	1.2	1.1	241	510	17	2	3	1	1	1	1
1	11.25	69	2	1	46.1328125	0	1	0	1	0	1	0	0	0	92	132	79	83	19	98	36.56	12	11.1	3.13	200	9.8	18.9	2.6	130	6.3	86	186	7.26	85	43	1.3	13.4	25.7	1.1	0.3	684	317	75	3.2	1	1	1	1	1
0	30	62	2	1	21.12029385	0	0	0	0	0	1	1	1	0	76	130	100	109	20	100	36.44	15	11.7	2.66	213	8.7	12.6	2.6	140	4.7	110	181	7.33	38	28	1.2	13.4	105.6	1.2	0.7	86	133	16	0.7	3	0	1	1	0
1	8.31	82	1	1	20.71569381	0	0	0	0	0	1	0	0	0	88	110	59	70	7	95	35.33	8	9	2.95	330	9.1	17.2	2.8	146	3.3	116	82	7.37	39	91	2	27.6	49.1	2.7	0.5	12	21	17	0.8	3	0	1	1	1
0	30	32	1	1	27.71059154	0	0	0	0	0	0	0	0	0	104	85	36	48	19	97	37.17	14	26	1.94	52	6.8	19	4.5	138	4	101	158	7.33	26	80	3	34.3	76.7	3.1	20.6	64	72	155	4.5	1	1	0	1	1
0	30	67	2	1	27.734375	0	0	0	0	0	0	0	0	0	89	80	29	42	13	93	36.83	15	3.2	3.16	224	9.8	13.3	2.6	147	4.5	113	82	7.38	46	274	0.6	16.7	50.1	1.6	0.4	72	74	4	0.5	1	0	0	1	0
1	13.06	80	1	1	31.80398208	0	0	0	1	0	1	0	0	0	75	119	55	73	20	100	36.28	15	12.1	2.31	177	6.9	17.2	2.4	131	4.5	91	197	7.41	44	21	1.7	13.4	29.2	1.2	1	27	20	204	2.9	1	0	1	1	0
0	30	60	1	2	29.50617284	0	1	0	1	1	1	1	0	0	85	116	66	81	16	100	37	15	14.8	3.27	62	9.6	17.2	2.8	133	3.3	89	230	7.42	41	39	1.5	14.3	68.9	1.3	0.5	6	89	48	7.3	1	1	0	1	0
1	3.62	48	1	1	36.31043029	1	0	0	0	0	0	0	0	0	51	107	63	73	10	100	36.56	9	7.2	4.85	78	15.9	15.6	3.4	142	3.7	108	102	7.26	50	127	2.3	25.7	30.8	2.3	2.9	2344	2405	28	0.9	1	0	1	0	1
0	30	65	1	2	25.77297355	0	1	0	1	0	1	0	0	0	83	105	49	66	23	100	36.67	12	19.5	2.23	410	6.3	17.5	2.4	139	6.4	98	231	7.29	38	24	12.3	18.3	150	1.7	0.7	1660	4007	20	5.2	1	1	1	0	0
0	30	74	1	5	31.03806228	0	0	0	1	0	0	0	1	0	106	141	79	92	22	96	36.89	15	21	5.23	208	11.9	14.1	2.6	137	4.6	104	85	7.39	30	47	4.2	26.3	36	2.4	4.5	848	1218	33	2.3	1	0	0	0	1
1	4.95	84	1	4	23.79303522	0	1	0	1	0	1	1	1	1	117	118	64	77	23	96	36.89	15	9.6	2.5	123	7.9	14.5	4	144	5	107	314	7.2	25	138	2.2	11.7	67.5	1.1	0.3	41	264	155	6.7	1	1	1	0	0
0	30	21	1	1	39.7677061	0	0	0	0	0	0	0	0	0	122	140	96	106	29	96	36.83	15	28.3	4.84	339	13.9	17.9	2.5	136	3.9	102	85	7.34	57	136	1	15.1	119.8	1.4	0.9	46	21	11	1.1	1	0	1	1	1
0	30	54	1	1	25.69120061	1	1	0	0	0	0	0	1	0	84	147	79	91	15	94	35.78	15	2.3	4.2	93	13.4	13.2	4	136	3.6	99	114	7.43	49	356	3.2	11.2	31.5	1	0.4	55	78	8	0.6	1	0	0	0	0
0	30	85	2	1	41.46212828	0	1	0	1	0	0	0	0	0	119	111	68	80	29	93	37.06	13	11.8	3.39	103	10.7	14.8	3.2	134	4.2	101	132	7.26	47	63	2.8	15.8	27.8	1.4	2.9	54	80	22	1.7	1	1	1	1	1
1	10.21	79	2	1	19.1349481	1	0	1	0	0	1	0	1	0	90	163	86	108	14	100	36.44	13	7.5	3.35	173	10.6	18	3.5	136	3.7	93	136	7.41	35	157	0.6	11.2	25.3	1	0.4	21	32	42	8.2	3	0	0	0	0
0	30	81	1	1	24.30248706	0	0	1	0	0	1	1	0	1	98	78	59	66	12	96	36.78	14	0.4	2.89	37	8.6	17.2	2.8	137	4.4	105	110	7.36	39	35	1.5	12.9	34.3	1.2	3.1	45	37	22	0.9	1	0	0	1	0
0	30	94	1	4	30.3515625	0	1	0	0	0	1	0	1	0	129	99	39	50	25	99	39.28	8	2.8	2.34	167	7.7	15.3	2	141	3.7	100	105	7.45	29	239	7.3	39.2	150	3.6	0.9	79	130	32	1.9	1	0	1	1	1
0	30	71	2	3	25.59118886	1	0	0	0	0	0	0	0	0	122	99	60	67	24	89	36.67	15	7	3.62	317	10.1	16.6	3.2	142	3.3	102	125	7.35	59	121	2.6	14.8	24.5	1.3	0.4	41	23	11	0.5	1	0	0	0	0
0	30	51	2	4	34.62603878	0	0	0	0	0	0	0	0	0	67	150	67	88	22	98	37.17	11	12.2	3.59	211	10.9	13	4	142	4	108	114	7.42	35	146	1.1	13.2	22.9	1.1	0.3	28	26	8	0.5	3	0	0	1	0
1	5.48	70	1	1	30.39965986	0	0	0	1	0	0	0	1	1	114	97	59	70	20	94	39.44	15	11.3	3.24	310	10.3	15.3	3.4	128	5.8	91	243	7.06	90	53	3	15.4	33.6	1.4	0.4	2717	4719	59	5.7	1	1	0	1	0
0	30	60	1	1	28.23837868	1	0	1	0	0	0	0	0	0	71	88	46	56	15	96	35.94	14	5.7	2.88	235	8.3	15.4	3.2	133	3.2	105	105	7.45	29	72	1.1	16.8	38	1.5	0.7	111	96	13	1.1	1	0	0	0	0
1	1.34	65	2	1	37.75234131	1	1	0	0	0	0	0	0	0	105	94	59	70	22	100	36.67	13	18.8	3.15	263	8.5	16.5	1.6	134	3.4	98	183	7.35	45	58	2.9	14.4	29.1	1.3	0.5	11	147	27	2	3	0	0	0	0
0	30	60	1	1	28.4083045	1	1	0	0	0	0	0	0	0	154	147	88	102	13	98	35.78	13	8.7	3.23	165	11.8	14.2	3.9	139	3.8	98	230	7.28	49	56	4.8	15.2	31.3	1.3	1.8	34	87	8	0.8	1	0	0	0	0
0	30	78	2	4	33.4251607	1	1	0	0	0	0	0	0	0	77	137	79	92	18	100	36.94	15	8.1	2.59	124	7.9	14.1	3	133	4	105	76	7.32	36	340	4.2	18.4	52	1.7	1.2	16	27	21	0.7	1	0	1	1	0
0	30	26	1	1	22.28395062	1	0	0	0	0	0	0	0	0	106	86	48	61	20	100	37.44	15	15.7	3.55	162	10.6	12	3.1	142	4.7	107	165	7.41	32	387	2.3	13.5	24.6	1.2	0.5	38	41	14	1	1	0	1	0	0
1	1.92	95	2	1	22.95908766	0	0	1	0	0	1	0	0	0	99	114	58	72	19	96	36.89	14	11.9	3.38	188	10	14.9	3.2	137	4.3	102	148	7.39	33	50	1.4	16.8	26.8	1.5	0.3	13	16	19	0.8	3	0	0	1	1
0	30	64	1	4	32.26122449	1	0	0	0	0	0	0	1	0	61	133	89	101	25	98	36.39	15	10.2	3.49	215	10	14	2.7	129	4.7	99	131	7.47	29	205	3.1	14.6	25.4	1.3	0.7	62	39	22	1.1	1	0	0	0	1
1	13.11	54	1	5	24.56747405	1	0	0	0	0	0	1	0	0	94	204	97	123	21	97	38	3	31.6	4.15	243	14	13.9	3.1	137	4	109	147	7.08	64	76	1.4	11.7	37.1	1.1	0.5	46	99	16	0.8	1	0	0	1	1
0	30	84	1	1	23.08736985	1	0	0	0	0	0	0	0	0	78	73	44	51	14	99	36.56	15	10.1	3.61	106	11.7	12.1	2.2	139	4.5	102	150	7.35	40	263	2.3	12.8	31.4	1.2	1	15	32	31	1.3	1	0	1	1	1
1	4.77	79	2	1	20.80151789	1	0	0	0	0	0	0	0	1	77	99	74	83	10	98	36.39	7	25.6	4.21	287	11.8	15.1	2	136	4.5	103	139	7.25	55	120	2.9	13.6	32	1.2	0.5	14	59	27	1	2	0	0	0	0
1	11.4	69	2	1	32.45567772	1	0	1	0	0	0	0	1	0	105	99	74	84	20	97	37.28	10	11.8	2.96	118	10.2	15.9	3.3	136	4.3	100	115	7.41	39	127	2.1	15.8	31.6	1.4	1.7	19	66	16	0.6	3	0	1	1	1
0	30	61	1	1	40.08332281	1	1	0	0	0	0	0	0	0	77	131	48	68	24	94	37.72	15	11.5	3.59	213	10.5	14.2	2.8	126	5	89	803	7.36	35	39	1.9	13	27.5	1.2	0.6	11	18	41	1.8	3	0	0	0	0
1	13.97	68	1	1	34.44444444	0	1	0	0	0	1	0	1	0	85	82	55	62	14	97	35.39	14	4.4	2.65	43	7.9	21.1	3.3	134	5.2	99	125	7.46	34	143	1.5	16.4	33	1.5	1.2	5	13	36	3.2	1	1	1	1	1
0	30	38	1	1	38.07461418	0	0	0	0	1	0	0	0	0	99	90	52	65	14	98	36.78	15	8.1	2.24	49	7.7	15.9	2.5	118	5.2	91	92	7.37	33	133	3.5	26.8	31.8	2.4	8	46	91	17	1	1	0	0	0	0
0	30	60	1	1	31.77142857	0	0	1	0	0	0	0	0	0	71	136	91	105	18	100	37	15	5.9	2.66	111	8.1	15.7	2.1	140	4.6	104	117	7.3	43	51	2.3	15.5	79	1.4	1.9	1467	988	30	1.9	1	0	1	1	0
0	30	81	2	1	23.77378393	1	0	0	0	0	0	0	1	0	89	98	38	53	16	100	36.78	9	17.2	3.22	248	9.3	15.5	2.7	141	3.8	111	124	7.45	29	155	1	12.3	34.1	1.1	0.3	15	32	13	0.7	3	0	1	1	0
0	30	46	1	1	32.78367347	0	0	0	0	1	0	0	0	0	118	125	64	81	22	96	37.39	15	13.1	3.11	39	9.6	15.7	2.9	140	4.7	92	307	7.46	34	86	6.8	27	31.3	2.5	6.5	5231	28275	47	4.5	1	0	1	1	0
1	13.88	86	2	1	13.984375	0	0	0	0	0	0	0	1	0	102	51	35	39	27	88	35.17	15	15.4	3.16	169	10.6	15.3	3.8	136	5.5	104	109	7	71	28	8.2	30.3	50.3	3	2.2	300	1020	29	1.8	4	0	1	1	1
1	5.41	38	2	5	62.28373702	0	0	0	0	0	0	0	0	0	88	139	78	93	36	95	36.61	15	12.3	2.75	71	8.9	18.7	4.1	148	3.6	97	190	7.41	41	46	1.9	24.1	32.7	2.2	21.3	105	123	173	3.6	4	1	1	1	1
0	30	60	1	1	44.79082684	1	0	0	0	0	0	0	1	0	88	154	69	91	20	100	36.5	15	21.2	4.21	135	12.2	15.3	2.4	140	5.4	109	224	7.24	51	452	4.6	16	38.6	1.4	1.1	16	17	14	1	1	0	1	1	0
0	30	56	1	1	20.96326531	0	0	1	0	0	0	0	0	0	98	123	79	88	25	94	36.22	15	32.3	2.76	275	8.5	13.9	2.8	146	3.8	102	244	7.37	52	67	1.6	17.1	22.2	1.6	0.4	35	33	156	9.1	1	0	0	0	0
0	30	81	1	1	24.19081032	0	1	1	1	0	1	1	1	0	67	104	64	78	11	96	36.67	15	18.3	2.68	196	8.1	15	2.9	135	5.2	95	190	7.33	43	160	1.4	51.5	109.1	4.8	0.3	71	141	78	7	1	0	0	1	0
0	30	51	2	5	21.53306787	0	0	0	1	0	0	0	1	0	82	89	50	62	12	99	36.61	15	13.2	2.19	99	6.3	17.8	1.9	130	5.3	97	114	7.44	39	376	1.7	16.9	36.2	1.6	1.4	25	36	39	3.5	3	0	1	1	0
0	30	79	2	5	23.81435352	0	0	0	0	0	0	0	1	0	97	157	55	80	18	100	37.78	4	11.2	3.84	218	12	13.7	3.6	139	3.4	106	127	7.48	31	198	1	11.8	23.5	1	1.6	17	39	10	0.6	4	0	1	0	0
1	11.9	53	1	1	28.2122449	0	0	0	0	0	0	0	0	0	106	102	73	80	21	98	36.28	14	4.8	3.93	291	11.5	14.2	1.4	130	5.6	92	217	7.21	50	47	4.6	16.3	30.4	1.5	1.8	4310	9475	62	4.7	1	1	1	1	1
0	30	70	2	1	24.77508651	0	0	0	0	0	0	0	1	0	155	106	73	84	20	81	36.89	3	96.1	3.32	212	8.8	17.2	1.9	136	4.7	102	45	7.09	29	184	12.8	20.6	39.2	1.9	0.9	256	573	25	1.9	3	1	0	0	1
0	30	64	1	1	35.68445321	1	1	0	0	0	0	0	1	1	146	106	62	73	27	97	36.83	14	10.5	4.25	119	13.6	14.3	3.3	134	4.8	102	187	7.28	48	163	2.1	14.1	20	1.3	1.2	48	51	33	1.5	1	0	0	0	0
0	30	32	1	3	37.71428571	0	1	0	0	0	0	0	0	0	80	103	60	75	25	95	37.83	6	7	4.32	250	11.8	13.2	2.8	142	4.7	105	122	7.37	48	38	1.1	11.9	29.1	1.1	0.5	29	38	9	0.7	3	0	1	1	1
0	30	51	2	1	19.94805977	0	0	0	0	0	1	0	0	0	104	95	72	81	31	99	38	13	7.9	3.58	261	10.1	16.1	2.1	144	4.1	106	85	7.46	39	42	1.1	51.2	33.9	5.5	0.3	18	26	7	0.7	3	0	1	1	1
0	30	78	1	1	28.63286555	0	0	0	0	0	0	0	0	0	86	123	72	82	13	91	35.11	15	10.4	3.31	145	10	15.7	2.5	136	3.9	104	276	7.36	41	30	2	15	26.2	1.3	0.9	232	211	14	0.7	1	0	0	0	0
1	7.79	25	1	1	24.70588235	0	0	0	0	0	0	0	0	0	84	105	52	68	34	98	36.72	15	17.5	4.07	248	12.8	12.2	3.7	150	6.4	114	83	6.53	44	182	19	13.7	96.1	1.3	0.2	86	99	13	1.9	1	1	1	1	1
1	4.65	73	1	1	27.12802768	0	1	0	1	1	1	0	0	0	60	160	68	96	35	92	37.5	15	7.7	3.4	88	9.8	14.9	3.2	138	4	99	128	7.43	36	326	0.8	25.6	65.5	2.4	1.4	22	19	56	5.9	4	0	0	0	0
1	13.76	78	2	4	38.92733564	0	1	0	0	0	1	0	0	0	68	76	34	43	22	94	36.22	14	17.1	2.78	117	8.8	18.7	1.6	129	4.2	97	95	7.44	36	58	2.9	21.1	38.5	2	0.7	10	23	29	3.6	3	1	0	1	0
0	30	54	1	1	28.37394268	0	1	0	0	1	0	0	0	0	101	135	74	85	35	92	37.94	14	10.3	3.15	188	8.8	16.7	3.3	147	3.3	116	99	7.41	32	82	0.9	19.9	37.6	1.9	2	15	63	51	2.3	1	0	0	0	0
0	30	67	2	1	29.93079585	0	0	0	0	0	0	0	0	0	62	111	67	81	26	97	36.94	15	18	3.37	145	11.1	12.1	3.1	141	3.1	105	89	7.36	35	460	1.5	17.3	32	1.6	1.2	33	60	28	1.5	1	0	0	1	0
0	30	69	2	5	31.64428577	0	1	0	0	0	0	1	0	0	134	138	80	95	34	97	37.72	11	15.4	3.03	150	8.7	14.3	1.9	134	5.4	105	161	7.33	24	134	1.8	11.8	38.4	1.1	0.5	108	138	75	5	3	0	1	1	0
0	30	62	1	3	27.0515928	1	1	0	0	0	1	0	0	0	145	122	73	88	19	99	36.39	15	12.4	3.1	194	10	18.2	2.4	134	4.3	104	258	7.33	38	64	2.2	15.1	32	1.4	1	53	37	38	1	3	0	0	0	1
0	30	59	2	5	22.29051247	0	0	0	0	1	1	0	0	0	90	91	58	68	12	97	37.06	15	6.4	3.29	54	9.9	17	2.6	131	4.6	99	144	7.41	37	228	1.2	13.6	29	1.3	6.1	20	36	19	0.8	4	1	1	0	0
1	3.91	67	1	1	29.30795848	1	0	1	0	0	0	0	0	0	73	141	71	88	19	94	36.56	15	14.5	2.8	215	8.4	16.4	2.1	134	3.9	101	158	7.42	33	205	1.6	11.7	24.7	1.1	3.2	89	51	14	0.6	4	0	0	0	1
0	30	67	2	5	30.02150189	1	0	0	0	0	0	0	0	0	108	128	75	92	23	98	36.72	13	9.9	3.11	258	11.1	12.4	3.9	136	3.9	100	170	7.41	44	144	1.4	12.2	30.7	1.1	0.5	17	19	9	0.9	3	0	0	0	0
0	30	92	1	1	20.67289484	0	0	0	0	0	0	0	0	0	62	196	76	109	19	99	36.17	13	7.7	4.08	334	12.4	12.9	3	125	4.9	92	91	7.42	23	364	2.5	13.5	31.6	1.2	0.4	28	10	11	0.9	3	0	0	0	0
0	30	39	1	1	27.20616084	0	0	0	1	0	0	0	1	0	101	102	57	67	22	100	38.78	15	13	4.93	22	15.6	11.9	2.7	118	5.1	84	105	7.4	39	146	0.9	14.8	29.1	1.2	0.9	47	63	40	1.2	3	0	0	1	1
0	30	65	1	1	28.89273356	1	1	1	0	0	0	0	1	0	118	84	57	64	22	95	36.5	14	8	3.37	76	10.3	12.8	1.6	138	3.6	104	213	7.37	35	85	2.5	13.8	31.3	1.3	3.7	186	168	22	1.1	2	0	0	1	0
0	30	36	1	1	24.30248706	0	0	0	0	0	0	0	0	0	91	105	77	83	27	99	36.39	15	10.1	3.25	148	9.1	13.7	2	128	5.4	100	109	7.39	32	41	0.8	17.1	28.6	1.6	0.5	73	55	76	5.1	1	0	0	0	0
1	3.21	88	2	2	27.08907254	0	0	0	1	0	0	0	0	0	63	97	56	64	18	100	36.33	5	13.8	2.89	384	8.5	17.3	3.1	142	4.6	104	155	7.49	44	28	0.9	33.9	58.9	3.2	0.5	34	44	65	2.5	3	0	1	1	0
0	30	43	1	1	50.59335942	0	1	0	0	0	1	0	0	0	105	156	99	117	30	92	36.83	15	15	5.04	291	14.4	14.4	4.1	138	3.9	102	207	7.45	32	97	1.2	13.7	33.9	1.3	0.8	50	23	23	1	1	1	1	1	1
0	30	51	1	1	32.24297504	0	1	0	0	1	0	0	0	0	109	157	105	117	16	100	37.22	3	18.6	3.07	150	9.5	15.7	2.3	141	5.3	107	170	7.37	41	130	1.7	16.1	35.8	1.4	4.1	36	63	23	1.1	2	0	1	0	0
0	30	47	1	1	26.54320988	0	1	0	0	1	0	0	0	0	95	102	64	73	16	98	36.83	3	4	3.09	15	11.4	15.1	2	132	3.8	102	90	7.47	37	53	3.4	21.2	49.8	1.9	13.9	50	265	53	1.5	3	0	1	0	0
0	30	76	2	1	20.45091918	0	1	0	0	0	0	1	1	1	83	146	57	81	20	100	36.33	15	12.1	3.45	61	10.3	16.1	2.9	133	3.5	94	112	7.38	46	65	0.7	10.5	27.5	1	0.5	21	31	28	3.3	4	1	0	0	0
1	19.81	68	1	5	33.14521186	0	1	0	1	0	1	0	0	1	126	127	77	91	21	92	36.83	15	17.4	2.51	162	7.4	22	2.9	138	5.4	90	185	7.26	35	106	11.7	34.2	30.7	3.2	3.1	952	1665	110	4.9	1	1	1	1	1
0	30	32	2	1	36.71875	1	0	0	0	0	0	0	0	0	87	117	72	86	29	91	36.83	3	6.1	4.56	287	12.7	12.7	4	141	4.1	102	102	7.55	24	45	1.1	11.7	31.5	1.1	0.4	89	74	5	0.6	1	0	1	1	1
0	30	73	1	2	26.99829932	1	1	1	0	0	0	0	0	0	90	160	77	94	9	94	37.06	14	188.3	2.3	76	7	19.4	3.8	146	3.5	108	154	7.5	25	73	1.6	15.7	28	1.4	0.4	30	37	12	0.9	1	0	0	0	1
0	30	87	1	1	29.40292024	0	0	1	1	0	0	0	1	0	71	116	60	76	22	100	29.72	8	7.4	2.81	97	8.9	15.9	2.5	137	4.1	105	115	7.24	37	301	5	12.9	26.3	1.2	0.2	20	36	27	1.3	3	1	1	1	1
0	30	78	1	1	24.48979592	0	1	0	0	0	1	1	1	0	102	115	45	65	41	97	37.06	12	12.3	3.18	97	9.1	14.5	2.2	130	4.4	97	230	7.42	43	74	1.1	12.2	28.4	1.1	0.4	14	15	62	1.2	3	0	0	1	0
1	3.74	62	1	1	26.08024691	1	1	0	0	1	0	0	0	0	64	117	73	85	17	100	37	3	6.6	3.17	81	10.1	21	2.5	137	4	99	145	7.39	46	321	4.1	30.4	57.9	2.8	4	28	68	8	0.7	3	0	0	1	0
1	20.01	61	1	5	29.73390041	0	0	0	0	0	0	1	0	0	104	134	79	94	30	98	37.5	3	10.9	5.26	249	13.4	14.3	3.7	137	3.7	102	126	7.4	43	50	3.1	13.5	35.7	1.2	0.9	82	168	10	0.4	1	0	1	0	1
0	30	39	1	2	33.64474183	0	0	0	0	0	1	0	0	0	92	116	66	76	36	93	36.56	15	4.4	5	120	12.6	18.4	3.3	136	4.8	96	75	7.45	22	142	8	16.9	43.5	1.6	1.5	20	17	45	8.3	4	0	0	0	0
0	30	67	1	1	16.21208692	0	0	0	0	0	1	0	1	0	93	139	80	95	18	97	36.5	15	6.3	3.73	322	11.3	14.3	2.7	128	3.8	91	74	7.44	36	81	1.5	12	34.2	1.1	0.2	11	19	12	0.8	1	0	0	0	0
0	30	66	1	5	33.14521186	0	1	1	0	1	0	0	1	0	67	98	61	71	16	97	36.28	15	7.4	2.66	94	6.8	14.9	2.7	138	4	107	174	7.38	43	24	2.5	18.7	46.4	1.7	0.9	36	47	9	0.8	1	0	0	0	0
0	30	62	1	1	52.07675799	0	1	0	0	0	0	0	0	0	98	98	55	67	11	98	36.83	15	26.1	3.36	393	7.7	19.6	2	136	5.3	98	129	7.27	61	43	3.7	21.2	34.4	1.9	0.2	11	18	16	1	4	0	0	0	0
0	30	69	1	1	42.63423435	0	1	0	0	0	1	0	0	0	111	95	73	79	15	96	37.56	15	9.3	2.43	241	7.3	18.1	2.4	140	4.3	104	91	7.39	47	31	1.4	14.5	25.2	1.3	1.7	42	61	32	1.1	1	0	0	1	0
0	30	71	2	5	23.15616343	1	0	0	0	0	0	0	0	0	97	159	112	128	16	99	37.17	15	3.2	3.68	148	11.3	13	2.9	129	3.8	95	104	7.41	41	39	1.1	10.4	24.1	1	0.3	15	27	12	0.5	3	0	1	0	0
0	30	64	1	5	31.34693878	1	0	0	0	0	0	0	0	0	94	125	72	85	24	95	37.39	15	34.4	3.86	230	10.3	13.9	1.7	138	3.6	106	117	7.31	47	71	1.4	15	30	1.4	3.7	22	52	24	0.9	3	0	1	1	1
0	30	28	2	1	26.67942177	0	0	0	0	0	0	0	0	0	110	107	80	86	18	99	35.78	13	22.4	3.46	259	10	14.6	2.2	143	2.8	107	82	7.39	54	44	1.7	26.8	33.7	2.5	0.6	36	41	22	0.6	1	0	0	1	0
1	8.49	57	1	1	26.51180407	1	1	0	0	0	0	0	0	0	113	94	55	65	20	99	38.11	8	20.3	3.54	601	8.2	18.4	2.4	151	4.1	117	141	7.34	44	83	1	17.6	39.3	1.6	0.1	10	10	71	1.1	1	0	1	0	1
0	30	85	1	4	24.03265306	1	0	0	0	0	0	0	0	0	88	122	58	76	17	95	36.83	15	14.3	3.88	214	12.2	15.1	2.7	154	4.1	117	143	7.38	38	76	2.8	44.6	40.5	4.1	0.8	25	32	59	2.6	1	0	1	0	0
1	1.11	77	1	1	24.10453978	0	0	0	0	1	0	1	0	0	115	96	51	63	18	98	37.22	15	23	2.56	30	8.4	16	4.4	138	7.6	94	170	7.05	23	19	12.2	17	33.5	1.6	6.9	81	117	132	2.7	1	0	0	1	0
1	2.04	63	1	1	26.83016472	1	1	1	0	0	0	0	0	0	105	97	45	57	21	93	39.33	14	7.1	2.9	174	8.9	14.6	2.2	135	4.5	104	129	7.44	30	80	3	16.6	58.1	1.5	8.7	386	556	26	1.6	1	0	0	1	0
0	30	92	1	1	26.2890625	0	0	1	1	0	0	0	0	0	79	101	62	72	15	99	36.17	14	17	3.89	194	12.2	14.3	3.2	138	3.7	106	147	7.15	62	39	2.8	13.9	30.3	1.2	0.9	25	39	21	1.2	4	0	0	0	0
0	30	86	2	1	26.22589532	1	1	0	0	0	0	0	0	0	78	138	65	84	19	98	37.28	15	15.4	1.99	198	6.3	14.7	2.9	141	4.3	111	236	7.4	30	112	3.1	21.4	31.8	2	0.5	16	20	19	0.8	1	0	1	0	1
1	4.89	18	1	5	22.66128014	0	0	0	0	0	0	0	0	0	95	184	132	144	15	95	36.39	15	15.8	5.76	234	16.6	13.3	3.6	140	5.9	109	197	7.21	26	565	8.7	14.4	25.6	1.2	0.4	1373	1455	14	1.1	1	0	0	1	1
1	3.98	79	2	1	38.04536011	1	0	0	0	1	0	0	0	0	119	150	66	86	28	95	36.67	14	62.8	3.21	185	9.4	28.1	0.6	118	5.5	96	2044	7.27	55	46	4.4	35.9	65.4	3.3	7.3	11	37	30	1.2	3	0	1	0	0
0	30	63	2	2	22.7111678	0	0	1	0	0	0	0	0	0	85	114	73	85	12	100	36.5	14	13	2.71	277	8.3	13.9	2.3	140	4.1	110	83	7.36	41	106	0.9	15.2	24.7	1.4	0.4	194	206	20	1	1	0	0	0	0
0	30	39	1	5	41.11729393	1	0	0	0	0	0	0	0	0	90	115	67	79	16	97	39	15	25.7	3.94	121	11.8	13.9	3.5	140	4.4	109	101	7.34	48	451	2.5	16.7	45	1.5	1.9	313	758	20	2.2	3	1	1	1	1
1	9.24	66	2	1	44.1193444	0	1	0	1	0	0	0	0	0	88	90	27	43	23	100	37.17	7	22.4	2.45	375	7.1	16.2	1.5	138	4.4	97	105	7.39	39	100	1.5	26.2	35.8	2.4	0.2	6	13	23	2.9	4	1	1	1	0
1	7.76	63	1	5	29.32098765	1	0	0	0	0	0	0	1	0	80	141	88	98	12	100	36.89	15	13.5	4.86	233	15.2	14.2	2.7	142	5.1	105	143	7.46	42	90	0.9	16.1	25.5	1.4	0.7	28	34	20	1.1	1	0	1	1	0
0	30	42	2	1	32.21226013	0	0	0	0	0	0	0	0	0	126	132	78	96	32	100	37.94	15	19	3.46	432	8.7	17.1	2.6	132	4.8	92	77	7.47	36	182	1.1	13.8	28.9	1.3	0.4	68	130	10	0.4	1	0	1	1	1
0	30	65	1	5	22.56055363	0	1	0	0	0	1	0	0	0	95	113	90	94	24	93	36.56	14	9.2	4.35	300	13.5	14.9	3	139	3.6	105	126	7.4	37	95	1.1	12	29	1.1	0.4	49	24	10	0.8	1	0	0	0	0
0	30	48	2	5	20.1384083	0	0	0	0	0	0	0	0	0	93	99	58	67	28	100	37.17	3	12.9	4.12	63	11.8	14.9	2.4	137	4.1	112	97	7.42	30	71	1	15.1	32.1	1.4	1.4	39	44	19	0.9	3	0	1	1	1
0	30	84	1	1	35.83637692	0	1	1	1	0	0	0	1	0	75	116	55	74	16	100	37	15	16	3.17	156	9.2	13.8	3.1	134	4.2	99	213	7.35	42	233	2.1	23.1	33.3	2.1	3.7	7	8	34	1.5	1	0	1	1	0
0	30	87	1	1	25.23415978	0	1	0	1	0	1	0	0	0	92	151	73	92	28	95	36.72	15	4.8	2.79	102	8.5	16.7	3.3	133	3.9	105	134	7.34	46	273	1.4	16.3	51	1.5	0.8	6	51	52	1.6	2	0	0	0	0
0	30	68	2	1	19.04507334	0	0	1	0	0	0	0	0	0	106	115	81	88	12	92	36.83	15	18.8	3.18	87	9.3	14.7	2.3	133	4.1	99	69	7.38	38	54	2.3	23.5	30.7	2.2	3.3	281	359	35	2.2	1	0	0	1	0
0	30	37	2	1	28.80441397	0	0	1	0	0	0	0	0	0	111	122	72	84	10	100	36.61	15	12	3.89	156	11.7	14	2.5	139	4.3	106	166	7.34	41	470	5.8	13	31.9	1.2	1.5	987	1678	7	0.5	3	0	1	1	1
0	30	65	1	1	30.90647867	1	1	0	0	0	1	0	0	0	121	136	25	55	32	100	36.5	15	7.7	3.05	584	8.6	16.1	2.1	127	6.4	97	140	7.33	36	198	0.8	13	26.9	1.1	0.4	11	14	64	1.9	1	1	1	1	1
1	1.38	86	2	5	26.4453125	1	0	0	0	0	0	0	1	0	161	100	50	66	18	94	36.89	11	7	3.08	78	9.7	13.6	2.7	128	3.2	98	101	7.58	24	58	4.1	15.1	28.2	1.4	1.1	21	38	23	0.8	4	0	0	0	0
0	30	78	1	1	28.0007517	0	0	0	0	0	0	0	0	0	130	124	91	98	26	100	37.28	15	19.2	3.17	577	10	12.8	2.1	139	4.2	103	121	7.44	29	383	1.3	15.1	28.9	1.4	0.6	5	33	117	5.6	1	1	1	1	1
0	30	25	1	5	19.37716263	0	0	0	1	0	0	0	0	0	85	79	36	47	18	100	38.67	15	19.5	2.56	115	6.8	16.5	1.5	140	5.3	103	168	7.29	33	262	0.9	20.1	65.6	1.8	0.6	29	25	60	8.2	3	1	1	1	1
0	30	66	1	5	34.13333332	0	0	0	0	0	0	1	0	0	61	144	89	106	20	100	37.11	15	9.1	4.24	229	12.1	13.8	2.7	145	3	107	127	7.37	46	28	1	13.3	25.3	1.2	0.6	14	14	15	1	3	0	1	0	0
0	30	79	1	1	30.48665738	0	1	0	1	0	1	1	1	0	107	133	110	119	26	96	37.11	14	24.2	2.96	149	10.2	15	2.5	138	4.7	105	181	7.09	49	32	4.3	21.2	38.5	2	6	125	89	61	3.4	1	0	0	1	0
1	4.07	64	2	1	21.94285714	0	0	0	0	1	0	0	0	0	102	91	56	65	17	95	35.83	14	2.4	2.97	40	9.9	18.1	2.4	136	3.7	97	141	7.45	47	78	2.9	18.1	38	1.6	23.9	70	57	32	1	3	0	0	0	0
0	30	60	1	1	46.2838544	0	1	0	1	1	1	0	0	0	86	170	80	99	13	94	36.83	15	11	3.43	376	9.3	15.6	2.5	128	3.1	85	195	7.39	52	119	0.8	14.5	26	1.3	0.9	18	34	113	1.8	2	0	0	1	0
0	30	85	1	3	26.77593411	1	1	0	0	0	1	0	0	0	147	133	61	75	30	59	37.83	3	26.5	3.08	358	9.3	13.8	1.9	135	3.4	102	467	7.24	29	41	9	15.4	33.2	1.4	3.3	29	38	52	2.4	3	0	1	1	1
0	30	63	2	1	36.19260204	1	1	0	0	0	0	0	1	0	111	116	52	65	31	93	39.44	14	8.3	3.29	143	9.1	13.7	2.9	132	4.2	99	238	7.31	47	111	5.2	12.7	26.6	1.2	0.2	1946	2004	22	1.1	1	0	0	0	0
0	30	67	1	1	25.04765229	0	0	0	0	0	0	0	0	0	146	101	56	67	22	99	38.72	15	0.3	1.9	5	5.7	14.4	2.8	133	4.2	106	127	7.45	37	54	1.1	18.1	26	1.6	1.1	22	11	18	0.9	1	0	0	0	0
0	30	69	1	1	38.7144169	1	1	1	0	0	0	0	0	0	108	108	63	75	26	97	36.5	15	7.7	2.54	143	7.3	16.1	2.4	138	4.7	107	106	7.36	39	40	1.4	16.5	30.3	1.5	1.6	8	9	55	3.5	3	0	0	0	0
1	14.82	65	2	1	45.27833189	1	0	0	0	0	0	0	0	0	134	79	45	51	24	100	36.56	9	10.8	3.46	338	11.3	16.6	2.6	132	4.5	97	88	7.33	44	62	2.8	52.3	42.2	5.8	1	22	48	57	3.8	1	0	1	1	1
0	30	85	2	3	27.1484375	0	0	0	1	0	0	0	0	0	86	161	68	83	19	97	36.67	12	12.3	3.33	219	10.4	12.5	2.8	104	3.5	73	88	7.44	49	46	1.7	12.8	41.1	1.1	1.2	101	211	14	0.7	1	0	0	0	0
1	1.78	64	2	5	36.51263743	0	1	0	1	0	0	0	0	1	109	140	73	86	36	98	36.94	14	13.7	2.82	401	7.7	17.4	2.1	133	4.1	93	152	7.09	50	17	8.2	18.8	32.7	1.7	0.2	13220	10536	41	5.1	3	0	0	1	0
1	5.71	51	1	4	30.98765432	1	1	0	0	0	0	0	0	0	77	146	79	95	20	100	36.39	15	9.9	4.08	276	11.7	15.2	3.7	136	3.9	103	299	7.49	31	119	1.9	11.3	19.9	0.9	0.3	15	12	16	0.7	1	0	1	1	1
0	30	66	1	1	29.41547784	1	0	0	0	0	0	0	0	0	84	141	89	102	14	98	36.72	14	8.7	3.65	166	11.7	13	2.7	142	3.7	117	124	7.29	43	371	2.2	12.2	27.5	1.1	1.1	47	23	14	0.9	1	0	0	0	0
0	30	24	2	1	15.97796143	0	0	0	0	0	0	0	0	0	76	102	64	72	21	96	36.83	14	8.3	3.21	279	9.3	15.4	2.1	139	3.3	102	91	7.44	42	73	1.6	12	28.2	1.1	0.2	12	8	8	0.2	3	0	0	0	0
0	30	76	1	1	23.22863404	0	0	0	1	0	0	1	1	0	94	137	73	91	22	96	36.44	15	9.4	3.25	258	10.1	14.5	3.2	135	4.6	102	176	7.18	55	20	2.6	10.8	21.9	1	0.2	7	18	70	3.4	3	0	0	1	0
0	30	53	2	2	31.95592287	1	1	0	0	0	0	0	1	0	87	115	87	94	15	100	37.06	13	18.3	3.68	339	9	15.9	2.8	135	3.3	103	87	7.38	43	347	1	12.8	31.9	1.2	0.2	11	15	13	1	1	0	1	0	0
0	30	83	2	1	23.8671875	1	0	0	0	0	0	0	1	0	77	151	50	77	15	100	36.89	10	6.7	3.63	209	11.5	13.1	2.8	127	3.3	100	131	7.36	43	315	1.1	11.7	30	1.1	0.2	11	230	9	0.6	3	0	1	1	0
0	30	74	2	5	24.6097337	1	0	0	0	0	0	0	0	0	68	145	68	87	11	98	37.11	15	8.9	3.64	171	11.2	12.7	3.6	131	4	96	95	7.2	54	74	3.7	12.5	34.4	1.2	0.8	53	28	14	0.8	1	0	0	0	0
1	16.82	75	1	1	33.75432526	0	1	0	0	0	1	0	1	0	102	124	80	92	22	100	36.61	6	15.7	3.2	331	9.7	15.7	2.6	160	4.2	124	193	7.46	30	149	1.6	15.3	27.6	1.4	0.3	17	26	75	1.1	3	0	1	1	0
0	30	29	1	1	21.22000905	0	0	0	0	0	0	0	0	0	103	96	58	67	12	100	35.72	15	24.2	2.03	184	5.1	16	2.4	136	4.8	101	127	7.38	46	335	1.6	17.9	57.3	1.6	8.3	42	101	11	0.7	3	0	1	1	0
0	30	81	2	5	41.38098909	1	1	0	0	0	1	0	0	0	72	105	69	76	16	88	36.44	13	8.1	3.73	234	11.3	14.4	2.6	138	2.8	102	121	7.4	43	33	1.7	17	24.9	1.6	0.4	12	16	15	0.9	1	0	1	1	0
1	13.82	60	1	5	20.74506939	1	0	0	0	1	0	0	0	0	93	155	104	121	23	100	36.5	15	6.4	3	73	9.8	16.7	2.7	137	4.3	105	257	7.45	30	141	4.6	15	28.7	1.4	1.8	23	49	14	0.6	1	0	1	1	1
1	7.3	52	1	1	35.5755102	1	0	0	0	0	0	0	0	0	75	169	73	94	11	97	35.56	4	12.3	4.79	233	15	13.5	3.3	142	3.3	106	104	7.58	28	115	1.4	45.4	28.6	4.7	0.8	41	39	21	1.1	4	0	1	1	0
1	17.56	67	1	1	37.7056769	0	0	0	0	0	0	0	0	0	115	97	47	59	26	96	36.67	7	22.5	1.95	19	7	19	3.4	133	4.7	96	180	7.42	25	65	8.3	19.1	28.8	1.8	2.2	23	115	70	2.6	1	1	1	1	1
0	30	66	1	1	32.09876543	0	0	0	0	0	1	0	0	0	95	105	61	75	16	100	36.67	3	6.7	2.4	118	7.8	21.6	2.7	139	4	102	122	7.35	43	167	2.4	20.2	29.2	1.9	0.2	8	13	5	0.9	1	0	1	1	0
0	30	31	2	1	29.05417815	0	0	0	0	0	0	0	0	0	121	96	38	53	24	98	39.11	5	8.4	2.75	399	7.6	14.2	2.7	139	3.9	108	101	7.45	41	77	1.2	15	35	1.4	0.2	62	29	7	0.3	4	0	1	0	0
0	30	36	1	4	29.17375855	0	0	0	0	0	0	0	0	0	100	114	68	77	20	100	38.22	14	16.5	5.18	246	15.3	13.3	3.3	140	3.9	107	190	7.15	49	97	5	11.8	27.3	1.1	0.8	215	218	21	1.3	3	0	1	1	1
0	30	64	1	1	27.5308642	0	1	0	0	0	0	0	0	0	85	146	85	102	16	89	36.83	15	2.7	3.17	38	8.3	19	2.6	153	3.7	102	153	7.44	33	32	8	19.7	31.3	1.8	1.1	26	26	11	0.7	1	0	0	0	0
0	30	69	2	1	49.46145125	0	1	0	0	0	1	0	1	0	90	81	11	27	23	93	36.28	15	4.9	3.29	98	9	17.8	4.2	138	3.8	98	64	7.36	52	82	1.4	14.5	28.3	1.3	0.3	23	31	29	4.7	4	1	0	1	0
0	30	93	1	1	19.20415225	0	0	0	1	0	1	0	1	0	71	113	65	81	19	98	36.44	14	10	3.13	137	8.8	17.2	2.5	136	4.1	104	135	7.25	47	447	1.8	14.2	27.6	1.3	1.5	15	46	21	1	4	0	0	0	0
1	2.52	62	1	2	34.51788139	1	0	0	0	1	0	0	0	0	120	113	55	70	22	93	36.89	15	12.2	2.07	31	7.6	16.5	2.6	125	3.7	91	71	7.48	33	194	4.9	150	150	1.7	13.4	30	91	36	1.6	1	0	1	1	1
0	30	56	2	1	23.36808795	0	1	1	0	0	0	0	0	0	71	142	73	93	20	100	36.39	15	14.8	2.17	266	6.6	17.5	2.1	137	5	101	202	7.35	41	221	2.4	16.6	25.7	1.5	0.5	30	94	73	2.1	2	0	0	0	1
0	30	70	1	1	39.51696676	0	0	0	0	1	0	0	0	1	183	90	53	62	30	96	36.5	15	4.3	3.66	272	9.4	17.3	2.2	133	3.5	100	105	7.38	44	40	1.1	15.8	46.9	1.4	0.6	7	14	9	0.6	1	0	0	0	0
0	30	85	2	1	20.47498965	1	0	0	0	0	0	0	0	0	102	121	66	77	23	94	36.89	15	4.5	3.34	127	10	14.8	2.5	137	3.4	104	96	7.47	36	51	1.1	16.2	30.4	1.5	0.5	40	31	9	0.4	1	0	0	0	0
0	30	92	2	1	30.22434987	0	1	0	0	0	1	1	1	1	123	89	49	59	19	98	36.67	14	9.2	3.23	235	10.1	14	2.5	127	4.3	95	223	7.36	36	81	2.5	13.5	28	1.2	0.6	155	242	14	1.4	1	0	0	0	0
0	30	64	1	1	35.90449954	1	0	0	0	0	0	0	1	0	109	123	68	86	31	97	36.83	15	5.6	2.58	121	8.9	12.7	2.7	138	3.1	101	100	7.38	37	256	5.4	12.1	29	1.1	1.1	47	111	8	0.5	1	0	0	1	0
0	30	53	1	5	28.06891815	1	1	0	0	0	0	0	0	0	75	146	70	89	17	96	36.72	8	13.9	4.71	220	14.7	11.9	2.2	142	3.9	97	308	7.36	50	85	4.4	11.9	27.2	1.1	1.2	25	54	36	2.2	1	0	1	0	0
1	2.04	74	1	2	32.41003709	1	0	0	0	0	0	0	1	0	106	97	83	86	20	100	36.56	15	9.2	2.97	178	8.5	16	2.2	135	6	103	136	7.31	43	251	3.9	15	25.5	1.4	0.3	142	391	47	1.7	4	1	1	1	0
0	30	64	2	1	56.26731302	1	1	0	0	0	0	0	1	0	74	126	39	58	14	100	36.22	3	5.6	3	126	8.2	14.2	2.5	137	5.5	112	98	7.47	38	425	3.4	14.6	26.9	1.2	0.5	2	32	19	0.8	1	1	1	1	1
0	30	67	1	1	35.64961521	1	1	0	0	0	0	0	0	0	111	117	104	107	9	97	37.06	15	7.2	3.73	210	11.8	13.5	2.2	134	3.4	98	183	7.45	46	108	1.1	12.5	23.7	1.1	0.5	7	12	26	0.6	1	0	1	1	1
1	20.84	76	2	5	24.23877451	1	1	1	0	0	0	0	1	0	111	94	48	58	18	100	36.33	14	5.2	3.04	43	9.5	17.4	3.6	131	4.2	95	98	7.39	39	183	1.8	10.4	19	1	0.5	18	60	24	0.7	1	0	1	1	0
1	1.44	65	2	5	34.9635796	0	1	0	0	0	1	0	1	0	64	120	65	71	16	96	37.11	15	12.1	2.67	180	8.1	14.3	3.1	128	3.9	93	238	7.38	43	88	1	14.5	39	1.3	0.4	68	41	28	1.2	1	0	1	0	0
0	30	47	2	5	40.9157128	1	0	0	0	1	0	0	0	1	105	125	68	80	32	94	37	15	10.9	3.43	138	10.1	15.4	2.7	135	4.2	102	144	7.29	43	71	3.8	17.4	31.3	1.6	1.2	93	341	11	0.8	3	0	1	1	0
0	30	67	2	1	31.78146259	0	0	0	0	1	1	0	0	0	81	105	65	78	20	97	37.44	15	18.5	3.25	133	9.4	15.9	2.1	140	3.9	99	203	7.37	53	50	2.6	13.5	27.1	1.2	1.9	45	51	73	1	3	0	1	0	1
0	30	50	1	1	39.7677061	1	0	0	0	0	0	0	0	0	156	158	72	94	20	93	38.06	8	12.2	5.56	410	17.2	13.4	3	143	5.7	109	138	6.92	154	21	2.2	15.4	22.5	1.4	1.1	47	43	20	1.1	1	0	1	1	1
1	3.02	74	1	1	27.90123457	0	1	0	1	0	1	0	0	0	87	92	55	64	20	98	37.11	3	11.9	3.58	228	8.6	16	2.2	131	4.9	104	133	7.28	31	36	3.7	27.6	47.9	2.7	1.9	28	15	56	3.3	1	0	0	0	0
1	1.84	86	1	1	23.72281065	1	0	0	0	0	0	0	1	0	89	119	62	65	26	93	37.44	14	7.3	4.03	314	12.7	13.6	2.8	138	4.3	99	92	7.37	43	36	3.3	14.9	32.2	1.4	1.8	12	22	11	0.7	1	0	0	0	1
1	2.43	74	1	1	26.79675231	1	1	1	0	0	0	0	1	0	52	66	68	36	17	96	35	15	22.7	2.51	174	7.5	13.9	3.2	144	3.9	106	128	7.45	40	420	6.1	20.3	98.5	1.9	3.9	63	454	15	1.5	1	0	1	1	1
0	30	53	1	1	36.24489796	0	1	0	1	0	1	0	0	0	94	92	54	63	18	98	36.89	15	10.7	2.34	54	8.2	15.2	3.1	140	4.8	111	123	7.34	41	79	2.7	13.5	27.3	1.1	0.4	31	29	37	1.8	4	0	0	0	0
0	30	62	2	1	37.96875	1	0	0	0	0	0	0	1	0	116	172	68	89	53	95	39.78	15	0.1	3.17	14	9.7	14	3.8	137	3.2	105	187	7.48	35	36	1.4	18.5	31.3	1.7	0.9	18	14	16	0.6	1	0	0	0	0
0	30	35	1	4	41.27346939	0	0	1	0	0	1	0	0	0	115	116	43	61	27	94	37.67	15	18.3	4.18	449	12.7	13.5	3.2	132	3.8	97	152	7.48	33	92	1.6	15.6	26.7	1.4	0.7	83	130	14	0.9	3	0	1	1	1
0	30	67	2	1	33.31217214	1	0	0	0	0	0	0	0	0	122	140	79	94	22	87	37.06	15	9.8	3.43	240	9.7	14.9	2.5	139	3.6	103	136	7.43	44	87	1.2	14.4	28.2	1.3	0.5	54	47	14	1	3	0	1	0	1
0	30	57	2	1	34.36634349	1	0	0	0	0	0	0	0	0	123	133	70	85	26	98	38.89	15	11.3	3.48	71	8.5	17.1	3	141	4.1	109	149	7.35	37	356	1.1	17.1	32.1	1.6	0.3	92	57	22	0.6	3	0	0	1	0
0	30	63	1	2	25.48100371	0	1	0	1	0	1	1	0	0	111	137	86	101	27	100	37.28	14	7.1	2.21	158	6	18	3.3	145	4.9	106	144	6.93	29	54	8	11.9	29.2	1.1	0.3	15	27	106	32.9	3	0	0	0	0
0	30	33	1	4	22.21941674	1	0	0	0	0	0	1	0	0	92	173	109	123	23	100	37.56	15	14	4.8	210	14.8	13.6	3.8	136	3.1	98	190	7.49	35	225	1.9	13.9	28.9	1.2	1.4	41	34	10	1	1	0	1	1	1
1	2.07	80	1	3	23.14049587	0	1	0	1	0	1	0	0	0	110	119	84	90	28	95	36.67	15	4.7	2.5	80	7.5	20.1	1.8	149	3.5	115	87	7.5	34	50	6.2	14.7	28.7	1.4	1.5	47	106	37	1.7	1	0	0	0	0
0	30	59	2	1	22.94026873	0	1	0	1	0	0	0	0	0	75	104	70	81	17	100	36.89	13	15.4	3.51	149	10.9	15.9	3.1	133	4.4	93	234	7.38	37	51	3.7	17.7	32.5	1.6	0.4	16	40	37	6.6	1	0	0	0	0
0	30	62	1	1	30.79584775	0	1	0	0	0	1	1	1	0	89	116	90	99	19	94	36.94	15	14.2	4.17	280	13.3	14.5	3.4	136	3.3	96	343	7.42	40	51	1.8	11	20.4	1	0.7	98	465	23	1.2	4	0	1	1	0
1	17.28	58	1	1	29.77096957	0	0	1	0	0	1	0	0	0	106	109	91	95	18	100	36.22	15	12.9	2.57	214	7.7	18.6	2.3	131	5.6	94	110	7.43	52	38	1	13.7	33.3	1.3	5.7	71	109	32	0.3	1	0	1	1	0
0	30	54	1	4	31.23966942	1	0	1	0	1	0	0	1	0	92	136	87	98	18	96	36.5	15	39.4	3.12	251	9.9	14.9	2.1	138	4.7	108	233	7.23	20	172	8.7	17.5	29.6	1.6	0.8	60	98	18	1.2	1	0	0	1	0
0	30	74	2	2	38.046875	1	1	1	0	0	0	0	1	0	82	124	47	67	22	94	36.94	14	28.2	2.99	164	8.2	18.1	1.8	137	3.8	105	134	7.4	39	70	1.2	25.4	150	2.3	0.2	8	11	18	1.2	3	0	0	0	0
0	30	90	1	5	27.29109275	0	1	0	0	0	1	0	0	0	65	172	64	92	21	97	36.44	14	11.2	4.26	206	11.9	13.2	3.2	133	4.8	96	194	7.29	55	40	1.7	11.1	26.7	1	0.5	8	12	29	1.1	1	0	0	0	0
1	1.4	63	1	3	20.51508648	0	0	1	0	0	0	0	0	0	110	101	68	75	19	95	36.33	12	31.6	3.56	227	9.1	20.8	2.1	146	3	117	106	7.24	31	163	1.4	150	150	14.5	0.5	12	15	16	0.6	1	0	0	0	0
0	30	88	1	1	30.8244898	1	1	1	0	0	0	0	1	0	72	168	83	109	19	95	37	15	7.7	3.62	174	10.6	13.2	2.6	140	4	105	156	7.41	48	188	1.1	11.7	30.9	1.1	0.3	399	599	15	0.9	1	0	0	0	0
0	30	78	2	1	21.29501385	0	0	0	0	0	0	0	0	0	122	87	57	64	34	92	36.06	15	9.6	3.77	156	11.8	15.1	2.6	128	2.9	98	109	7.39	33	63	2.9	10.3	28.9	1	0.4	13	32	27	0.6	1	0	1	0	0
0	30	61	1	5	33.55102041	1	1	0	0	0	0	0	0	0	82	127	58	76	22	100	36.89	15	11.7	4.6	198	12.7	15.3	4.1	142	3	102	126	7.45	40	120	1.1	12.2	25.2	1.1	0.1	25	28	14	0.6	1	0	1	1	0
0	30	78	1	1	39.92551446	1	0	0	0	0	1	0	1	0	80	95	57	65	12	91	36.89	15	25.9	3.04	102	9.2	15.1	3.6	131	5.3	96	132	7.37	31	40	2.9	17	39.7	1.6	2	187	160	55	3	1	0	0	1	0
0	30	76	2	1	31.05122511	0	0	0	1	0	1	0	0	0	79	120	55	72	16	98	36.44	15	17.5	2.89	348	6.7	18.7	2.7	134	2.4	82	267	7.52	46	53	2.9	15.4	30	1.4	1.3	37	49	161	2.3	1	0	0	0	1
1	3.82	64	2	1	16.71467402	1	0	1	0	0	0	0	1	0	122	105	61	71	24	96	38.5	7	15.8	2.71	93	9.9	17.1	2.1	145	3.1	107	71	7.29	49	46	5	12.8	30.4	1.3	1.1	17	44	8	0.5	1	0	0	0	0
1	7.71	87	1	1	21.2585034	0	0	0	1	0	1	0	1	0	90	154	100	113	23	99	37.17	6	14.5	4.59	224	11.7	18.9	2.3	136	4.1	102	167	7.48	28	88	2.4	12.1	30.4	1.1	0.4	3	26	24	2.5	1	0	1	0	0
1	1.73	78	1	5	50.0591716	0	0	0	0	0	0	0	0	1	129	139	115	124	30	94	37.94	15	4.3	3.14	185	9.9	15	3.1	138	4	99	156	7.47	40	33	1.9	12	30.1	1.1	0.4	27	33	23	0.6	1	0	0	0	0
0	30	69	1	1	22.28607705	0	0	0	1	0	1	1	1	0	63	124	80	94	15	99	36.28	14	5.4	2.59	218	7.3	17.1	2.6	147	4.2	113	64	7.37	48	54	0.8	13.3	41	1.2	0.5	23	27	34	1.5	3	0	0	0	0
0	30	79	2	1	41.85546875	0	1	0	0	1	1	0	0	0	73	144	36	66	22	100	36.67	4	16.6	2.27	250	7.1	13.8	3	143	4.6	112	131	7.37	43	348	6.3	14.2	42.3	1.2	1.4	11	14	24	0.9	2	1	1	1	1
0	30	51	2	1	39.27734375	0	0	0	0	0	0	0	0	0	70	133	50	72	15	100	37.39	15	15.2	2.35	144	6.9	14.2	2.8	143	3.2	114	99	7.41	38	281	4.4	14.1	28.9	1.3	0.5	36	51	20	0.7	1	0	1	1	1
1	4.02	73	2	1	30.08264463	0	1	0	1	0	1	1	1	1	94	133	50	73	28	100	39.39	15	14.7	4.01	243	11.4	14.2	3	148	4.1	106	339	7.36	52	48	1.6	13	22.3	1.2	0.3	7	32	35	1.2	3	0	1	1	0
1	7.58	89	1	1	35.90915533	0	1	0	1	0	1	0	1	0	119	117	75	88	15	100	36.78	15	9.2	3.45	255	8.9	17.1	1.7	142	3.7	105	96	7.41	38	175	1.5	28.2	31.3	2.6	0.5	13	26	36	2.2	3	1	1	1	0
0	30	74	1	1	27.76988924	1	0	0	0	0	0	0	1	1	68	110	56	73	21	95	37	15	21.8	4.06	306	11.7	16	3.2	144	4.6	105	209	7.39	48	44	1.7	11.5	26.1	1.1	0.2	15	12	33	0.9	1	0	1	0	0
0	30	70	2	1	24.08582953	0	0	0	1	0	0	0	0	0	87	118	76	88	17	100	35.89	8	10.1	2.16	59	7.6	14	1.8	142	3	114	139	7.46	28	36	4.9	17.6	35.6	1.6	0.7	13	14	45	1.4	4	0	1	1	0
0	30	71	2	5	66.65512465	0	1	0	0	0	1	0	0	1	92	116	41	65	22	97	38.67	15	27.6	3.81	92	11.6	14.5	3.2	141	4.1	106	223	7.39	38	400	4.8	27.8	91.2	2.6	1.1	5	79	26	0.9	3	0	1	1	1
0	30	39	1	1	23.51851852	0	0	0	0	0	1	0	0	0	91	124	64	83	16	99	36.56	14	20	3.25	209	8	15.4	3.2	137	4.5	104	109	7.33	47	255	2.4	16.9	28.2	1.5	0.3	89	134	20	0.9	1	0	0	0	0
1	4.95	67	1	1	27.01679081	0	0	1	0	0	1	0	0	0	110	123	86	92	29	95	36.28	13	13.1	3.92	349	9.9	15.9	2.7	130	5	87	142	7.25	64	48	2.3	13.6	30.3	1.3	0.3	74	29	44	1.7	3	0	1	1	0
0	30	71	1	1	35.18518519	0	1	1	1	0	1	0	0	0	72	169	58	85	10	99	36.5	15	13.1	3.1	250	9.3	14.7	2.5	142	4.5	111	132	7.26	40	135	1.4	12.3	27.5	1	0.3	553	693	49	2.1	1	0	1	0	1
1	4.24	75	2	2	21.74817898	0	1	0	0	0	1	0	1	0	79	119	55	77	19	95	37.33	15	29.2	3.32	247	9.1	18.9	2.8	145	3.7	101	117	7.44	48	280	1.3	18.3	37.9	1.7	0.4	13	31	18	3.8	1	0	1	1	0
1	6.44	85	2	1	33.33984375	0	0	0	0	0	1	0	1	0	71	52	17	20	7	95	36.44	15	17.1	5.44	197	16.1	14.4	2.7	147	2.9	107	153	7.36	34	54	3	10.6	29.1	1	1	34	45	16	1	3	0	1	1	1
0	30	52	1	1	31.08571429	0	0	0	1	1	0	0	0	0	102	97	56	63	16	100	35.56	15	5.7	3.21	89	10.2	17	3.6	135	4	100	146	7.33	49	148	2.9	35.3	69.3	3.4	7.5	20	30	45	1.8	3	0	1	1	0
1	5.99	51	1	1	19.06324959	1	1	0	0	0	0	0	1	0	102	156	83	105	18	97	36.5	15	13.9	4.18	356	12.9	13.6	3.2	142	3.8	105	125	7.42	43	119	1.2	12	29.4	1.1	0.4	9	11	10	0.9	1	0	0	0	0
1	21.48	66	1	1	32.72461651	0	1	0	1	0	1	0	0	0	68	100	58	68	15	100	35.28	14	17.8	3.4	130	9.8	19.1	2.5	139	4.7	109	155	7.22	49	67	1.2	23.5	150	2.2	0.5	47	49	117	2.5	1	1	1	1	1
0	30	24	1	1	25.19526329	0	0	0	0	0	0	0	0	0	119	141	77	92	22	92	37.06	14	10.1	2.09	13	6.4	17.1	2.7	134	6.1	101	92	7.43	38	42	2.9	20.4	39.2	1.9	2.3	689	921	39	1.2	1	0	0	0	0
1	5.05	81	1	5	28.40054796	0	1	0	1	1	1	0	0	0	82	85	28	37	24	97	36.78	12	18.8	3.52	151	11.1	20.3	4	138	4.2	101	92	7.32	45	359	5.3	32.6	55.3	3.1	10.2	18	72	26	2	1	1	1	1	1
1	3.2	83	1	1	41.29181083	0	0	0	0	0	1	1	0	0	73	120	62	76	18	100	36.5	15	25.3	2.58	205	7.4	16.6	2	133	3.9	97	114	7.32	41	52	5.7	23.6	34.7	2.2	2	30	77	58	2.6	1	0	1	1	0
0	30	59	2	1	15.99769319	0	0	0	0	1	0	0	0	0	87	94	53	67	23	99	37.39	15	5.2	3.58	32	12.9	13.7	2.7	137	4.3	114	135	7.43	23	109	2.5	17	33.5	1.6	1.7	77	147	35	0.9	4	0	0	0	1
0	30	49	1	5	36.35734072	1	1	0	0	0	0	0	1	0	84	116	72	85	32	98	36.83	15	43.5	3.52	1034	7.5	23.2	1.9	129	3.6	98	179	7.37	35	76	0.8	14	29.2	1.3	0.4	22	28	17	0.7	1	0	0	0	0
0	30	79	1	1	26.36239099	1	0	0	0	0	0	0	1	0	111	119	64	78	25	94	36.33	14	30.2	5.14	121	15	15	3	137	4.8	105	158	7.43	26	138	1.7	15	30.7	1.3	0.7	49	89	33	0.9	1	0	0	1	0
0	30	77	1	1	25.38146854	1	0	0	0	0	0	0	0	0	111	118	83	96	12	93	37.17	15	9.7	3.88	194	12.9	15.8	2.5	134	4.3	103	236	7.43	41	128	1	13.8	24.7	1.3	1.6	125	62	15	0.7	1	0	1	0	0
0	30	60	1	1	54.34620323	1	1	0	0	0	1	0	0	0	82	127	79	93	26	98	37.61	15	17.7	5.33	267	14.6	15.9	3	139	3.7	100	111	7.42	46	105	1.9	13.8	24.7	1.3	0.9	28	44	27	1.8	3	1	1	1	1
0	30	75	2	4	15.64625851	1	0	0	0	0	0	0	1	0	100	147	91	109	19	97	36.61	15	12.8	4.38	347	14	13.2	3.4	141	4.3	101	84	7.32	59	67	2.1	16.7	23.9	1.6	0.8	24	35	11	0.3	1	0	1	0	0
0	30	85	1	1	22.78752683	1	0	0	0	0	0	0	0	0	102	120	66	79	34	98	36.61	10	6.5	3.98	195	13	13.5	3.3	142	3.2	107	114	7.45	34	99	0.9	14.2	30.3	1.3	0.6	24	27	11	0.8	1	0	0	0	0
0	30	53	2	4	22.82039839	0	0	0	0	0	1	0	0	0	102	96	78	82	22	99	36.44	6	16.4	4.17	295	13.9	13.3	3.1	137	4.4	105	198	7.41	28	70	3.4	13.9	23.7	1.2	0.4	107	101	17	0.7	1	0	1	1	0
0	30	51	2	1	28.69897959	1	0	0	0	0	0	0	1	0	112	141	72	92	18	94	34.72	15	21.2	2.4	245	6.7	16.7	2.2	145	3.8	113	175	7.3	45	204	0.7	13.9	23.3	1.3	1.4	323	496	15	0.8	3	0	1	1	0
0	30	60	1	1	25.23216579	1	0	1	0	0	0	0	0	0	85	96	83	86	12	100	36.33	15	3.7	2.78	80	8.4	16.3	2.4	136	3.6	107	148	7.34	40	286	2.3	16.3	28.6	1.5	2.1	39	42	22	0.7	1	0	1	1	1
0	30	65	1	1	21.2725666	1	0	0	0	1	0	0	0	0	97	87	62	68	18	98	35.94	14	26.6	3.55	569	10.4	15.5	2.2	141	3.8	113	83	7.34	35	96	1.8	14.8	28.8	1.3	0.2	21	48	13	0.6	1	0	1	0	1
0	30	63	2	1	50.05833867	1	0	0	0	0	1	0	0	0	134	82	38	45	32	97	38.56	15	6.2	2.73	96	8.8	16.5	2.9	132	4.2	101	164	7.37	31	295	1.7	14.3	27.9	1.3	0.5	16	31	29	1.6	2	0	0	0	0
0	30	79	2	3	28.56648199	0	0	0	1	0	1	0	1	0	90	114	85	94	23	94	36.72	15	10.2	4.12	238	12.1	13.9	1.6	142	4.7	103	185	7.22	44	83	6.5	12.3	22.1	1.1	3.7	439	532	32	1.7	1	1	1	0	1
1	4.43	68	1	1	34.68627699	1	0	1	0	0	0	0	0	0	87	88	52	61	14	93	36.39	15	10.4	2.54	152	7.7	23.9	2.5	135	3.9	103	109	7.34	38	39	1.4	24.1	43.7	2.3	11.8	18	27	25	2	1	0	0	1	0
0	30	65	1	5	23.14814815	0	0	0	0	0	1	0	0	0	109	111	77	88	24	100	36.72	15	7.9	3.26	304	9.4	15.9	3	142	4.2	106	84	7.33	42	258	7.4	12.2	31.2	1.1	0.3	20	34	13	0.8	1	0	0	0	0
0	30	71	1	2	19.28374656	0	1	0	1	0	0	0	0	0	116	151	77	97	17	93	38.78	8	9.7	4.47	292	10.4	15.9	2.4	135	4.5	105	374	7.29	36	73	5.1	12.3	29.7	1.1	0.2	13	36	54	2.1	3	0	0	1	0
0	30	57	1	3	19.79238754	0	1	0	0	0	0	0	0	0	119	99	66	73	28	96	38.39	15	10.9	3.95	200	11.9	12.9	3.4	137	3.8	103	184	7.38	44	39	1.9	14.5	34.6	1.3	2.1	758	677	16	0.7	1	0	0	1	0
0	30	87	1	1	21.70798898	1	1	0	0	0	0	1	1	0	74	142	70	91	32	99	36.83	7	10.1	3.6	30	10.6	12.8	2.6	138	4.6	97	135	7.51	38	69	1.7	12.3	27.6	1.1	0.5	47	69	17	0.7	1	0	0	0	0
0	30	39	2	2	31.1634349	0	0	0	0	0	0	0	0	0	127	147	100	110	40	98	39.56	14	12.8	2.81	156	7.8	18.6	2.3	132	3	99	117	7.42	41	56	2.7	68.8	44	6.4	15.6	46	188	6	0.6	4	0	0	0	1
0	30	45	1	1	36.01182478	1	1	0	0	0	0	0	1	0	123	217	120	142	35	93	37.5	11	12.3	5.34	281	15.9	13.2	2.9	140	3.7	103	313	7.44	34	127	1.6	10.5	42.3	1	0.2	7	15	14	0.9	1	0	1	1	0
0	30	56	1	1	25.43209877	0	1	0	0	1	0	0	0	0	65	94	55	50	18	98	36.5	15	7.5	2.36	25	7.5	16.2	4.4	133	5.1	97	95	7.31	46	77	2.6	33.8	70	3.1	11.5	17	24	37	3.3	1	0	0	0	0
0	30	77	2	1	23.9453125	0	1	0	0	0	0	0	1	0	88	126	62	76	10	92	37.28	15	10.8	3.38	58	10.5	17.8	2.5	136	3.5	106	121	7.36	36	71	2.1	14.6	26.9	1.4	9	529	548	13	0.7	1	0	0	0	0
0	30	57	1	1	31.46698649	1	0	0	0	0	0	0	1	0	64	122	63	81	18	91	37.06	15	4	4	182	11.8	11.9	3.4	136	4.3	101	112	7.42	42	60	1.2	12.2	27.2	1.1	0.5	50	63	14	1	1	0	1	1	1
1	8.95	49	2	1	20.2020202	1	1	0	0	0	0	0	0	0	104	123	61	73	15	98	38.61	15	9.2	4.1	207	12.9	13.9	2.6	140	3.4	107	307	7.43	38	108	0.9	14.3	48.5	1.2	0.2	32	52	17	0.5	1	0	0	1	0
1	10.58	77	1	4	27.95493197	0	1	0	1	0	1	1	1	1	81	111	58	69	16	93	37.61	15	11.2	3.99	243	11.4	15.2	3.7	137	5	103	130	7.33	44	46	1.3	13.6	26.2	1.2	0.5	13	17	40	3.1	3	0	1	1	0
0	30	56	2	5	21.02234466	0	0	0	0	0	0	0	0	0	116	110	81	88	22	97	36.56	7	8.1	3.67	156	10.6	13.6	3.3	138	3.7	108	135	7.42	37	167	1	13.8	28.1	1.3	0.3	18	31	17	0.6	1	0	1	1	0
0	30	36	2	1	37.27324263	0	0	0	0	0	0	0	0	0	122	128	77	91	17	100	36.83	15	19.8	3.01	143	11	17.7	1.6	120	3.4	90	67	7.42	22	26	2	14.8	31.1	1.4	15.5	111	72	61	7.6	1	0	0	0	0
0	30	65	1	5	50.97954048	0	1	0	1	0	1	0	1	1	120	104	57	67	27	98	37.17	14	6.7	4.33	143	12.9	15	2.8	145	4.2	103	104	7.36	63	67	1.6	27.8	34.9	2.6	0.8	46	79	20	1.1	3	0	1	1	0
0	30	71	2	1	32.7026644	1	1	0	0	0	0	0	1	0	121	96	58	66	12	95	36.56	15	17.2	2.95	243	8.1	14	2.6	138	2.8	108	189	7.38	33	44	1.5	17.3	29.3	1.6	0.3	32	59	33	1.8	1	0	0	1	1
0	30	48	1	5	34.94809689	0	0	0	0	0	0	0	0	0	84	128	83	92	21	91	37.28	15	9.1	4.57	187	13.1	13.3	3.3	139	4.4	105	151	7.47	33	63	3.1	12.8	27	1.2	0.4	103	100	14	0.8	1	0	1	1	1
0	30	85	2	1	24.17777778	0	0	0	0	0	0	0	1	0	98	134	84	100	16	100	35.28	15	12.5	4.28	415	12	16.3	2.1	142	3.4	102	155	7.32	66	32	0.9	12.6	30.5	1.1	0.7	35	314	15	0.8	1	0	0	1	1
0	30	51	1	2	33.96035854	0	0	0	1	0	0	0	0	0	93	131	66	85	32	86	36.56	15	10.6	2.81	185	7.9	14.3	3.1	135	5.1	105	135	7.11	48	97	0.5	11.8	33.2	1.1	0.2	14	35	70	8.6	3	1	1	1	1
0	30	60	1	2	27.7044561	0	1	0	0	1	0	0	0	0	105	75	62	69	14	100	37.17	15	9.9	3.14	80	9.1	14.3	2	138	4	101	337	7.28	53	38	4.5	19.7	35.8	1.8	4.9	726	2422	19	1	1	1	1	0	0
0	30	43	1	4	22.5462963	0	0	0	0	0	1	0	0	0	87	164	106	118	16	100	36.56	15	6.5	3.72	393	10.1	19.4	4.6	139	6.4	96	94	7.49	35	74	0.6	15.3	35.6	1.4	0.8	20	24	59	13.8	1	0	0	0	0
1	6.39	63	1	1	33.35423572	0	1	0	1	0	1	0	1	1	90	159	108	116	27	93	37.72	14	8.2	2.94	251	7.8	18.5	2.5	134	5.1	96	139	7.42	44	48	1.7	11.6	28.9	1.1	0.3	17	29	77	8.1	3	1	1	1	0
0	30	87	1	1	24.45987654	0	0	0	0	0	0	0	0	0	89	110	70	78	19	94	36.44	15	13.3	4.2	173	13	14.5	3	139	3.9	101	132	7.41	45	79	2.6	47.5	44.8	4.7	6	104	120	33	0.8	1	0	1	0	0
0	30	53	1	2	32.48979592	0	0	0	1	0	0	0	0	0	79	131	84	96	24	93	37	15	5.2	2.47	194	7.5	17.5	2.8	134	5	100	142	7.34	35	101	1.1	19	27.4	1.8	0.3	60	68	47	2.8	1	0	0	0	0
0	30	63	2	1	22.13105499	0	0	0	0	0	0	0	0	0	97	182	145	157	15	95	36.67	15	39.6	2.24	75	5.9	17.9	2.4	130	4	97	75	7.41	31	39	0.9	14.6	30.4	1.3	0.4	21	67	36	1.9	3	0	0	1	0
0	30	40	1	1	18.26150475	0	0	0	0	0	0	0	0	0	85	113	60	71	15	100	37	15	8.8	3.04	132	8.4	17	2.1	136	4	108	114	7.3	45	224	2	17.2	29.6	1.6	0.6	14	35	28	1.7	3	0	0	1	0
1	1.78	70	1	1	34.11406997	0	1	0	1	0	0	1	1	0	76	132	121	126	15	100	37	15	20.9	3.13	204	9.3	14.6	2.7	133	5	98	220	7.41	44	15	2.1	13.7	54.9	1.3	0.6	70	170	38	1.8	3	0	0	0	0
0	30	47	2	1	26.81359045	0	0	1	0	0	0	0	0	0	134	115	46	56	26	96	37.33	14	27.9	3.23	347	7.6	22.4	3.5	140	3.7	103	118	7.35	50	45	2.1	22.6	35.9	2	0.7	98	93	10	0.6	3	0	0	1	0
0	30	63	1	1	38.86763039	0	0	0	1	0	1	0	1	1	72	158	72	96	20	100	36.61	15	21.3	3.23	487	8.4	19.3	2.9	136	4.4	103	143	7.3	48	35	1.4	13.2	29.2	1.2	0.3	7	10	57	2	3	0	1	1	0
0	30	54	2	1	29.3970003	0	0	0	0	1	0	0	0	0	101	117	68	78	26	93	36.89	12	19	2.29	68	8.6	23.9	3.1	134	3.2	95	129	7.42	38	342	4.4	44.8	63.4	4.1	14.9	51	107	32	5.9	1	0	1	1	0
1	10.26	78	1	1	25.27346939	0	0	0	0	1	1	0	0	0	95	92	42	52	0	99	36.5	15	19.7	4.99	334	16.2	14.4	3.8	128	5.1	94	105	7.51	24	218	1.5	18	145.9	1.6	0.9	497	523	53	1.3	1	1	1	1	1
0	30	19	1	1	26.93526483	0	0	0	0	0	0	0	0	0	117	120	97	101	20	100	36.61	11	9.7	3.55	151	11.1	12.1	3.1	135	4.3	97	101	7.34	26	81	2.6	41.3	28.6	3.8	2.9	10101	10536	25	3.2	3	1	1	0	0
0	30	68	1	1	36.26603414	1	1	0	0	0	1	0	1	0	71	100	45	57	17	99	36.56	15	24.2	3.98	247	11.8	14.3	3.9	131	4.1	104	199	7.43	23	143	1.4	16	39.8	1.5	1	20	36	10	1.2	2	0	0	0	0
0	30	32	1	5	22.92244898	0	0	0	0	0	0	0	0	0	86	135	68	17	18	98	36.28	15	35.4	2.66	257	7.4	14.1	2.4	139	6	102	111	7.34	46	251	2.2	20.4	33.8	1.9	0.3	44	34	11	1.4	1	0	0	1	0
0	30	77	1	5	28.66612918	0	0	0	0	0	0	0	1	0	78	84	55	60	16	100	35.28	15	11	3.46	85	11.1	14.7	2.1	143	3.8	114	150	7.08	53	229	4.8	18.4	39.2	1.7	1.1	489	999	14	0.9	3	0	1	1	1
0	30	41	2	1	27.77673228	0	0	0	0	0	0	0	0	0	80	133	84	99	16	92	37.56	15	16.7	4.97	247	13	14	2.3	137	4	100	153	7.36	45	144	1.1	13	29.5	1.2	0.6	7	15	18	0.5	1	0	0	0	1
0	30	63	1	1	23.24263039	0	0	0	0	0	1	0	0	0	122	124	40	47	32	95	35.67	12	4.1	4.04	190	10.9	21.3	3.8	138	5.3	96	94	7.37	41	80	1.8	13.8	31.8	1.2	0.5	18	32	23	4.7	1	0	1	0	0
0	30	32	1	2	20.47498965	0	0	0	0	0	0	1	0	0	88	154	99	116	16	98	37.06	15	54.4	2.22	343	6.8	20.5	2.9	136	3.3	103	190	7.24	48	53	1.6	21.8	32.6	2	3.8	19	35	42	1.4	3	0	1	0	1
0	30	57	1	4	33.05697279	0	0	0	1	1	1	0	0	0	110	182	138	150	22	98	37.28	9	19.3	2.33	96	7.6	18.2	2.1	137	4.6	101	157	7.5	32	144	3.1	17.3	32.3	1.6	8.4	23	76	69	2	2	0	1	0	0
0	30	79	1	1	34.78420569	0	0	0	0	0	0	0	1	0	129	135	88	99	31	98	35.67	15	16.3	3.34	200	10.9	18.5	1.9	138	4.5	101	91	7.48	35	101	2.4	17.7	30	1.6	0.3	7	29	20	0.7	1	0	0	0	1
1	1.82	86	2	1	30.73060942	0	0	1	0	0	1	0	0	0	132	131	85	101	23	100	36.89	15	12.6	3.94	240	12.1	15.7	2.6	136	5.4	105	106	7.27	45	46	2	15	52.4	1.3	7.7	44	73	74	0.9	1	0	0	0	0
0	30	77	2	5	19.47714681	1	0	0	0	0	1	1	0	0	82	97	64	71	18	62	37.33	15	14.7	4.49	228	13	13	3.5	132	3.6	101	463	7.1	57	100	3.5	12.5	78.8	1.1	0.7	362	1564	20	1.2	1	0	1	1	1
0	30	89	1	1	26.62993572	0	0	1	0	0	1	0	1	0	87	104	62	74	14	99	36.5	14	23.2	3.52	166	10.4	15.6	2.6	142	3.6	105	101	7.3	45	54	1.2	14.8	32.1	1.4	0.9	19	31	12	0.7	1	0	0	0	0
1	3.84	92	2	1	19.97918835	1	1	1	0	0	0	0	0	0	100	117	62	73	25	100	36.78	13	12	3.61	286	10.2	14.3	2.7	141	3.5	103	107	7.5	31	559	1.4	15	26.7	1.3	0.8	9	20	14	0.6	1	0	1	1	1
1	2.08	90	2	5	29.32300347	1	0	0	0	0	1	0	1	0	107	103	79	84	27	96	35.83	15	17.8	5.08	299	15.3	14.8	2	138	4.7	106	233	7.27	42	71	3.5	29.5	30	2.9	1.6	38	741	31	1.7	1	1	0	1	1
0	30	64	1	1	54.69387755	0	1	0	1	0	1	0	1	0	90	96	42	56	23	98	36.94	15	6.5	4.02	103	12.5	14.3	2.8	132	4.7	100	186	7.39	32	85	1.5	14.1	27.7	1.3	0.9	29	58	49	2.2	1	0	0	0	0
0	30	68	1	1	29.15918367	1	1	0	0	0	1	0	0	0	75	117	66	75	21	94	36.28	15	10.9	4	207	11.1	15.5	2.5	131	4.5	97	222	7.31	38	85	0.8	51.2	62.1	5.5	3.2	24	14	77	1.8	1	0	0	0	1
0	30	36	2	1	27.43801653	0	0	0	0	0	0	0	0	0	80	121	89	99	16	98	36.72	14	1.2	3.84	57	12.9	11.3	3.5	140	3.5	100	110	7.34	47	50	2.5	11.6	24.1	1.1	7.6	76	194	6	0.6	1	0	0	0	0
1	13.6	75	1	1	31.12267995	1	0	0	0	0	0	0	1	0	138	147	84	97	39	96	37.56	14	15.1	4.62	307	13.7	14.4	2.2	143	3.3	112	180	7.46	26	85	2.2	16.8	31.4	1.6	0.9	15	21	32	1.3	1	0	1	1	1
0	30	73	1	1	33.18709759	1	0	1	0	0	0	0	0	0	87	113	51	65	13	99	37.5	15	12.8	2.98	165	9.5	13.6	2.6	137	4.1	109	95	7.26	58	138	2.4	14.9	41.7	1.3	1	26	26	21	1.2	2	0	1	1	0
0	30	72	1	1	24.49074074	1	0	0	0	0	0	0	1	0	78	178	88	111	13	100	37.67	6	13.8	2.72	127	9.1	12.6	3.6	141	3.6	109	98	7.43	38	391	2.7	15.6	31.4	1.4	0.5	12	47	14	0.8	3	0	1	1	0
1	1.51	73	1	2	20.57142857	1	1	1	1	0	0	0	0	0	76	105	55	68	25	100	39.06	10	13.6	3.22	249	9.7	13.5	2.9	140	4.3	96	77	7.35	30	98	1.6	13.4	31.4	1.2	0.5	15	79	46	6.8	1	1	0	1	0
1	2.69	92	1	1	24.45714286	0	1	0	1	0	0	1	1	0	79	128	112	117	17	97	37.78	14	14.6	4.56	73	14.2	14.6	3.3	138	4	96	189	7.43	28	52	4.8	10.6	26	1	2.6	186	386	53	2.5	1	0	0	0	0
1	1.84	71	2	1	29.33333333	0	0	1	1	0	0	0	0	1	120	142	108	118	24	98	36.61	13	4.3	1.97	112	6.5	17.1	2.2	129	3.8	89	183	7.34	58	43	0.7	18.7	35.7	1.7	0.4	11	14	70	2.2	1	0	0	0	0
0	30	77	1	1	23.38868656	0	0	1	1	0	1	0	1	1	106	117	81	91	18	99	37.06	15	12.4	3.31	173	9.5	15.8	2.5	139	4.7	108	128	7.37	40	99	1	15.5	35	1.4	1.2	270	366	26	1.1	1	0	0	0	0
1	16.32	66	2	1	23.87871573	0	0	0	0	0	0	0	0	0	60	97	48	59	14	100	36.67	15	15.5	3.2	104	9.5	14.4	2.3	137	3.8	114	138	7.32	44	264	4.9	15.9	66.4	1.4	1.4	10	20	13	0.8	3	0	1	1	1
0	30	64	1	1	32.66633001	0	0	1	1	0	1	0	0	0	101	108	68	77	17	93	38.78	15	7.1	4.34	108	12.2	14.9	3	136	4.9	104	122	7.35	37	237	1.9	15.1	29.7	1.3	0.8	15	28	19	1.6	1	0	0	1	1
0	30	82	1	1	26.49604063	0	1	0	1	0	0	0	1	0	72	120	42	61	19	97	36.44	15	15.9	3.34	116	10.4	15	3.4	141	5.1	115	70	7.37	42	463	1.2	12.9	28.6	1.2	0.4	4	56	35	1.7	1	0	0	1	1
0	30	83	2	5	22.4567474	1	0	0	0	0	0	0	1	0	78	109	50	90	16	97	36.67	13	14.4	2.85	317	8.4	13.6	2.1	145	3.3	109	96	7.46	41	43	1.2	12.8	28.3	1.1	0.4	28	55	23	0.7	1	0	0	1	0
0	30	43	2	2	23.72094671	0	1	0	0	0	0	0	0	0	75	131	77	91	28	100	36.56	15	5.7	3.65	176	10.1	16.2	3.9	142	3.5	110	524	7.45	24	290	6.9	10.1	27.9	0.9	0.2	44	82	14	0.7	1	0	1	0	0
1	2.08	59	1	1	19.91836735	0	0	0	0	1	0	0	0	0	101	86	46	52	14	92	36.44	15	20.2	3.06	193	9.4	17.6	2.4	129	5.4	93	71	7.38	30	45	3.2	19.6	49.8	1.8	1.9	26	56	51	7.2	3	0	0	0	0
0	30	76	1	1	23.78963547	1	1	1	0	0	0	0	1	0	111	160	68	90	17	95	38.33	14	18.1	3.98	146	12.1	12.2	1.8	134	3	98	102	7.45	37	29	2.5	15.8	27.7	1.4	6.9	349	338	12	0.8	3	0	0	0	0
0	30	58	1	5	30.86419753	0	0	0	0	0	0	0	0	0	116	89	74	78	7	93	37.11	15	5	3.28	48	8.1	15.8	1.6	139	4.4	108	98	7.43	38	45	1.3	17	33.7	1.6	5.3	103	75	29	1	3	0	0	0	0
0	30	27	2	1	30.63917939	0	1	0	0	0	0	0	0	0	99	108	62	74	14	97	36.94	15	12.1	4.57	330	13.9	13.2	2.7	140	3.9	106	297	7.43	33	132	2.3	12.2	33.1	1.1	0.4	30	10	14	0.6	1	0	0	0	0
0	30	32	2	5	21.45357371	0	0	0	0	0	0	0	0	0	111	128	78	90	29	100	36.5	15	12.9	3.14	170	9	14.3	3.7	138	3.9	112	89	7.37	39	164	0.7	13	28.7	1.2	1.5	9	12	5	0.5	1	0	0	0	0
0	30	51	2	1	32.36854981	0	0	0	1	0	0	0	0	1	121	90	43	54	10	95	37.56	7	3.6	2.63	101	8	17.9	2.8	135	3.4	96	130	7.37	43	129	0.6	14	72.1	1.3	2.9	17	20	23	3.4	3	0	0	1	0
1	4.5	66	1	1	23.92328511	0	0	0	0	0	0	0	0	0	109	144	76	90	22	99	40.44	8	0.1	3.09	45	9.6	15.8	2.9	139	2.9	109	106	7.48	32	112	0.7	14.9	28.4	1.3	0.6	29	90	17	0.6	3	0	1	0	0
0	30	76	2	1	28.91156463	0	1	0	0	0	1	0	0	0	82	119	47	63	34	100	36.5	15	13.1	3.14	313	9.4	15	1.4	130	3.7	103	92	7.29	41	166	0.9	21.2	32.8	1.9	1.1	3	20	41	1.5	1	0	1	0	1
0	30	52	2	1	23.28601108	0	1	0	1	0	0	1	0	0	101	110	89	97	19	100	36.89	8	14	2.66	153	7.4	20.7	3.2	138	3.5	100	156	7.48	27	42	1.2	21	42.3	1.9	0.6	5	15	17	1.9	1	1	1	1	0
1	1.96	62	1	1	20.15587208	0	0	1	1	1	0	0	1	0	81	108	69	82	21	99	36.67	13	39	3.19	312	9.8	13.4	1.9	130	5.7	92	88	7.34	24	49	1.9	15.4	32.5	1.4	1.3	14	14	176	10.6	3	0	0	0	0
0	30	26	2	1	24.0983407	0	0	0	0	0	0	0	0	0	114	116	75	84	23	100	37.83	14	10.3	3.37	50	9.7	13.4	3.7	139	3.7	112	126	7.45	26	174	0.8	15.6	29.4	1.4	0.7	28	52	11	0.7	3	0	1	0	1
0	30	45	1	1	38.05272109	0	0	0	0	0	0	0	0	0	130	142	82	100	28	100	37.06	15	24.5	5.03	549	14.1	13.2	3.4	136	5.4	98	163	7.29	67	114	1.7	13.2	27.4	1.2	0.5	55	35	21	0.8	1	0	0	0	1
1	10.37	75	2	1	32.81632653	0	0	0	0	0	1	0	1	0	105	116	58	74	28	100	37.72	6	14.5	3.14	137	9.9	14.9	2.3	141	3.9	109	141	7.44	38	81	1.2	12.4	25.6	1.1	1.6	38	74	26	0.8	1	0	1	0	0
0	30	65	1	1	19.57967189	0	0	0	0	0	0	0	0	0	97	101	63	71	16	100	36.61	15	11.9	4.09	555	11.7	16.6	1.9	144	3.7	110	178	7.33	49	157	2.7	16	33.7	1.5	0.2	9	12	35	1.2	1	0	0	1	0
0	30	78	2	5	27.50618686	1	0	0	0	0	0	0	1	0	99	101	46	59	18	95	38	15	5.3	2.56	141	7.8	17.5	2.2	142	3	113	96	7.38	33	29	2.4	13.3	28.7	1.2	0.3	42	38	14	0.6	4	0	0	0	0
0	30	34	2	4	32.61051154	0	0	0	0	0	0	0	0	0	115	93	56	64	18	100	35.39	15	17.3	4.15	221	11.6	13.5	2	142	4.8	111	116	7.19	52	218	3.9	13.6	23.3	1.2	0.4	92	52	11	0.8	1	0	1	1	1
0	30	85	1	5	18.31000033	0	1	0	0	0	1	0	1	1	90	98	67	71	15	94	36.89	14	22.5	3.93	176	11.6	14.3	3.2	138	3.7	104	178	7.31	48	43	1	11.2	27.1	1	0.6	40	22	33	0.9	3	0	0	1	0
1	3.7	65	1	5	23.31072427	1	1	0	0	0	0	0	0	0	89	88	53	61	17	97	35.83	14	9	3.52	205	10.9	16.7	3.8	141	4.6	106	214	7.39	32	178	5.3	15.7	35.1	1.4	7.3	1392	2274	17	1.4	3	0	0	0	0
0	30	73	2	1	29.50807332	0	1	0	1	1	1	0	1	0	98	149	93	110	25	93	37.06	15	6.6	2.85	164	7.9	13.8	2.9	143	4	108	174	7.29	46	339	0.8	12.7	27.9	1.2	0.3	10	17	55	4.4	1	0	0	0	0
0	30	74	2	2	23.82475818	1	1	0	0	0	0	0	1	0	73	134	72	88	22	97	37.33	8	13.6	4.76	386	12.7	14.7	4.1	134	3.6	95	58	7.43	39	111	1.3	11.3	26.7	1	0.2	43	45	7	0.7	1	0	0	0	0
1	1.2	58	2	5	44.14819945	0	1	0	0	0	0	0	0	0	124	107	43	60	27	88	37	11	32.3	3.48	774	9.3	19.8	2	127	3.2	85	117	7.48	27	94	5.6	15.1	30.3	1.4	2.9	53	88	11	0.8	3	0	1	1	0
0	30	66	1	5	39.51974105	0	1	0	1	0	1	0	0	0	85	110	49	64	15	95	36.33	15	11.8	2.77	156	8.2	17.5	2.3	131	3.8	98	102	7.38	39	155	1.3	38.2	37.5	4	2.6	17	25	32	3.9	3	1	1	1	1
0	30	56	1	1	33.13975508	0	1	0	0	0	1	0	0	0	116	94	63	72	18	90	37.56	15	10.6	3.64	262	10.5	15.1	3.6	134	3.5	91	198	7.5	35	98	1.3	16.1	26.9	1.5	1.1	11	16	9	0.7	3	0	1	1	0
1	8.43	90	1	1	23.29122996	0	0	1	1	0	1	1	0	0	58	73	48	53	26	80	29.94	15	18	2.5	332	7.4	22.3	2.4	137	6.6	95	64	7.25	59	208	5.9	22.6	34	2.1	1.2	3125	6618	129	2.5	3	1	0	0	0
0	30	63	2	1	35.7421875	1	0	0	0	0	0	0	0	1	65	129	65	84	28	98	37	15	12.7	2.98	423	9	13.2	2.9	140	3.5	102	174	7.43	42	135	1.2	14.3	26.6	1.3	0.6	80	29	14	0.5	3	0	1	0	0
0	30	22	1	1	23.70927767	0	0	0	0	0	0	0	0	0	77	114	40	58	21	99	35.78	15	16.6	4.46	233	13.9	13.4	2.1	141	4	112	108	7.3	44	193	1	14.3	26.3	1.2	0.6	18	25	12	1.1	1	0	0	0	1
1	15.04	92	1	1	34.33248299	0	1	0	1	0	0	0	1	0	74	96	38	50	12	100	37.11	11	18	4.31	137	12.7	13.1	3.2	142	4.3	104	146	7.45	32	83	2	13.1	66.7	1.2	0.6	38	24	27	1.4	4	0	0	0	0
1	13.76	66	1	3	24.49129607	1	0	0	0	0	0	0	0	0	71	154	84	99	22	100	36.83	8	8.6	5.16	187	14.4	13.7	3.8	137	3.8	102	125	7.42	41	72	1.7	12.2	30.2	1	0.9	14	21	14	0.9	1	0	1	1	0
1	51.69	69	2	1	24.48270975	1	0	0	0	0	1	1	0	0	91	106	74	85	24	100	36.72	14	13.3	2.92	327	9.1	13	3.3	119	5.1	87	129	7.17	48	55	7	13.2	45.9	1.2	0.5	116	78	30	1	3	0	1	1	0
0	30	57	1	3	37.24517906	1	1	0	0	0	0	0	0	0	94	96	67	78	27	97	37.5	14	7.9	4.09	136	13	11.9	3.6	140	4.6	101	216	7.29	48	152	5.2	13.5	32.3	1.2	0.7	41	64	7	0.6	1	0	0	0	0
0	30	68	1	1	22.48769095	0	0	0	0	1	0	0	0	0	58	161	88	107	0	100	36.72	15	1.7	2.53	79	7.8	18.6	3.1	140	2.9	105	225	7.38	36	406	2.6	15.2	32	1.4	14.6	186	445	18	1.4	1	0	0	0	0
1	2.47	62	1	2	22.09317005	0	0	0	0	1	0	0	0	0	105	100	54	65	26	94	35.67	15	36.7	2.87	96	9.7	18.2	1.8	135	3.4	99	72	7.35	29	118	10.4	26.3	53.9	2.5	5.5	104	239	22	2.9	1	0	1	1	0
0	30	75	1	1	22.37457483	0	1	0	1	0	1	0	0	0	54	85	25	39	23	92	37.39	10	4.8	2.52	160	8	14.9	2.6	134	5.1	104	217	7.32	45	120	0.9	14	31.2	1.3	0.4	108	119	35	1.8	1	0	1	1	1
0	30	23	2	1	25.60146924	0	0	0	0	0	0	0	0	0	83	107	51	64	18	100	36.5	3	9.9	3.66	199	10.5	17	3.3	144	3.4	111	88	7.4	37	354	0.8	14.9	29.9	1.3	0.3	20	21	20	0.5	1	0	1	0	1
0	30	72	1	1	36.33217993	0	0	0	1	0	1	1	0	0	120	116	81	91	9	95	37.17	14	14.3	3.04	198	9.1	13.8	2.8	145	5	111	143	7.24	45	83	3.2	14.5	26.5	1.3	0.8	204	290	31	2.1	1	0	1	0	0
0	30	75	2	1	27.31128809	1	0	0	0	0	0	0	0	0	71	96	59	67	28	96	36.83	14	9.1	4.42	94	14.1	13.4	3	132	2.8	96	68	7.31	52	30	2.6	20.6	18.2	1.9	1.2	59	202	23	0.7	1	0	0	0	0
0	30	33	1	2	25.94369398	0	0	0	1	0	1	0	0	0	114	103	69	81	15	96	37.06	15	5	4.02	236	11	22.2	4.2	127	3.5	84	125	7.4	47	34	0.9	30.4	41.3	2.8	0.5	26	26	43	2.1	1	0	0	1	0
0	30	70	1	1	28.82352941	1	1	0	0	0	0	0	0	0	93	101	53	64	19	92	35.33	15	10.1	3.93	151	10.8	14.7	3.3	139	4.1	102	161	7.38	54	59	3	15.5	24.2	1.4	0.5	11	14	8	0.6	1	0	1	1	1
0	30	74	1	1	30.41522491	1	0	0	0	0	0	0	0	0	56	98	61	69	15	99	38.06	15	12.8	4.22	209	13.1	13.6	3.8	141	4.1	109	99	7.4	39	204	0.8	13.2	23.5	1.1	0.6	27	32	12	1.1	3	0	0	0	0
0	30	73	1	1	29.89041178	0	1	0	1	0	1	0	1	0	117	105	86	93	26	99	36.78	14	16.8	2.44	179	6.5	18.3	3.6	146	5	104	208	7.46	35	420	1	13	35.6	1.2	1.4	44	32	75	1.8	1	0	1	0	0
0	30	73	2	1	34.33922997	1	0	0	0	0	1	0	1	0	70	85	46	54	22	91	36.78	15	17.6	3	149	9.3	15.3	2.3	136	4	102	76	7.36	40	34	1.4	10	24.1	0.9	0.5	7	19	62	2.9	1	0	0	0	0
0	30	74	1	1	27.80864198	0	0	0	0	0	0	0	0	0	158	112	78	86	18	98	37.22	15	1.3	2.55	30	7.6	13.6	2.4	139	4.1	108	105	7.41	38	33	1.6	16.3	29.2	1.5	0.3	7	10	18	0.9	1	0	0	0	0
0	30	48	1	4	23.37959184	0	0	0	0	1	0	0	1	0	101	89	138	89	16	100	37.89	15	19.8	3.11	149	9.9	17.5	2.5	137	4.4	104	223	7.19	55	331	6.5	22.7	44.2	2.1	9.5	3398	4327	17	0.9	1	0	1	0	0
0	30	68	1	1	28.24800793	1	0	0	0	0	0	0	1	0	108	149	89	101	18	100	36.17	15	7.2	3.34	164	11.2	14.1	3.7	140	4.3	108	162	7.39	42	184	1.4	17.2	27.8	1.6	0.4	17	39	17	0.8	1	0	1	0	1
0	30	90	1	5	26.66204986	0	1	0	1	0	0	0	1	0	83	127	57	78	22	100	36.28	14	37.7	2.78	45	7.7	17.4	2.3	136	3.9	98	99	7.43	37	30	2.8	18	32.9	1.7	1	45	61	54	4.1	1	0	0	0	0
0	30	61	2	1	29.71428571	0	1	0	1	1	1	0	0	0	131	128	68	83	25	100	2.89	15	7.5	4.04	122	11.7	15.6	2.8	139	3.8	103	215	7.36	39	258	3.9	20.8	32.3	1.9	4.2	292	426	23	1.5	1	1	1	1	0
0	30	70	2	2	33.49862259	1	0	0	0	0	0	0	0	0	118	130	66	80	21	100	38	9	21.6	3.3	155	9.1	12.5	2.5	142	3.3	108	198	7.47	41	50	1.3	18.2	38.6	1.7	1.1	15	33	6	0.5	4	1	1	1	1
0	30	59	2	1	34.01360544	0	1	0	1	1	0	0	0	0	82	94	58	104	14	100	35.33	9	9.1	2.61	108	9	15.3	2	136	5.8	107	124	7.36	23	158	3.2	17.5	37.9	1.6	2.8	23	47	102	7.7	1	0	0	1	0
1	7.21	84	1	1	25.99360984	1	0	0	0	0	0	0	1	0	105	153	66	91	23	95	36.78	7	12.3	3.91	207	11.9	13	2.8	139	3.7	107	141	7.24	51	265	1.7	12.8	26.9	1.2	0.7	14	20	25	1.2	2	0	0	0	0
1	4.96	78	2	1	21.39881328	0	1	1	1	0	0	0	1	0	78	116	44	61	26	96	37.78	15	303	2.22	212	6.9	23.4	3.4	130	6.8	95	143	7.28	46	38	2.5	14.4	26.5	1.3	0.7	25	53	77	4.3	2	0	0	0	0
1	17.96	64	1	5	34.3359375	0	0	0	1	0	0	0	0	0	77	105	47	63	19	94	37.06	3	21.9	3.01	148	7.5	16.9	1.6	127	4.7	84	339	7.11	67	67	8.4	13.1	42.3	1.2	0.6	19	37	55	3.6	1	1	1	1	1
0	30	70	2	1	26.27121834	1	0	0	0	0	0	0	1	0	60	129	85	99	16	99	36.61	15	5.8	3.27	306	9.6	16.2	3.5	144	3.2	105	103	7.24	55	72	4.7	12.7	32.2	1.2	0.3	14	15	4	0.7	4	0	1	0	0
1	17.15	83	1	5	26.04166667	1	0	0	0	1	1	0	0	0	84	82	47	55	29	98	37.72	15	10	3.59	47	10	15.2	2.6	140	4.2	106	109	7.44	29	120	3.2	19.2	34	1.8	1.6	29	65	80	1.1	3	0	0	1	1
1	17.64	76	2	1	21.10301769	1	0	0	0	0	1	0	0	1	110	99	48	61	24	93	36.22	15	16.3	4	279	11.4	15.9	3.4	143	3.7	109	97	7.52	38	50	1.1	13.3	41.3	1.1	1.3	19	55	17	0.6	1	0	1	1	0
0	30	79	1	4	22.53401361	1	1	0	0	0	0	0	1	0	111	139	76	93	21	95	36.94	15	2.8	4.97	127	13.7	14.6	3.2	140	4.7	105	258	7.41	41	60	1.7	11.8	31.1	1.1	0.6	45	52	14	0.9	1	1	1	1	1
0	30	53	2	1	29.21010994	1	0	0	0	0	0	0	0	0	102	102	69	77	16	99	36.61	15	17.4	3.52	344	11.6	13.5	2.8	139	3.8	107	153	7.29	43	100	1.5	10.8	31.5	1	0.3	122	18	7	0.6	1	0	1	1	0
0	30	59	2	1	39.66942149	0	0	0	0	0	0	0	0	0	113	143	70	82	28	93	37.72	5	52.2	2.71	359	8.1	18.9	2.1	133	4.8	93	241	7.44	35	156	1.6	15	44.3	1.3	2.2	74	9	88	7.2	3	1	1	1	0
0	30	85	1	5	24.44444444	0	0	1	1	0	1	0	1	0	95	132	56	75	26	95	36.94	15	21.5	4.11	143	12	14.1	3.1	136	4.2	102	133	7.23	46	93	1.9	11.9	43	1.1	1.9	9	17	48	3.1	1	1	0	1	0
1	2.22	78	2	1	21.26538447	0	0	1	0	0	0	0	0	0	85	135	83	99	25	99	37.06	3	15.7	2.7	65	7.6	27	1.9	151	4.2	110	152	7.37	46	53	4.4	17.7	36.6	1.6	2.3	100	125	42	0.7	1	0	1	1	0
0	30	47	1	1	23.85802469	0	0	0	0	0	0	0	0	0	83	119	76	85	10	99	36.67	11	6.8	5.34	248	17.1	13.8	4.6	141	3.8	103	98	7.42	39	230	0.7	15.8	28.1	1.4	0.5	18	16	10	0.9	2	0	1	1	1
0	30	57	2	1	39.66942149	1	0	0	0	0	0	0	1	0	96	128	71	83	27	97	37.22	14	15.2	3.89	193	11.6	13.4	2.4	137	3.3	105	118	7.45	34	88	1	13.9	23.9	1.1	0.4	14	20	29	1.8	1	0	0	0	0
1	20.58	67	1	1	33.58161848	1	0	0	0	0	0	0	1	1	91	143	75	94	23	94	36.44	8	18.2	4.37	216	12.6	13.8	2.8	129	4.5	93	107	7.42	50	35	2	12.6	27.4	1.2	0.2	15	16	10	0.3	2	0	0	0	0
0	30	81	1	4	16.51056015	0	1	1	0	1	0	0	0	0	85	107	90	94	29	91	37.44	6	10.2	4.38	132	12.3	15.1	2.2	132	3.3	93	114	7.25	38	47	10.4	18.1	33	1.7	1.5	21	44	20	1.2	1	0	1	1	1
0	30	65	1	1	31.40978817	0	0	0	0	1	0	0	0	0	155	97	58	67	27	100	3.06	15	13.4	3.61	152	13	16.2	3.3	140	4.3	98	105	7.34	57	33	5.7	16.2	42.3	1.4	3.3	119	282	75	2.1	1	0	1	1	1
1	3.88	69	2	1	38.83685337	0	1	0	1	0	1	1	1	0	125	70	49	53	17	100	36.44	15	11.4	2.94	171	8.9	15.9	3.5	140	3.9	105	175	7.26	35	35	1.4	15.4	91.7	1.4	0.9	33	122	36	3.8	3	0	1	1	1
0	30	73	1	5	29.19501134	0	1	0	1	0	0	0	1	0	67	134	69	87	18	97	36.78	15	9.3	3.55	147	10.9	12.8	3.2	131	3.8	97	187	7.44	30	59	1.3	15.2	30.3	1.4	0.9	24	32	25	1.2	3	0	1	1	0
0	30	74	2	1	32.20663265	0	0	0	0	0	1	0	1	0	61	45	35	37	20	86	36.44	15	16.4	4.21	206	13	13.3	4	141	4.8	98	129	7.22	40	38	4.6	27.7	29.8	2.5	1.5	1134	1754	43	2.3	1	1	0	0	0
0	30	34	1	1	23.96734694	0	0	0	0	0	1	0	0	0	93	94	54	64	25	92	36.72	12	8.2	4.15	41	14.6	16.2	3.7	132	3.9	109	111	7.43	34	166	1.3	18.8	38.4	1.7	3.4	79	144	32	1.2	1	0	1	1	0
1	11.81	59	2	1	20.703125	1	0	0	0	0	0	0	0	0	81	112	72	81	16	100	35.28	15	11.1	3.47	393	10.9	12.5	3	121	4	93	131	7.28	47	425	0.6	12.4	25.3	1	0.2	7	21	8	0.8	1	0	1	0	0
0	30	43	1	1	30.36422902	0	0	0	0	0	0	0	0	0	88	102	65	74	21	96	36.89	15	38.4	4.33	335	11.8	15.6	3.2	136	4.2	99	138	7.37	38	69	1.5	12.9	37.9	1.2	3.1	245	209	13	1	3	0	0	1	0
0	30	41	1	2	42.44897959	0	1	0	1	1	0	0	0	0	106	118	83	93	34	94	37.78	13	15.7	3.12	85	11.4	16.2	2.8	137	3.6	98	103	7.48	39	49	2.2	29.4	46.2	2.7	11.8	31	130	40	1.8	1	0	0	0	0
0	30	89	1	1	23.01038062	1	0	1	0	0	1	0	1	0	78	143	69	86	20	94	36.94	10	25.7	3.44	97	11.6	13.3	2.5	142	3.2	111	114	7.16	60	75	1.6	11.4	44.7	1.1	2	35	59	17	0.8	1	0	1	1	0
0	30	47	1	5	24.15718594	0	0	0	0	1	1	0	0	0	98	126	61	77	16	97	37	8	6.6	2.01	80	7.4	19.9	3.6	137	4.3	107	114	7.33	44	117	1.8	22.2	47.9	2.1	15.8	23	43	12	0.7	2	0	1	0	1
0	30	59	2	1	20.32443826	0	0	0	0	0	0	0	0	0	98	106	65	73	17	100	37.33	15	21.7	2.98	651	9.7	13	2	146	4.5	110	110	7.38	44	77	1	12	25.5	1.1	0.3	36	28	15	0.4	1	0	1	1	1
0	30	88	2	1	28.398718	1	0	1	0	0	0	0	0	0	107	86	42	52	20	95	35.39	10	15	3.3	254	10.5	14.8	2.8	138	4.3	105	204	7.14	87	84	1.1	13.2	30.7	1.1	0.4	8	19	19	0.9	1	0	1	1	1
0	30	87	1	3	24.66631506	1	1	1	0	0	0	0	1	0	73	120	44	63	20	100	36.11	15	13.6	2.93	143	9.7	14.2	2.3	127	4.5	99	265	7.44	38	117	1.4	13.8	28.6	1.3	0.8	127	243	54	1.4	1	0	0	0	0
1	13.24	70	2	5	35.49479167	0	1	0	0	0	1	0	0	1	111	153	114	127	20	97	36.72	13	10.7	3.55	277	10.7	16.2	3.3	131	4.6	93	277	7.26	61	34	1.2	12.2	128	1.1	0.3	14	10	35	1.4	1	0	0	0	0
0	30	63	2	1	38.37669095	0	0	0	0	0	0	0	1	0	120	124	54	69	27	97	36.5	14	27.2	3.51	89	10.2	14	3.1	134	3.4	93	124	7.41	42	64	5.3	15.5	23.1	1.4	2.3	49	171	38	2.9	1	1	0	0	0
0	30	85	2	1	19.73497732	1	0	0	0	0	0	0	0	0	117	131	75	85	26	99	36.33	11	9.4	3.46	229	9	16.3	3	139	3.9	99	98	7.32	62	124	0.8	12.8	38.6	1.1	0.5	17	14	10	0.7	2	0	0	1	1
0	30	53	1	2	46.20303305	0	0	0	0	0	0	0	0	0	77	86	68	72	24	70	35.06	12	9.4	4.38	193	10.3	17.4	2.6	143	3.4	103	146	7.12	105	91	0.6	34.3	44.4	3.5	0.4	16	42	11	0.7	3	1	1	1	1
0	30	72	1	1	46.89125911	0	1	1	1	0	0	0	1	0	79	97	80	45	16	100	37.56	14	29.7	2.69	499	7.8	15.5	2.5	139	4.8	111	61	7.32	36	78	0.7	21.9	51.7	2	0.2	43	51	45	2.4	1	0	0	0	0
0	30	79	1	1	19.10493827	0	0	0	0	0	1	1	0	0	78	105	54	69	24	93	37.06	15	12.4	4.53	186	13.4	12.1	3.4	120	5.6	86	74	7.46	35	219	1	14.8	28.5	1.4	0.8	7	292	10	1	3	0	0	0	0
0	30	68	2	1	41.28888889	1	0	0	0	0	0	0	1	1	80	122	52	69	18	100	36.83	15	14	4.28	138	11.6	15.6	3	143	4.1	109	161	7.38	38	82	1.4	11.9	23.8	1.1	0.3	31	25	12	0.7	1	0	1	1	1
0	30	33	2	1	24.05777111	0	0	0	0	1	0	0	0	0	104	104	59	73	18	96	36.89	15	15.9	2.42	406	7.1	15.9	2.1	132	3	99	143	7.29	30	169	1	38.8	48.9	3.6	25.4	31	136	13	1.2	1	0	0	0	1
1	12.43	57	1	1	33.20287842	0	0	0	0	1	0	0	0	0	121	122	111	114	33	100	36.83	15	8.5	2.71	83	7.4	17.7	3.1	139	3.2	111	150	7.4	51	310	1.8	15.8	29.2	1.5	2.1	61	160	15	1.1	3	1	1	1	1
0	30	40	1	1	26.72519335	0	0	0	0	0	0	0	0	0	103	140	81	96	22	100	37	6	7	4.58	174	14.4	14.2	2.8	141	4.4	108	104	7.32	46	63	3.7	12.6	28	1.2	0.5	40	105	21	1.6	1	0	1	0	0
0	30	72	1	1	33.18965997	1	0	0	0	0	0	0	1	0	87	176	62	85	22	87	37.44	12	34.9	3.98	169	11.1	16.8	3.2	131	4.9	100	110	7.27	47	86	1.4	11.7	28.6	1.1	1.1	36	70	30	2.4	3	1	1	1	0
0	30	59	2	5	51.171875	1	1	0	0	0	0	1	1	0	108	122	41	64	29	90	37.83	6	15.3	3.6	122	10.9	16.2	2.8	140	4.8	104	223	7.42	41	46	2.7	13.3	49.9	1.2	0.3	26	36	36	1	1	0	1	1	1
0	30	26	1	1	20.93663912	0	0	0	0	0	0	0	0	0	132	144	59	79	30	89	39.22	15	7.3	3.6	200	10.1	19.5	3	140	5.2	100	57	7.28	53	189	3	18.5	28.2	1.7	0.4	11	18	52	9.3	1	1	1	0	1
0	30	55	1	2	38.53061224	0	1	0	1	0	1	0	0	0	143	113	69	76	32	94	39.61	14	17.8	3.62	314	9.5	19.9	3.3	139	4.6	102	78	7.44	40	133	0.8	18.8	33	1.7	1.1	40	34	37	1.5	1	0	1	0	1
0	30	26	2	3	24.78802385	0	0	0	0	0	0	0	0	0	154	118	81	89	34	98	36.78	15	4.1	4.06	319	11.6	14.4	1.5	131	5	102	157	7.28	43	88	2	15.5	42.7	1.4	0.4	35	11	29	0.7	2	0	0	0	0
0	30	70	1	5	28.3446712	1	1	0	0	0	0	0	1	0	113	145	78	97	27	96	37.44	15	15.1	5.01	270	14.6	13.9	3.1	148	3.5	116	182	7.41	27	127	3.8	12.7	23.9	1.2	0.3	15	14	26	1	1	0	1	0	0
1	1.47	70	2	1	24.38518519	0	0	0	0	0	0	1	0	0	75	109	47	67	27	100	33.33	15	39.5	4.19	255	12.1	17.2	2.4	145	2.3	100	184	7.03	34	99	19	48.6	56.5	4.5	4	873	7018	16	1.2	3	0	1	1	1
0	30	57	2	4	56.57029086	0	0	0	1	0	1	0	1	0	121	118	96	103	30	98	36.44	14	24.6	3.85	639	10.2	14.9	3.3	132	5.6	86	225	7.32	58	53	2.3	14.8	27.7	1.4	0.4	166	182	86	4.2	4	1	1	0	1
0	30	81	2	5	32.27749433	0	1	0	0	0	1	1	0	0	119	110	63	73	43	98	37.83	15	10.7	2.78	526	7.7	15	2.6	137	3.9	108	139	7.39	47	38	1.5	11.5	27.9	1.1	0.6	31	23	16	0.6	1	0	1	0	1
0	30	59	1	1	22.84081633	1	0	1	0	0	0	0	0	0	64	103	33	45	21	97	36.44	15	9.8	3.64	95	10.3	16.2	2.9	132	5.8	102	97	7.22	33	472	4.2	12.1	38.6	1.1	1.5	5	15	46	6.9	1	1	0	1	0
0	30	70	1	2	30.80428201	0	1	0	1	0	1	1	1	0	90	132	69	87	14	100	37.33	15	5.6	3.27	166	9	14	2	137	4.2	105	132	7.28	39	382	1.3	17	33.4	1.6	0.3	24	112	19	1.6	1	1	1	1	1
0	30	27	1	5	22.4382716	0	0	0	0	0	0	0	0	0	95	93	50	61	10	100	36.89	14	10.4	4.72	332	13.3	16.5	3.7	137	4.3	100	212	7.53	29	225	2.3	12.1	22.7	1	0.3	18	22	10	0.6	2	0	1	0	0
1	1.84	43	2	1	41.42155868	0	0	0	0	1	0	1	0	0	90	146	72	88	12	96	36.67	9	5.6	1.65	15	6.7	17.2	3.2	135	3.8	102	404	7.34	36	39	4.4	32.3	66.8	2.9	18.1	48	28	69	0.7	1	0	1	0	1
0	30	50	1	5	31.27401517	1	1	0	0	0	0	0	0	0	161	154	106	117	22	97	37.67	14	13.3	3.83	442	9.4	14.9	3.4	140	4.2	99	109	7.45	39	86	1.7	14.9	21.7	1.3	0.7	35	25	10	2.3	1	0	0	0	0
0	30	33	1	1	30.42545133	0	0	0	0	1	0	0	0	0	110	122	59	71	30	97	36.83	13	27.3	2.46	123	9.6	14.9	3.6	134	4.1	104	86	7.37	23	87	1.1	50	72.2	4.7	31.8	59	64	78	3.6	1	1	1	1	1
0	30	61	2	4	34.53947368	1	1	0	0	0	0	0	1	0	84	106	52	67	21	93	36.78	15	25.1	3.95	132	11.4	14.3	2.5	138	2.6	100	331	7.31	37	63	5.6	14.4	29.1	1.3	0.8	27	28	37	1.8	3	0	0	1	0
0	30	52	1	1	23.34693878	0	0	0	0	0	0	0	0	0	106	121	70	79	18	97	36.94	15	13.8	2.84	360	8.3	16.2	1.9	132	5	96	376	7.48	47	153	1.5	14.7	25.2	1.4	1.4	19	46	9	0.6	1	0	1	0	1
0	30	32	1	1	32.57709913	1	0	0	0	0	0	0	0	0	111	107	51	67	20	93	36.83	14	15.6	4.08	6	11.8	14.2	2.4	128	3.3	94	117	7.34	21	72	2	13.5	28.3	1.2	1	31	74	131	9.6	1	1	1	1	1
0	30	72	2	2	30.47052154	0	1	0	1	0	1	0	1	0	82	209	89	120	19	100	36	6	9.2	3.44	268	8.8	15.5	1.8	142	3	111	239	7.46	31	252	1.4	15.6	25.2	1.4	0.2	21	20	40	3.1	2	0	1	0	0
0	30	23	1	1	28.27468436	1	1	0	0	0	0	0	0	0	136	148	80	87	26	92	37.67	15	18.1	4.92	249	15.7	14.6	3	137	4.4	109	117	7.29	46	37	2.5	13.2	26.7	1.2	0.4	24	15	11	0.9	1	0	0	0	1
0	30	52	1	1	31.91689563	0	0	0	0	0	0	0	0	0	115	142	87	98	27	94	38.33	15	13.2	3.35	87	10.1	13.1	2.7	137	4.4	107	89	7.35	42	307	1.1	15	68.7	1.4	0.6	44	35	18	0.9	1	0	0	0	0
0	30	46	2	1	40.00903308	1	0	0	0	0	0	0	0	0	92	101	39	58	25	96	36.72	15	7.6	2.5	169	7.8	20.3	2.3	124	4.7	89	121	7.3	36	46	1.4	14.2	30	1.3	3.8	199	335	16	4.6	1	1	1	1	0
0	30	44	2	5	27.03125	1	0	0	0	0	0	0	0	0	116	132	77	92	20	98	36.72	15	8.1	3.27	122	10	13.2	2.9	136	3.8	112	187	7.4	23	144	5.5	54.8	41.7	5	8.8	1473	1465	3	0.5	1	1	1	0	1
0	30	53	1	3	25.2493372	0	0	0	0	0	0	0	0	0	110	145	85	98	24	96	37.22	10	14	4.26	238	13.7	13.2	2.7	135	3.9	102	156	7.38	38	88	1.2	12.3	23.7	1	2	107	105	12	0.8	3	0	1	0	0
0	30	48	2	2	36.80440771	1	0	0	1	0	0	0	0	0	116	153	94	108	32	93	37.17	15	22.4	4.52	235	12.7	14.1	3.6	135	4.2	98	161	7.43	38	55	3.6	10	25.7	0.9	0.6	13	25	61	4	4	0	0	0	0
1	2.77	93	1	1	17.95918367	0	0	1	0	0	0	0	0	0	83	96	55	68	20	91	36.39	7	3.3	3.63	62	8.5	25.6	2.6	148	3.7	109	241	7.36	47	53	2.4	27.1	57.4	2.5	0.8	6	68	66	2.1	3	0	0	1	0
1	1.86	67	1	1	27.39817568	1	0	1	0	0	0	0	0	0	91	108	71	83	24	94	36.33	15	19.8	2.16	64	6.5	18.5	2	137	4.3	107	130	7.52	39	70	3	14.6	33.3	1.3	0.4	25	30	29	1	1	0	0	0	1
0	30	86	1	1	31.9763322	0	1	0	1	0	1	0	0	0	86	129	52	68	15	99	36.94	14	7	4.49	77	12.7	13.9	2	136	3.9	104	188	7.36	36	23	3.5	11.3	25	1	0.6	13	21	52	2.6	1	0	0	0	0
1	2.01	89	1	1	18.68512111	0	1	0	1	0	1	0	0	0	76	96	38	58	14	95	36.44	14	6.6	2.97	363	8.2	15.5	3.1	137	3.5	100	73	7.47	34	81	1.3	18	36.7	1.7	1	18	15	31	1.5	1	0	0	1	0
0	30	87	2	5	18.81892431	0	0	0	0	0	1	0	0	0	56	137	65	83	20	95	35.83	15	4.4	2.77	72	7.9	21.3	3.5	142	4.6	111	91	7.3	46	69	1.5	25.4	36.8	2.3	0.4	18	22	45	1.5	1	0	0	1	0
0	30	48	1	2	24.17624037	1	1	0	0	1	0	0	0	0	89	151	93	109	20	100	36.72	15	6.3	2.31	58	7.3	16.5	2	137	4.9	103	180	7.37	42	302	1.1	27.8	60.8	2.5	2.4	400	629	24	2.9	1	1	1	0	0
0	30	63	1	2	29.13562097	0	1	0	1	0	0	0	0	0	123	139	125	128	16	93	38.44	14	13.7	4.53	162	12.4	14.7	3.3	136	4.2	100	130	7.39	39	74	0.9	17.3	42.2	1.6	1.7	12	28	14	1.7	2	0	0	0	0
1	6.61	74	2	1	39.96539792	1	0	0	0	0	0	0	0	0	87	125	90	100	20	99	36.11	15	13.6	4.27	206	10.5	18.6	3	137	3.6	101	198	7.37	43	130	2.2	27	150	2.6	0.3	42	68	15	0.9	3	0	1	0	1
0	30	65	1	5	30.48857467	0	0	0	0	0	1	0	0	0	84	108	77	88	28	95	36.94	15	15.7	4.77	100	15.6	16.1	3.6	135	4.3	99	235	7.29	47	45	3.7	14	30.5	1.3	2.3	66	136	23	1.7	3	0	0	1	1
0	30	68	1	1	27.10204082	0	0	0	0	0	0	0	1	0	71	140	71	89	14	100	36.67	7	9.3	3.86	143	12.9	13.1	3.8	139	3.6	106	114	7.4	45	176	0.5	12.9	26.8	1.1	0.5	90	39	7	0.9	3	0	1	0	0
0	30	66	1	5	27.54820937	0	0	1	0	0	1	0	0	0	142	121	71	81	29	94	37.06	15	7.6	3.34	171	11	15.3	1.9	138	3.4	108	90	7.34	26	62	2.4	16.6	34.8	1.6	0.8	8	20	8	0.8	1	0	1	1	1
0	30	67	1	1	25.45705782	0	0	0	0	1	0	0	0	0	125	99	46	57	14	100	37	15	3.9	2.49	36	7.5	14.6	1.3	144	5.3	103	206	7.26	53	184	4.8	20	61.4	1.9	1.5	1010	12125	14	1.3	1	1	1	1	0
0	30	45	1	1	26.03806228	0	0	0	0	0	0	0	0	0	105	88	62	72	30	99	36.78	7	7.2	2.42	132	7.7	20.5	3	165	3	138	113	7.42	53	56	1.2	12.2	27.5	1.1	0.5	75	98	10	0.9	1	0	0	0	0
1	6.31	62	1	1	34.60207612	0	1	0	1	0	1	0	0	0	105	105	57	66	29	86	36.39	4	19.6	4.07	185	12	14.5	2.4	132	6.8	102	356	7.1	51	201	5.1	14.3	38.9	1.2	0.7	667	370	87	4.2	3	1	1	1	1
1	19.33	67	1	5	40.61358656	0	1	0	1	0	0	0	0	1	98	113	64	79	18	97	37.72	15	18.8	2.66	263	8.5	12.9	2.9	128	4.3	94	296	7.35	43	131	0.9	14.8	28	1.4	0.5	34	54	27	1	3	0	1	0	1
0	30	59	1	1	27.96492153	0	1	1	0	1	0	0	0	0	96	126	83	92	15	100	37	3	3.2	3.3	127	10.1	14.7	2.1	142	4.5	100	266	7.5	35	400	1.3	13.8	36.3	1.3	3.3	132	283	18	1.5	1	1	1	1	0
1	11.59	58	1	5	40.00967892	0	1	0	1	0	1	0	0	0	118	61	47	50	30	95	37.11	13	34.6	4.91	581	13.5	15.5	1.7	136	4.6	95	158	7.38	51	158	2.1	14.6	28.6	1.3	0.7	15	27	15	1.6	1	1	1	1	1
0	30	73	2	2	38.59375	1	0	0	0	0	1	0	1	0	120	147	92	107	33	99	35.5	14	24.3	3.22	155	10	19.4	3.6	145	3.3	106	94	7.44	41	122	2.2	12.2	20.5	1	0.5	59	99	24	0.9	3	0	0	0	1
0	30	59	1	1	50.0617284	1	1	0	0	0	1	0	0	0	80	129	87	98	17	65	36.89	15	17.3	3.21	323	8.3	17.4	3.6	140	5.4	97	109	7.34	70	137	0.6	15.2	53	1.3	1.5	156	19	65	2.2	3	0	1	0	0
0	30	77	2	2	27.54820937	1	1	0	0	0	0	0	0	0	80	136	76	90	15	100	35.56	15	7.2	3.36	170	9.7	17.2	3	144	3.6	115	113	7.32	33	159	1.4	14.5	26.7	1.3	0.2	14	19	46	2.1	1	0	1	0	0
0	30	35	2	3	31.42559834	1	0	0	0	0	0	0	0	0	127	157	108	121	25	100	37.33	15	11.1	3.92	192	10.4	21	2.7	133	4.9	105	99	7.41	34	67	1	10.9	33.6	0.9	0.7	46	14	25	0.9	1	0	0	0	0
1	2.11	34	1	5	26.11111111	0	0	0	0	1	0	0	1	0	108	155	85	101	28	100	36.33	4	10.3	2.96	118	8.6	16.5	2.2	144	4.9	106	120	7.18	37	250	12.8	17.4	35.3	1.6	3.3	553	5260	9	1.1	3	1	1	0	1
1	6.41	59	1	5	47.34250726	0	1	0	0	0	0	0	0	0	55	106	65	70	16	93	37.28	15	19.9	4.78	211	14.9	13.3	3.1	134	3.9	97	265	7.21	58	81	4.4	11.9	22.8	1.1	0.5	58	39	24	1.4	1	0	1	1	1
0	30	88	2	1	20.38567493	1	0	0	0	0	0	0	1	0	139	161	95	112	26	100	36.78	15	7.7	3.27	94	9.6	14.3	3.8	144	3.6	113	158	7.31	43	57	1.9	17.3	29.5	1.6	0.7	17	24	27	1	1	0	1	1	0
0	30	55	1	5	32.82413837	1	1	0	0	0	0	0	0	0	105	122	74	85	15	100	37.06	6	17.4	3.35	312	9.6	13.5	2.2	136	4.1	102	228	7.42	36	232	1.3	19.1	28.5	1.8	1.4	39	30	35	2.3	1	0	1	1	1
0	30	36	2	1	19.44636678	1	0	0	0	0	0	0	0	0	81	112	84	94	16	100	35.83	14	16.2	3.25	268	8.2	16.2	2.3	139	4.7	111	87	7.42	40	296	1.2	17.5	29.6	1.6	0.9	1010	1465	7	0.9	3	0	1	0	0
0	30	39	1	4	30.07116843	1	0	0	0	0	0	0	0	0	96	154	81	100	16	98	36.22	15	14	4.79	100	14.6	14.6	3.8	145	4.2	101	94	7.13	66	87	7.7	13.4	36.3	1.2	0.7	185	238	16	1.8	3	0	0	1	1
0	30	81	1	1	31.79063361	0	0	0	1	0	1	0	1	1	93	131	45	64	16	99	37.11	14	12.8	2.36	81	7	16.4	2.5	137	4.7	103	125	7.4	48	249	2.7	14.3	28.5	1.3	0.9	17	41	25	1.1	1	0	1	1	0
0	30	57	1	1	47.67346939	1	0	0	0	0	0	0	0	0	98	177	121	133	19	96	37	13	6.5	4.32	82	12.2	15.8	3.3	142	3.3	110	76	7.17	105	125	1.2	14.5	29.1	1.3	1.1	31	61	14	0.8	1	0	1	1	1
0	30	71	1	1	25.61962426	0	1	0	1	0	0	0	0	0	72	187	105	126	16	100	36.11	12	11.9	3.85	207	11.3	14.6	2.7	144	4.8	112	135	7.35	39	224	0.6	13.9	24.7	1.2	0.8	158	14	64	3.2	1	0	1	0	1
0	30	94	2	1	30.22434987	1	1	0	0	0	0	0	0	0	96	220	196	206	19	92	37.11	13	9.9	3.35	304	10.4	13	3.7	133	3	95	112	7.47	40	102	0.9	15.5	94.9	1.4	0.7	6	12	8	0.8	3	0	0	0	0
0	30	38	1	1	33.64197531	0	0	0	0	0	0	0	0	0	104	142	83	98	22	100	36.56	15	17.2	4.22	215	13.3	12.3	3.6	135	4	101	148	7.41	33	217	0.7	12.5	32.3	1.2	0.7	31	255	12	0.9	3	0	1	0	0
0	30	61	1	3	24.1638322	0	0	1	0	0	0	0	0	0	121	88	65	73	21	96	37.22	15	6.1	3.13	153	9.8	12.6	2.9	118	2.4	90	1356	7.43	41	42	1.6	16	93.4	1.5	0.5	31	38	13	1	3	0	0	0	0
0	30	71	1	1	24.66049383	0	0	0	0	0	0	0	0	0	98	101	88	91	20	90	37.11	14	13.7	2.85	451	9.2	14.6	2.7	139	4.5	104	150	7.38	52	36	1.6	13.1	28	1.2	0.7	21	34	18	0.7	1	0	0	0	0
0	30	63	2	1	25.57998615	1	0	0	0	0	0	0	0	0	71	134	79	88	16	99	35.44	14	10.4	4.21	362	12.9	13.3	4	136	4.2	102	133	7.49	27	77	1.1	12.1	18.7	1	1.3	25	10	8	0.6	3	0	0	1	0
0	30	66	1	1	25.78192631	0	0	0	0	0	1	0	1	0	104	128	105	114	21	95	36.78	15	24.7	4.15	214	14	15.2	3.2	142	5.8	99	148	7.31	48	64	4.1	12.8	29.6	1.2	0.6	139	92	44	6.3	1	0	1	1	1
0	30	56	1	2	26.30593132	0	1	0	1	0	0	1	1	0	80	145	63	86	19	99	37.33	5	10.9	3.12	316	8.2	19	2.9	130	4.7	86	161	7.44	42	104	1.4	11.8	29.3	1.1	0.3	16	16	75	2.9	1	0	1	0	0
1	1.8	83	2	5	28.31168831	0	1	0	1	0	1	1	0	0	53	87	59	68	16	94	36.67	15	13.7	3.76	152	11.3	20.6	2.4	139	4.5	108	107	7.17	38	316	2.6	60.8	150	5.7	0.8	25	72	38	4.2	3	1	1	1	0
0	30	48	2	2	25.3633218	1	0	0	0	0	0	0	0	0	66	108	92	98	23	100	39	3	5.9	5.05	147	13.4	14.3	3.3	143	3.8	107	92	7.32	52	33	1.5	11.3	25.5	1	0.7	28	45	10	0.8	1	0	1	0	1
0	30	79	1	5	29.58477509	0	0	0	1	0	1	0	0	0	40	97	57	66	21	100	36.72	11	15.2	4.08	132	13.8	15.5	3.6	137	6	99	94	7.33	31	34	5.2	99.6	35.6	9.3	1.8	872	1507	54	3.2	1	0	0	1	0
1	16.47	83	1	1	20.57098765	0	0	0	1	0	1	0	0	0	70	58	34	40	21	94	35.11	14	7.5	3.11	215	8.7	18.5	3.6	131	3	84	126	7.46	39	40	2	26.3	35.8	2.6	1.9	19	31	96	2.1	1	1	0	1	1
0	30	86	1	5	20.06629042	0	1	1	1	0	1	1	0	0	76	86	48	55	26	100	36.39	15	23.8	3.53	94	11.1	14	3.3	140	5.6	108	113	7.22	42	47	4	19	37.2	1.7	1.9	377	286	49	3.5	1	1	1	1	0
0	30	70	1	1	36.02076125	0	0	1	0	0	1	0	0	1	96	94	64	71	22	100	36.94	15	8.1	3.38	291	10	15.1	1.9	138	4.8	105	106	7.49	30	78	1.8	17.7	35.6	1.6	0.3	14	22	23	1.3	3	0	1	1	0
0	30	79	2	2	22.83737024	1	0	0	0	0	0	0	0	0	103	120	56	70	16	100	37.06	11	9.4	4.31	240	12.9	13	3.2	138	3.5	102	143	7.44	31	45	2.6	11.5	27.5	1.1	0.6	9	23	10	0.6	1	0	0	0	0
0	30	59	1	1	35.65349816	1	0	0	0	0	0	0	0	1	113	105	60	74	18	97	36.44	3	5	3.13	233	10.2	22.6	2.7	128	3.5	90	97	7.06	36	76	11.1	14.8	36.9	1.4	7.2	92	178	13	6.6	1	1	1	1	1
0	30	60	1	1	29.21010994	0	1	0	0	1	0	0	0	0	83	88	51	59	19	96	36.67	15	14.5	2.63	42	9.2	17.6	4.2	127	4	101	149	7.28	29	55	1.3	31.6	63.8	3.3	3.7	11	16	84	3.2	4	0	0	0	0
0	30	70	2	1	19.48696145	1	0	0	0	0	0	0	0	1	105	117	84	93	13	100	36	15	13.7	3.91	249	11.8	18.7	2.6	135	4.2	97	245	7.47	40	495	1.7	13.5	27.5	1.2	0.3	31	15	21	0.8	1	0	1	1	1
1	1.56	56	1	1	26.55208899	0	0	0	0	1	0	0	0	0	117	91	23	39	30	95	36.67	15	14.2	2.8	157	9.2	16.4	3.1	137	3.5	102	113	7.49	23	79	7.2	27.8	51.4	2.8	17.2	25	31	45	1.4	1	0	0	0	0
0	30	74	1	2	23.2609519	0	1	0	0	1	1	0	0	0	88	106	46	62	11	100	36.72	15	12.7	2.92	265	8	20.1	2.5	135	4.7	99	99	7.39	45	35	1.1	49.1	40.8	4.6	0.8	66	171	37	2	3	0	1	1	1
0	30	63	1	1	35.73449525	0	0	0	0	0	1	0	0	0	130	96	63	71	30	98	36.89	15	21.7	3.71	51	12	13	2.9	134	4.4	95	226	7.36	44	21	2.9	17	28.3	1.6	1.7	146	109	37	1.4	3	0	0	0	1
1	4.39	55	2	1	25.95213319	0	0	1	0	0	0	0	0	0	105	121	86	95	41	96	36.83	14	6.3	5.1	352	15	13.5	2.8	132	4.6	105	144	7.3	38	87	2.1	13.2	31.4	1.2	0.5	12	19	8	0.7	3	0	1	1	1
0	30	84	1	2	29.44444444	0	0	1	0	0	1	0	0	0	64	112	62	74	12	99	36.72	14	6	4	154	11.8	13.9	2.9	136	3.7	106	162	7.37	32	405	1.5	15	54.9	1.3	0.5	31	61	14	0.9	1	0	0	0	0
0	30	67	1	1	31.79163076	1	0	0	0	0	0	0	0	0	103	103	74	81	30	99	37.28	14	5.6	2.84	29	8.9	21.9	3.5	132	4	102	126	7.49	27	57	4.1	24.4	46.9	2.2	21.9	67	119	20	0.9	1	0	0	0	0
1	1.3	83	2	1	43.00377297	0	1	0	0	0	0	0	0	0	108	98	32	46	18	100	36.89	6	11.1	2.55	139	8.3	21.5	2.7	137	5.1	102	270	7.21	37	44	3.2	10.4	24.9	1	0.4	35	26	47	2.5	1	0	1	1	0
0	30	62	1	1	41.87755102	0	0	0	0	0	1	0	0	0	46	118	68	79	14	100	36.11	15	10.1	5.09	164	14.6	14.8	3.5	136	3.7	105	154	7.42	38	213	2.4	12.1	36.9	1.1	1	78	107	7	0.5	1	0	1	1	0
0	30	66	1	1	34.40222194	0	1	0	1	0	0	0	0	0	119	147	74	93	29	93	37.78	7	22.2	5.15	190	15.1	14.5	2.8	146	3.6	118	103	7.25	38	73	1.1	15.7	32.7	1.4	1.2	254	57	39	2.1	1	0	1	1	1
0	30	59	1	4	23.05479033	0	1	0	0	0	1	0	1	1	104	145	77	97	20	100	37.06	14	14.2	2.67	305	8.1	12.7	3.4	140	5.3	99	342	7.32	64	74	1.9	15	23.6	1.4	0.2	12	14	35	1.9	2	0	0	0	0
0	30	86	1	5	28.08869881	1	0	0	0	0	0	0	1	1	80	124	59	78	18	100	36.89	15	14.4	4.35	262	12.6	13.9	3.9	142	3.6	100	153	7.37	23	32	1.1	12.2	28.2	1.1	0.8	23	32	9	0.8	3	0	1	0	0
0	30	50	2	4	21.09619051	0	0	1	0	0	0	0	0	0	85	98	61	72	22	96	37	14	3.7	2.52	245	7.4	14.1	2.7	138	3.3	99	85	7.4	44	201	0.6	15	29.4	1.4	0.3	12	16	10	0.6	1	0	0	0	0
1	3.97	74	1	1	25.2493372	0	0	0	1	0	1	0	1	0	116	124	73	84	26	98	36.56	12	7.1	4.05	183	9.8	20.8	2.9	136	4.4	101	103	7.45	43	36	3.9	20.7	30.6	1.9	0.5	7	10	25	1	3	0	0	0	0
0	30	43	2	5	26.79814822	0	0	0	0	0	1	0	0	0	162	171	116	128	29	90	38.28	9	6.3	3.89	232	11.5	16.3	2.6	138	4.5	98	120	7.39	44	39	1.9	11.3	25.6	1	0.3	157	147	65	7.4	3	0	1	0	0
0	30	41	1	2	18.7654321	0	0	0	0	0	0	0	0	0	120	121	73	85	27	97	37.67	14	4.6	2.63	382	7.9	17.8	3.3	144	3.6	110	108	7.43	40	76	1.4	16.2	32.9	1.4	0.3	15	36	26	2.3	1	0	0	0	0
0	30	66	2	1	26.80541103	0	0	0	0	0	0	0	0	1	72	107	69	78	17	96	37.11	15	4.3	2.08	200	6	20.5	2.5	133	3	103	99	7.43	43	98	1	11.4	25.2	1.1	0.2	41	57	12	0.4	1	0	0	1	1
0	30	79	1	3	21.79930796	1	0	0	0	0	0	0	1	0	73	117	72	87	15	97	36.61	13	14.8	3.51	356	9.8	13.6	3.1	135	3.6	100	113	7.46	41	146	1.1	16	31.9	1.5	0.4	15	17	14	0.8	1	0	0	0	0
1	1.72	72	1	5	20.07322308	0	0	0	1	0	0	0	0	0	67	141	91	102	16	99	35.11	14	8.8	3.08	108	9.4	16.2	2.7	140	4.2	113	119	7.31	34	169	1.6	14.3	35.5	1.2	0.2	30	28	33	1.9	1	0	0	0	1
1	3.1	75	1	1	21.25714286	0	0	0	0	1	1	0	0	0	101	121	56	72	20	94	36.44	15	15.6	2.34	81	7.6	23.7	2.2	135	4.7	103	117	7.14	47	48	6.2	19.8	41	1.8	2	5	17	37	1.3	1	0	0	0	1
0	30	67	1	4	31.99217133	1	1	0	0	0	0	0	1	0	93	123	77	92	41	93	37	15	5.8	4.6	179	13.6	13.8	3.5	140	3.9	105	169	7.43	31	92	1.7	12.1	31	1.1	0.4	29	48	16	0.7	1	0	1	1	1
0	30	57	1	1	41.20756069	1	1	0	0	0	0	0	1	0	108	86	45	55	28	93	36.06	15	6	2.87	224	9.5	18.9	2.8	138	4	102	131	7.39	40	97	1.1	35.4	33.6	3.8	1.8	51	57	10	0.6	1	0	1	0	1
0	30	42	1	2	55.22526093	0	0	0	1	1	1	0	0	0	97	157	63	86	34	100	37.89	14	13	2.56	77	7.1	17.7	3.2	139	3	102	113	7.45	38	110	1.6	17.5	42.5	1.6	4	21	50	77	4.1	3	0	0	0	0
1	1.07	56	2	1	24.90787982	0	0	0	0	0	1	0	0	0	70	118	73	83	11	100	36.56	15	6.3	3.36	52	10	23.4	2	132	5.1	100	125	7.39	29	46	1.1	11.3	30.4	1	0.7	11	17	21	0.9	1	0	0	1	0
1	3.55	71	2	1	27.50618686	0	0	1	0	0	0	0	0	0	80	141	94	104	27	100	36.83	15	17.2	3.08	113	9.5	12.9	2.9	132	4.4	96	122	7.18	88	36	1.7	40.1	35.5	3.7	0.9	14	24	25	1	3	0	0	0	0
1	1.82	35	1	5	25.38146854	0	0	0	0	0	0	0	0	0	78	188	134	148	23	35	37.17	15	14.7	3.91	80	13.3	15.1	2.2	139	3.2	100	185	7.33	37	219	5.4	15.5	24.4	1.4	2.7	364	1483	10	0.8	1	0	1	1	1
1	6.12	74	2	1	27.58732606	0	1	0	1	0	0	1	1	0	169	124	74	91	33	100	36.67	15	14.8	2.76	286	7.7	20.1	2.1	138	3.2	99	310	7.23	60	83	7.6	12.4	36.5	1.1	0.5	26	102	19	1.4	1	1	1	1	0
0	30	86	1	3	17.04032878	1	1	0	0	0	0	0	0	0	81	129	86	91	21	84	36.94	14	13	2.64	191	7	18.7	2.3	139	2.5	105	139	7.45	36	247	2.2	17.5	35	1.6	2	45	54	15	0.7	1	0	0	1	0
0	30	86	1	1	20.70445651	1	0	0	0	0	0	0	0	0	97	125	64	82	27	99	36.89	13	49.9	3.55	178	10.8	17.2	3.5	142	5.1	119	66	7.18	28	31	5.5	18.1	37.2	1.7	0.6	20	20	36	1.5	1	0	0	0	0
0	30	88	2	1	21.62629758	0	0	0	1	0	1	0	1	0	73	80	46	57	16	93	36.67	15	24.6	3.85	246	8.8	22.2	3.1	140	4.7	99	121	7.44	47	44	1.9	15.2	34.3	1.4	1.9	17	25	24	1.8	1	0	0	1	0
0	30	66	1	1	27.97662527	0	1	0	1	0	0	0	0	0	94	144	70	84	23	94	36.44	15	20.6	5.57	399	15.4	13	2.8	132	4.2	102	532	7.32	30	46	2.8	11.4	28.4	1	0.6	19	31	52	1.8	3	0	0	0	1
0	30	77	1	3	27.09925101	0	0	0	0	0	0	0	0	0	123	187	96	118	26	97	38.22	14	13.9	3.63	314	10.2	14	3	139	3.7	106	145	7.42	40	83	0.8	14.5	75.7	1.3	0.3	28	30	38	2.2	4	0	1	0	1
0	30	41	1	4	42.38021755	1	1	0	0	1	0	0	0	0	128	107	65	72	45	90	39.28	15	8.5	3.78	139	11.3	12.3	3.5	130	3.3	94	287	7.44	34	38	1.9	150	150	13.4	2	62	65	8	0.8	1	0	1	1	1
0	30	81	1	1	33.33333333	1	1	0	0	0	1	1	1	0	141	149	82	97	22	91	37.11	3	15.5	2.73	289	7.4	16.7	2.8	143	4.8	108	113	7.42	43	59	5.1	19.7	33.8	1.8	1.1	2	37	74	1.5	1	0	1	1	1
1	6	84	2	1	20.34279778	1	0	0	0	0	1	0	0	0	61	112	58	72	14	99	36.17	10	8.2	2.88	184	9.1	13.5	2.6	128	2.8	95	123	7.4	36	205	1.4	17.1	150	1.5	0.3	27	43	19	0.8	1	0	0	1	1
1	4.3	73	1	1	38.08864266	0	1	1	0	0	1	0	0	0	115	116	49	61	21	99	36.83	14	15.9	4.21	334	9.5	21.1	2.9	143	4.4	105	70	7.39	53	83	2.1	24.4	43	2.4	1.7	16	22	43	5.5	3	1	0	0	0
1	20.81	63	1	1	24.91349481	1	0	0	0	0	0	0	0	0	113	119	73	87	30	97	36.67	7	7.2	2.46	90	6.9	16.8	1.6	152	5	124	133	7.39	35	205	0.6	22.5	33.4	2.1	0.3	16	37	99	3.4	1	1	1	0	1
0	30	58	1	4	32.09876543	0	1	0	1	0	0	0	0	0	147	173	85	108	30	95	37.11	12	28.4	4.06	125	9.8	19.4	3.6	140	5.3	109	384	7.19	58	129	2.5	42.6	42.8	3.8	1.1	90	124	38	2.4	1	0	1	1	0
0	30	76	2	1	20.4296875	0	0	0	0	0	1	0	1	0	98	89	62	69	15	98	36.61	15	6.3	3.65	353	9.1	18	3.2	137	3.9	101	96	7.44	44	59	0.8	12	46.4	1.1	0.4	93	280	23	1.2	4	0	1	1	1
0	30	73	2	1	17.23267264	0	0	1	0	0	0	0	0	0	97	95	57	66	27	100	36.17	13	18.1	3.54	178	12.7	14	2.8	141	3.8	104	97	7.42	52	46	1.4	13.2	30.1	1.1	0.4	54	42	23	0.7	1	0	0	0	0
1	8.67	86	1	5	27.92387543	0	0	1	1	0	0	0	0	0	96	104	67	75	15	93	36.39	14	16.2	4.16	178	12	14.1	1.5	136	4.4	108	135	7.4	25	76	2.1	11.8	71.7	1.1	0.6	49	52	81	2.3	1	0	1	1	0
0	30	44	2	1	58.77770083	1	1	0	0	0	0	0	0	0	90	115	66	78	14	98	37.28	14	4.5	3.38	117	8.7	16.6	2	137	3.5	106	157	7.44	40	39	1.6	16.1	30.3	1.4	1.2	18	25	10	0.6	3	0	0	0	1
1	2.85	56	2	1	22.15100004	0	1	0	0	1	0	1	0	0	118	96	53	67	21	88	37.17	3	26.5	3.84	162	9.3	21.7	2.3	131	4.6	90	197	7.09	38	70	10	96.4	41.9	9	4	2217	9030	22	3.2	1	1	1	1	1
1	2.38	57	1	4	28.60640807	1	1	0	0	0	0	0	0	0	75	196	112	134	32	98	36.33	15	11.4	5.22	169	14.2	17.4	4.7	140	3	102	189	7.23	16	538	14.5	12	26	1.1	0.6	196	439	13	1.2	3	0	1	0	0
1	3.24	81	1	1	25.69120061	0	1	0	0	0	1	0	1	0	110	107	62	77	31	95	36.44	14	16.9	2.67	461	7.1	18.8	2.3	146	3.9	110	169	7.34	51	35	1.3	26.9	32.9	2.5	0.4	17	44	65	1.3	3	0	0	1	0
0	30	58	1	1	25.4229264	0	0	0	0	0	0	1	0	0	89	118	79	92	6	99	36.39	15	54.7	5.05	49	14.8	14.8	2	139	4.8	109	172	7.38	38	234	0.8	31.6	150	2.9	0.3	15	53	12	1.6	5	0	1	1	0
0	30	67	2	2	38.3361678	1	0	0	0	0	0	0	0	0	97	138	71	89	19	90	37.83	15	10.4	3.84	134	10.3	16.2	2	135	3.8	99	362	7.2	64	206	2.6	14.7	26.7	1.3	2.1	31	27	66	2.6	1	0	1	1	1
0	30	34	2	5	20.5126275	0	0	0	0	0	0	0	0	0	79	86	49	58	20	98	36.17	12	13.1	3.34	173	10.2	13.4	3.9	135	3.4	98	93	7.47	39	94	3	32.7	41.1	3.3	3.2	4734	4843	11	0.8	1	0	1	0	1
0	30	66	2	1	44.70868014	0	0	0	0	0	0	0	1	0	108	108	66	72	27	96	36.67	9	2	2.45	34	7.9	18.6	3.4	150	3.2	109	90	7.39	52	92	0.8	12.8	28.8	1.2	0.2	8	12	10	0.6	1	0	0	0	0
0	30	41	1	1	45.10560147	1	1	0	0	0	0	0	0	0	133	91	73	77	26	100	36.72	13	17.5	3.91	674	8.1	20.9	1.9	140	5.2	108	147	7.37	41	42	1.5	17.3	33.5	1.6	0.5	15	16	26	1.3	3	0	0	1	1
1	9.15	46	2	5	37.24517906	0	0	0	1	1	0	0	0	0	73	93	49	61	10	97	34.06	3	7.9	2.72	71	8.8	21.8	3.3	129	5.6	101	98	7.28	38	252	1.3	19.8	53.2	1.8	2.3	12	26	53	3.2	3	0	1	1	0
0	30	67	2	1	26.61365573	1	1	0	0	0	0	0	1	0	96	103	50	66	28	100	36.78	15	12	2.47	407	7.3	13.9	2.2	125	4.2	92	265	7.42	33	315	0.9	15.5	30.1	1.4	0.3	12	22	26	0.9	1	0	0	0	0
0	30	55	1	1	23.82906199	0	1	0	0	0	1	1	0	0	106	95	50	59	23	99	36.61	15	12.4	3.97	207	13.5	16.2	2.7	144	4	110	360	7.36	25	85	1.9	13.7	29.6	1.2	0.6	31	150	18	1.2	1	0	1	1	1
0	30	85	1	1	28.7654321	0	1	0	0	0	1	1	1	0	69	133	60	81	24	97	36.39	15	7.3	2.74	144	8.3	17	3.4	145	4.3	111	101	7.37	37	87	1.2	12.5	42.5	1.2	0.3	20	14	14	1.9	4	0	0	0	0
0	30	54	2	1	33.71851852	0	1	0	0	0	0	0	0	0	106	94	59	70	19	96	37.44	15	11.4	3.03	103	8.5	24.5	3.1	138	4.3	104	115	7.46	34	53	1.6	13.4	35.4	1.2	4.3	249	264	18	1.1	1	0	0	1	0
1	3.89	70	1	1	34.65471531	0	1	0	0	1	0	0	0	0	98	146	81	98	25	96	36.33	10	0.3	1.9	78	5.5	13.7	1.8	152	3.4	114	163	7.41	45	21	3.1	14.3	32.4	1.3	1.1	27	54	31	1.4	1	0	0	0	0
0	30	83	1	2	24.99153148	0	1	0	1	0	1	0	0	0	53	133	51	71	11	97	36.22	15	7.2	2.08	115	6.5	12.8	3	147	4.7	105	135	7.43	46	117	1.6	13.1	28.2	1.2	0.3	18	18	146	4.2	1	0	1	0	0
1	6.24	77	1	1	35.96785975	0	1	1	1	0	0	0	1	0	81	136	95	104	10	100	37.89	15	9.5	3.29	125	10.4	16.7	3	136	5.4	99	218	7.25	38	55	1.4	11.7	25.1	1.1	0.7	25	47	99	6.2	1	1	1	0	0
0	30	86	1	1	23.02469136	0	0	0	0	0	1	0	1	0	100	101	53	68	31	97	37.17	10	13.3	3.53	116	11.6	13.5	3.4	145	3.7	110	148	7.48	27	118	1.9	16.3	31.4	1.5	0.7	46	60	52	3.2	1	0	0	0	0
0	30	53	2	1	22.87720381	1	1	0	0	0	0	0	0	0	95	109	71	78	21	100	37	15	24.5	3.05	133	9.9	15.9	2.5	142	3.7	109	94	7.43	35	23	3.4	17.5	32.4	1.6	11.7	65	58	11	0.6	1	0	0	0	0
0	30	55	1	1	23.12138728	0	0	1	0	0	0	0	0	0	92	127	80	95	14	100	36.72	15	5.5	4.01	268	11.4	17.9	3.2	144	4.3	106	81	7.5	33	158	1.3	19.2	24.4	1.8	1	41	35	15	0.7	1	0	0	0	0
0	30	65	1	1	46.39565711	1	1	0	0	0	0	0	0	0	100	126	65	76	0	100	37.61	15	5.9	2.02	224	6.1	16.8	1.7	143	4.3	107	174	7.42	47	81	1.6	17.3	27.9	1.6	0.6	25	21	33	0.8	3	0	1	1	1
0	30	55	1	3	27.99520263	0	1	0	0	0	0	0	0	0	97	122	76	86	18	99	37.5	10	15.9	3.6	61	11.7	19.3	2.6	130	5.3	102	225	7.43	29	153	3.8	19.3	50.2	1.8	8.3	561	1777	38	1.6	1	0	1	1	0
0	30	69	1	1	25.72278912	0	1	0	1	0	1	0	1	0	81	132	58	75	25	97	36.72	13	53.6	3.04	256	7.8	21.6	2.3	139	4.3	99	93	7.58	41	31	1.9	16.9	30.3	1.5	0.9	8	49	12	1.7	3	0	0	1	0
1	24.31	24	1	2	17.78388347	0	0	0	0	0	0	0	0	0	136	120	71	77	48	97	37.44	15	0.2	1.6	24	4.7	15.8	2.2	138	3	97	88	7.51	37	23	1.6	17.2	28.7	1.6	2.3	80	90	5	0.3	1	1	1	1	1
0	30	52	1	1	32.19290494	0	0	0	0	0	0	0	0	0	68	122	86	95	9	98	36.44	7	4.8	3.97	127	12.4	15	3.1	146	5	114	85	7.35	49	99	0.8	13.9	31.5	1.2	3	40	70	17	0.8	1	0	0	0	0
1	5.71	72	2	1	25.7648283	0	0	1	0	0	0	0	0	0	112	103	69	77	16	100	37.17	13	7.6	3.33	317	10	16.4	2.4	161	3.8	109	124	7.48	66	43	1.4	12	29.1	1.1	0.4	14	26	47	1.2	1	0	0	0	0
0	30	46	1	1	25.60547759	0	0	0	0	0	0	0	0	0	99	118	86	96	16	97	36.94	15	13.1	2.59	401	7.9	16.6	3.9	139	3.4	90	77	7.31	93	52	1.3	13.4	36.2	1.2	0.2	15	18	10	0.6	3	0	0	0	0
1	5	54	1	1	25.38146854	0	0	0	1	0	1	1	0	0	81	148	73	127	32	92	38.39	15	21	4.93	281	15.5	11.9	3.6	144	3.6	105	218	7.22	38	93	8.4	14.8	33.5	1.4	0.9	195	412	20	2	3	0	1	1	1
1	1.01	55	2	1	18.09404033	0	0	1	0	0	0	0	0	0	68	124	60	75	27	96	36.39	10	0.4	3.97	44	11.3	14.8	2.2	115	5.5	88	137	7.03	95	104	4.6	16.1	28.5	1.4	6.2	31	22	62	1.5	1	0	1	1	0
0	30	46	1	1	28.85365625	0	0	0	0	0	1	0	0	0	79	106	57	68	4	99	36.61	3	24.6	3.25	284	8.3	16.2	3.2	139	4.8	108	110	7.31	51	140	1.2	17.2	33.3	1.6	0.7	22	41	15	0.8	1	0	0	1	0
0	30	63	1	4	33.74653346	0	0	0	0	0	1	0	0	0	75	135	63	84	21	100	37.06	14	42.7	2.52	133	7.5	16.2	2.4	137	3.7	92	198	7.25	56	73	1.1	13.9	46.1	1.3	0.9	69	48	114	4.4	1	1	1	0	1
0	30	75	1	2	21.36147578	1	1	1	0	0	0	0	0	0	100	95	61	66	25	100	37.06	14	20	2.72	119	7.5	18.8	1.8	133	3.5	94	19	7.41	45	38	7.1	18.1	32.4	1.7	0.9	602	1736	17	0.9	1	0	0	1	0
0	30	62	2	2	30.26491947	1	1	0	0	0	0	0	1	0	95	110	63	73	14	100	36.72	15	14.7	2.62	155	7.9	13.7	3.5	137	3.9	106	94	7.47	35	398	1.8	19.7	28.6	1.9	0.4	18	28	15	0.5	1	0	1	1	1
0	30	42	2	5	40.41525907	0	0	0	0	0	0	0	0	0	113	149	90	104	12	99	37.22	3	15.4	3.51	294	9.4	16.4	2.9	146	3	108	207	7.43	38	187	1.2	13.4	24.8	1.2	0.2	16	20	6	0.7	1	0	1	1	0
0	30	40	1	1	25.95679012	0	0	0	0	0	0	0	0	0	114	77	42	49	31	95	37.44	15	4.8	3.28	128	9.7	19.2	2.7	141	3.7	115	139	7.35	32	187	2.6	16.7	33.6	1.5	1.1	7	15	15	1	3	0	1	1	1
1	4.59	91	2	1	20.53877551	0	0	0	1	0	1	0	0	0	73	120	65	83	21	96	37.72	9	8.5	3.72	90	11.5	14	3.5	144	4.8	107	140	7.38	33	15	2.3	12.7	34.2	1.2	0.4	62	28	58	2.3	1	0	0	0	0
0	30	72	2	5	32.02022564	0	0	0	0	0	1	0	0	0	144	152	123	131	36	95	36.56	14	10.4	3.05	350	8.8	16.1	1.7	137	3.4	103	153	7.5	52	209	2.9	20.2	35.1	1.9	0.3	18	22	22	0.4	3	0	1	1	0
0	30	39	1	4	26.4314059	0	1	0	1	0	0	0	0	0	77	100	47	59	13	95	36.89	15	14.4	4.83	97	15	15	2.3	138	4.6	113	321	7.25	41	395	2.3	16.6	31.8	1.5	3.4	373	372	48	1.5	2	1	1	1	1
0	30	58	1	1	27.41198603	0	0	0	1	0	0	0	1	0	81	106	52	67	11	99	37.28	15	5.5	2.12	298	7.9	20.7	3	130	4.3	100	93	7.38	33	188	1.2	12.4	24.3	1	0.3	18	70	129	7.8	1	0	0	0	0
0	30	64	2	1	49.75543937	1	0	0	0	0	0	0	1	0	61	110	53	66	17	95	36.61	15	18	2.18	69	6.9	18.8	2.8	137	4.1	104	109	7.28	56	98	0.8	14.2	35.1	1.3	0.4	24	16	24	1.2	1	0	1	1	1
0	30	87	1	5	28.55579495	0	1	0	1	0	0	0	1	0	94	121	65	82	31	94	37.28	15	13.4	2.16	148	5.9	15.9	3.1	143	3.8	110	184	7.56	32	86	1	13.7	28.4	1.3	3.1	1156	1133	28	1	1	0	0	0	0
0	30	59	1	2	32.56598639	0	1	0	1	0	1	0	1	0	105	89	65	70	27	97	37.67	15	9.7	4.46	207	12.2	13.6	3.2	138	3.4	103	111	7.38	29	34	1.1	21.4	29.2	1.9	1	20	16	28	1.8	3	0	0	0	0
0	30	66	1	1	24.5915333	0	1	0	1	0	1	0	0	1	115	161	62	84	29	93	38.33	15	8.4	3.69	231	9.7	16.1	3	139	4.6	101	394	7.39	40	44	2	16.8	29.3	1.5	0.8	15	35	28	1.5	1	0	1	1	1
1	8.73	56	2	1	29.6484375	0	0	0	0	1	1	0	0	0	75	100	51	62	20	89	36.78	14	2.6	3.09	65	10.6	18	3.9	138	3.9	102	85	7.48	38	64	2	21.5	64.3	2	7.1	22	43	38	1.5	4	0	1	1	1
0	30	65	2	1	30.64767574	1	1	0	0	1	0	0	0	0	71	111	65	76	20	100	36.17	15	9.5	3.86	120	11.4	15.6	3.2	129	3.9	97	147	7.46	27	192	2.4	16.7	33.9	1.5	1.8	47	68	30	1.5	1	1	1	0	1
1	11.09	76	2	2	22.51644459	0	1	0	1	0	1	1	1	0	66	72	49	55	16	100	36.5	15	9.2	2.81	283	8	15.9	1.2	142	3.9	106	154	7.27	43	87	0.5	12.3	33.9	1.1	0.2	9	22	77	4.3	1	1	1	1	1
1	3.53	54	1	2	18.72256562	0	0	1	0	0	0	0	0	0	99	83	34	44	13	96	36.61	15	1.8	1.97	16	5.9	18.7	3	133	3.5	107	107	7.37	32	78	0.7	17.6	31.9	1.6	8.8	176	360	33	1.3	1	0	0	0	1
0	30	63	1	1	41.7902063	1	0	1	0	0	1	0	0	1	116	91	43	53	22	95	37.06	14	12.8	3.74	277	11	14.9	3.8	141	3.6	94	96	7.35	61	108	0.9	11.1	28.1	1	1.3	27	25	132	3	1	0	1	1	0
0	30	64	1	1	30.91695502	0	0	0	1	0	0	0	1	0	121	101	35	51	23	98	37.44	15	9.7	4.05	150	8.8	16.2	2.6	141	4.5	111	112	7.36	36	116	1.9	13.2	29.2	1.1	1.1	232	211	29	1.4	1	0	0	1	0
0	30	50	1	1	46.89868169	0	1	0	1	0	1	0	0	0	119	103	73	81	25	100	37.83	15	13.2	4.16	282	12.5	17.9	3.4	141	3.5	102	136	7.45	40	104	1	37.9	38.3	4.1	0.9	48	37	62	1.4	1	0	1	1	1
1	17.6	85	2	2	28.63443483	0	1	0	0	0	1	0	1	0	61	85	31	44	9	100	37.17	11	12.9	3.16	187	9.5	15.2	2.6	138	4.1	102	221	7.43	39	82	1	45.6	40.2	4.5	0.3	12	22	33	6.5	1	1	0	1	0
0	30	54	1	1	27.47562949	1	1	0	0	0	0	0	0	0	109	108	56	67	29	94	36.94	15	15.9	3.23	304	10.1	14.4	2.2	131	3.7	96	178	7.46	39	100	1.6	15.4	29.3	1.4	0.4	15	14	12	0.9	1	0	0	0	0
0	30	76	1	1	25.97525565	1	1	1	0	0	1	0	0	0	91	113	54	69	15	100	36.5	11	11.9	3.91	307	11.2	15.8	2.7	137	5.1	104	192	7.38	52	216	1.3	14	27.5	1.2	0.6	10	108	19	0.8	3	0	1	0	0
0	30	68	1	1	25.47026891	0	1	0	0	0	1	1	0	1	79	76	43	51	17	95	36.89	15	28.9	2.99	119	8.5	17.2	2.1	133	3.9	103	107	7.29	42	36	2.4	17.4	34.9	1.6	1	37	30	47	1.6	3	0	0	1	1
1	8.27	66	1	1	49.58641975	1	1	0	0	0	0	0	0	0	82	150	59	88	20	94	37.11	15	15.8	4.52	166	14.9	12.8	3	140	4.9	104	323	7.3	40	45	3.2	13.9	150	1.3	0.5	27	26	23	1.6	1	1	1	1	0
0	30	67	1	5	26.83518006	1	0	0	0	0	0	0	1	0	95	107	72	83	21	99	36.22	15	9.3	2.64	194	8.6	17.6	3.1	135	4.3	94	127	7.29	52	134	0.9	10.6	52.4	1	0.3	28	20	36	3.5	1	1	1	1	1
1	3.38	44	1	4	32.77757359	0	1	0	0	1	0	0	0	0	89	114	59	74	18	95	36.72	14	8	2.41	33	8	21.6	3.2	141	4.5	107	173	7.38	32	67	1.8	28.3	51.8	2.6	33.6	69	117	64	3.5	1	0	1	1	0
0	30	91	1	1	24.08822312	1	0	0	0	0	0	0	0	0	99	151	79	96	25	68	37.06	12	4.2	4.63	245	14.9	13.1	3.7	137	5.1	106	163	7.2	44	69	6.5	13.7	29.9	1.3	1	13	19	41	2.3	1	0	1	0	1
0	30	65	1	1	41.62330905	0	1	0	0	0	1	0	0	0	80	104	53	63	22	99	37.67	14	13.1	3.77	177	12	15.5	3	132	4.7	92	280	7.45	39	121	1.1	17.9	31.1	1.6	1.1	881	806	47	6.7	3	0	1	1	0
0	30	58	1	4	27.39817568	0	0	0	0	0	1	0	0	0	102	98	69	75	26	97	38	15	4.4	3.14	48	11.4	14.6	2.6	128	3	87	117	7.53	31	185	2.3	13.7	36.9	1.3	1.5	51	111	11	0.7	2	0	0	1	1
0	30	66	2	2	27.50618686	0	1	0	1	0	0	1	1	0	98	113	45	56	18	97	36.5	15	10.4	2.66	478	7.7	12.9	2.3	139	4.8	108	171	7.33	42	31	0.8	13.6	37.9	1.3	0.7	16	23	79	4.9	1	0	1	1	1
0	30	63	2	1	25.12396694	1	0	0	0	0	0	0	0	0	83	103	52	66	16	100	37.44	15	6.9	2.98	109	9.4	13.6	2.3	138	4.2	112	82	7.33	37	157	1.3	13.3	29.7	1.1	2.8	174	80	17	0.6	3	0	1	1	1
0	30	75	1	2	31.30742758	0	1	0	0	0	1	0	1	0	73	154	70	106	20	85	36.61	14	9.2	2.46	268	8	19.3	3.2	137	4.2	102	118	7.43	41	143	0.7	19.6	64.1	1.8	1	7	28	72	4.4	1	0	0	0	0
0	30	83	1	1	16	0	1	1	0	0	1	0	0	0	90	93	51	64	17	97	37.89	6	5.5	3.69	109	10.3	18.1	2.4	139	4.6	108	116	7.21	38	23	5.2	11.7	32.4	1.1	0.3	8	181	58	1.9	1	0	1	0	0
0	30	74	1	5	21.71443	1	0	0	0	0	0	0	0	0	105	108	55	67	36	99	39.78	15	7.9	3.76	140	11.3	13.7	2.6	142	4.2	110	106	7.41	36	332	1.3	16.5	33.6	1.5	2.3	95	81	19	0.8	3	0	1	0	1
0	30	77	1	5	29.34854497	1	1	0	0	0	0	0	0	0	87	165	65	92	12	96	36.5	15	21.9	2.52	164	7.9	15	2.2	131	5.3	99	209	7.34	40	81	1.3	19.2	38.8	1.8	12.8	43	61	18	1.4	1	0	0	1	0
0	30	55	1	1	36.40001194	0	0	0	0	0	0	0	1	0	84	123	67	77	26	98	37.67	15	7.6	3.63	166	10.1	15	3.2	136	3.8	103	108	7.42	46	385	1.2	24.6	33.5	2.4	0.4	29	36	6	0.6	3	0	0	0	1
0	30	51	2	1	21.2585034	1	0	0	0	0	0	0	0	0	107	134	99	112	28	100	37.61	15	12	3.14	243	9.7	13.4	2.7	145	3.8	111	114	7.36	37	45	2.8	11.3	28.5	1	0.2	32	17	4	0.5	2	0	1	1	0
0	30	67	1	1	30.17295796	1	1	0	0	0	0	0	1	0	85	196	165	173	21	98	37.56	15	14.7	3.96	234	11.9	15.8	3.4	142	3.8	109	103	7.35	37	60	1.4	19.4	28.5	1.8	0.6	10	31	18	1.5	1	0	0	0	1
1	3.83	59	2	1	25.42684353	0	0	1	0	0	0	0	0	0	79	132	77	89	23	98	36.61	13	9.9	3.47	247	10	25.5	2.6	140	3.9	106	88	7.27	17	114	4.6	18.4	31	1.7	1	33	112	144	6.9	1	0	0	0	0
0	30	28	2	1	29.20697053	0	0	0	0	0	0	0	0	0	112	143	83	97	19	96	36.06	13	6.8	3.33	76	11.8	15.1	3	136	2.3	95	108	7.47	30	97	1.5	15.2	41.2	1.3	7.7	50	127	8	0.6	1	0	0	0	0
0	30	77	2	2	27.99036281	1	0	1	0	0	0	0	0	0	89	208	163	172	22	90	36.67	14	3.1	5.73	105	16.2	16.2	3.1	134	5.7	100	69	7.22	24	48	1.4	12.4	26.9	1.1	0.5	9	11	188	7.6	1	0	0	0	0
1	12.55	71	1	2	21.71806609	0	1	0	0	0	1	0	1	0	76	91	55	68	31	100	33.33	3	13.1	4.74	217	11.4	20	2.7	140	3.8	105	311	7.18	44	479	6.2	41.4	150	3.8	1.6	89	174	20	1.2	3	0	1	0	0
0	30	27	2	1	21.2585034	0	0	0	0	0	0	0	0	0	125	136	91	102	22	100	36.17	15	12.6	3.28	265	10.2	14.2	2.7	146	4.2	111	294	7.31	29	233	2.2	16.4	28.8	1.5	0.2	31	54	22	2.1	1	0	0	0	1
0	30	32	1	4	24.69529478	1	0	0	0	0	1	0	0	0	58	92	60	68	13	100	34.89	15	4.1	3.22	100	10	16.8	3	131	4.5	93	85	7.49	43	177	0.7	18.2	32	1.7	0.5	7	24	39	9.4	1	1	1	0	1
0	30	63	2	2	22.11146711	0	0	0	0	0	1	0	0	0	90	106	69	79	16	100	36.72	14	8.4	3.4	183	9.7	17.2	2.9	125	6.6	85	55	7.21	50	51	1.1	13.5	30.6	1.2	0.4	16	28	94	6.7	1	0	0	0	0
1	6.84	83	2	1	23.6328125	0	0	0	0	0	0	0	0	0	125	134	76	89	21	94	36.56	15	5.9	3.25	587	9.4	14.5	2	144	4.1	115	118	7.4	34	135	1.9	16.4	28.5	1.5	0.3	15	21	29	0.6	1	0	0	0	0
0	30	73	1	5	43.70982553	0	0	0	0	0	1	0	1	0	54	115	61	75	24	100	37.22	15	9.2	4.39	219	13.4	13.1	3.7	149	3.9	107	144	7.49	37	77	0.9	21.5	28.7	2	1.4	13	25	27	1.2	1	0	1	0	0
0	30	57	2	2	29.20110193	0	0	0	0	0	0	0	1	0	93	80	38	50	12	100	36.28	15	11	3.16	369	9.8	17.3	2.4	138	3	103	114	7.43	42	102	2.4	49.7	56.1	5.7	0.4	23	246	27	8.2	1	0	0	1	0
0	30	58	1	1	19.47355132	1	0	0	0	1	0	0	0	1	86	113	56	69	13	100	37.11	10	5	3.69	95	11.9	14.4	2.4	141	4.3	108	61	7.39	50	103	1	15.3	35.2	1.3	2.1	93	204	17	0.7	1	0	1	1	0
0	30	68	2	1	31.09274564	0	0	0	0	0	0	0	0	0	101	132	48	64	24	97	36.61	15	71.5	3.14	662	9.5	16.6	1.8	146	4.9	114	128	7.19	67	100	1	14.4	32.3	1.2	0.4	13	47	79	1.3	1	1	1	1	1
0	30	55	1	1	31.09024692	0	0	0	0	1	0	0	0	0	102	96	32	45	30	91	37.78	13	13.2	2.92	55	8.6	21.1	3.5	130	4.4	92	107	7.43	34	83	3.6	20.2	45.6	1.9	5.2	40	76	19	1.7	3	0	1	1	0
0	30	70	2	4	46.37104954	0	1	0	0	0	0	0	1	0	96	132	56	74	19	92	38.11	15	9.1	3.2	152	9.5	13.5	2.8	135	2.9	97	179	7.47	39	352	0.8	12.6	24.9	1.1	0.1	15	20	14	0.6	5	0	1	0	1
1	17.02	67	2	1	16.88019391	1	0	0	0	0	0	0	0	0	85	90	66	76	20	100	38.33	15	4.6	2.81	157	9	14.2	3	140	3.3	104	208	7.3	44	174	5.4	13.7	39	1.3	0.3	47	60	7	0.7	3	0	1	0	0
0	30	82	2	1	24.99087184	1	0	0	0	0	1	0	0	0	83	135	57	73	19	100	35.61	14	12.4	2.93	423	8.5	15.7	2.3	141	5.1	110	137	7.38	37	168	0.9	13.2	34.4	1.1	1.2	3	11	20	0.8	1	0	0	0	0
0	30	72	2	1	30.54890665	1	1	0	0	0	0	0	1	0	105	139	71	88	29	99	35.61	14	11.3	3.79	223	10.8	19.6	2.8	139	4.5	108	188	7.33	53	72	1.4	12.4	22.9	1	0.4	130	31	21	0.8	3	0	0	0	1
0	30	38	1	1	29.28923116	0	0	0	0	0	0	0	0	0	85	82	52	59	24	100	37	15	11.2	3.47	170	11.4	14.1	3.4	136	4.6	101	85	7.31	55	56	1.2	14.1	24.4	1.2	0.4	23	26	24	0.9	4	0	1	0	0
0	30	75	1	1	39.9382716	1	1	1	0	0	0	0	0	0	74	58	25	34	22	99	36.89	15	7.7	3.3	226	9.7	15.9	3.1	145	3.8	107	96	7.44	46	97	1.1	14	27.6	1.3	0.6	87	39	44	0.9	1	0	1	0	1
1	14.86	82	1	1	21.39881328	0	0	1	0	0	0	0	0	0	92	119	42	62	21	84	37.56	3	6.4	2.22	168	7.2	13.4	2.1	139	4.6	111	144	7.42	35	458	1.8	17	36.2	1.6	1	68	54	23	1.1	1	1	1	1	1
0	30	89	2	2	31.91474975	0	0	0	0	0	1	0	1	0	110	153	80	99	20	97	37.22	12	6.6	4.1	155	12.9	14	3.6	148	3.6	107	147	7.44	40	228	1.6	13.5	31.6	1.2	0.5	29	35	22	0.6	1	0	1	0	0
1	1.08	91	1	1	22.18785507	1	0	0	0	0	0	0	0	0	115	187	98	118	21	92	36.39	13	14.1	4.51	319	14.1	13.3	2.9	136	3.4	97	87	7.56	25	147	1.6	15.9	35.6	1.5	6.5	333	401	15	0.7	1	0	0	0	0
0	30	20	1	1	35.83266147	0	0	0	0	0	0	0	0	0	124	140	57	78	17	100	35.94	15	1.6	1.72	179	5.1	14.4	1.8	149	5.6	118	237	7.08	51	362	5.3	20.3	44.6	1.9	0.7	16	39	13	0.9	1	1	1	1	1
0	30	31	2	5	25.14716066	0	0	0	0	0	0	0	0	0	130	107	74	82	23	95	37.11	15	10.1	3.26	198	8.4	15.9	3.1	136	4.5	101	80	7.46	31	224	1.9	11.5	30.2	1.1	0.2	68	145	6	0.5	2	0	0	0	0
0	30	73	2	1	28.73467206	0	1	0	0	0	0	0	1	0	91	109	63	71	13	97	36.89	14	8.5	3.15	72	9.1	13.9	2.4	137	4.3	109	275	7.39	35	73	1.3	13.9	24.4	1.2	0.3	12	51	16	0.7	1	0	1	1	1
0	30	42	1	2	28.89273356	1	0	0	0	0	0	0	0	0	124	122	83	91	28	100	37.78	13	17.7	4.58	173	12.3	13.7	3.9	142	3.8	107	103	7.34	41	73	2.9	17.9	26.9	1.7	2.7	804	486	12	1.1	3	0	0	0	0
0	30	40	1	4	27.85200798	0	0	1	0	0	0	0	0	0	141	115	58	71	21	92	37	13	25.7	2.63	560	7	17.4	2.1	138	3.5	108	88	7.29	51	54	0.6	16.2	33.3	1.4	2.4	38	42	9	0.4	1	0	0	1	0
0	30	49	1	1	31.95453348	0	1	0	1	0	0	0	1	0	108	141	113	120	22	85	36.56	6	14.7	3.67	88	11.5	13.2	2.9	133	5	108	575	6.95	32	44	1.7	9.4	27.6	0.9	0.2	130	312	54	2.4	3	0	1	1	1
0	30	85	1	1	23.67125363	1	1	0	0	0	1	0	0	0	102	93	61	65	30	100	35.89	7	27.5	3.6	359	10.3	15.7	1.7	152	6.2	120	268	7.32	36	389	2.1	12.9	24.3	1.1	0.4	143	68	89	3.2	1	0	1	1	1
1	5.37	45	1	1	33.24468085	0	0	0	0	1	0	0	0	0	121	82	57	70	16	99	35.94	12	7.4	3.14	168	9.6	24.3	2.7	136	3.4	94	86	7.42	31	84	8.8	53	51.1	6	8.2	1365	4792	20	2.6	1	0	0	0	0
0	30	84	2	1	33.19771468	1	1	0	0	0	1	0	0	0	91	150	55	79	38	99	38.06	15	4.1	3.15	172	9.5	14.5	3.3	140	4.1	105	190	7.47	30	228	0.9	32.2	36.2	3	0.3	37	85	25	0.9	4	0	0	0	0
1	2.29	77	2	1	23.671875	1	0	1	0	0	1	0	0	0	95	102	50	63	16	100	38.06	3	20.1	3.91	363	7.7	17.8	4.1	131	4.8	97	81	7.26	65	205	2.1	15.8	34.9	1.5	0.3	19	35	38	1.1	1	0	1	1	1
0	30	72	1	5	30.75636776	0	1	0	0	0	1	1	0	0	77	207	110	139	15	99	36.94	14	12	1.98	149	5.9	14.7	2.5	138	4.2	106	256	7.36	37	82	1	23.7	31.8	2.2	0.8	238	147	59	1.1	3	0	1	1	0
1	5	61	1	1	26.82742078	1	0	0	0	1	0	0	0	0	99	141	74	92	18	93	37.06	15	8.2	2.38	37	7.3	18.5	2.6	136	4.7	100	164	7.36	46	49	3.7	22.7	46.4	2.1	12.1	28	77	48	1.3	1	0	0	0	0
0	30	65	1	1	36.10140643	0	0	0	1	1	1	0	0	0	84	118	78	87	11	95	36.5	14	11.9	3.34	217	10.7	18.6	3	118	4.4	80	153	7.46	38	36	0.7	29.9	43.7	2.7	4.6	69	148	42	2.1	1	0	0	1	0
1	4.66	80	2	5	23.83838384	0	1	0	0	0	1	1	0	0	58	102	80	86	18	100	35.83	10	12.4	3.9	186	10	23.9	2.8	141	4.9	107	157	7.19	47	47	2.7	20.7	21.5	1.9	2	19	36	44	1	1	0	1	1	0
0	30	47	1	4	76.84854155	1	0	0	0	0	0	0	0	0	82	120	68	86	26	88	37.11	8	18.5	5.73	215	14.3	17.3	2.6	134	5.4	92	206	7.06	95	106	1.8	11.9	31.1	1.1	1	126	440	55	4.5	3	1	1	1	1
0	30	90	2	1	31.44143779	0	0	0	0	0	0	0	0	0	85	134	46	68	24	98	37.06	7	11.6	2.54	115	7.9	14.2	2.1	142	3.3	114	243	7.25	35	274	1.9	21.1	43.4	2	0.7	26	33	21	1	1	0	1	1	1
0	30	36	1	1	33.60082306	0	0	0	0	0	0	0	0	0	83	136	60	77	19	100	36.33	15	23.1	4.18	204	12.8	12.6	2.4	139	4.7	107	170	7.24	44	310	3.6	11.4	23.1	1	0.2	58	93	17	1.2	3	0	1	1	0
1	7.06	43	2	5	75.57680003	0	0	0	0	0	1	0	0	0	88	111	47	59	23	96	37.28	15	7.7	4.19	196	10.8	16	2.6	142	4	99	87	7.38	70	50	0.9	14	28.9	1.2	0.8	33	44	4	0.4	3	0	1	1	1
1	6.68	89	1	1	18.51851852	0	0	0	1	0	1	1	1	0	61	105	84	90	29	92	36.5	15	9.9	3.04	89	9.8	15.6	2.6	136	5.5	90	94	7.4	41	121	3.8	74.6	44.2	7	0.8	22	29	139	3.2	3	0	0	1	0
0	30	74	1	1	22.85714286	0	0	0	0	0	1	0	0	1	75	85	46	59	16	100	37	15	17.7	2.48	203	8.1	13	4.2	139	4.7	103	132	7.36	46	218	2	21.7	31.2	2	0.8	46	39	39	1.6	1	0	1	1	0
0	30	71	2	5	33.49768527	1	1	0	0	0	0	0	1	0	82	169	127	140	20	100	36.67	15	37	4.48	155	12.3	15	2.5	140	4.2	110	307	7.37	34	153	2.4	13.9	28.3	1.3	0.3	21	22	48	1.7	1	0	1	1	0
0	30	53	1	5	22.73192111	1	1	0	0	0	0	1	1	0	84	129	79	85	24	100	36.78	14	9.5	3.08	65	8.6	13	4	138	4.2	104	139	7.44	33	167	2.3	44.6	119.3	4	0.4	93	282	18	0.7	1	0	0	0	0
0	30	69	1	5	32.90304255	1	1	0	0	0	0	0	1	0	84	140	70	87	20	97	37.44	15	9.4	3.02	188	9.6	16.3	2.4	145	4	114	100	7.44	33	91	1.3	14.5	28.8	1.4	1.4	79	64	30	1	3	0	1	0	1
0	30	81	1	1	38.82085595	0	0	1	0	0	1	0	1	0	87	74	32	42	27	98	37.06	11	23.9	4.26	168	11.9	15.8	2.9	141	4.1	99	146	7.38	48	174	1.4	32.4	34.2	2.9	1.7	10	14	31	2.2	1	0	0	0	0
0	30	65	1	1	27.95224977	1	0	1	0	0	0	0	1	0	104	91	56	64	18	100	36.33	14	23	2.95	482	8.6	17	2.4	135	3.5	106	113	7.45	27	117	1.4	16.2	89	1.5	0.8	20	39	16	0.8	3	0	0	0	0
1	18.65	85	2	5	24.4921875	0	0	1	0	0	1	0	0	0	60	100	46	58	28	97	35.33	15	6.8	4.09	129	13.1	15.1	3.5	132	5.5	103	110	7.26	36	52	1	20.2	41.8	1.8	1	14	29	114	4.8	1	1	0	1	1
1	10.49	62	1	5	33.7654321	1	1	0	0	0	0	0	0	0	63	109	67	79	18	97	37.28	15	10.7	4.13	198	12.4	15.2	3.6	122	5	82	188	7.46	36	109	2.4	14.5	31.3	1.3	2.5	20	47	9	0.8	3	0	1	1	1
0	30	67	2	5	18.73278237	0	0	0	0	0	1	0	0	0	119	97	55	74	31	95	36.39	15	13.5	3.35	186	8.8	20.6	3.3	135	3.9	97	110	7.53	29	68	1.6	47.3	37	4.3	1.6	49	51	37	1	4	0	0	0	0
0	30	52	1	5	24.53033047	0	0	0	0	0	0	0	0	0	68	120	70	82	15	100	37.11	10	16.4	4.53	271	13.6	13.2	3.5	141	3.8	104	139	7.42	39	190	3	12	24.1	1	1	13	8	15	1	3	0	1	0	0
1	4.3	82	1	1	25.71166208	1	0	1	0	0	1	0	0	0	103	107	57	68	35	94	37.83	11	12.9	4.64	242	14.1	13.5	3.2	140	3.8	104	118	7.45	38	65	0.8	63.7	65.7	7.3	0.6	28	29	18	0.9	4	0	0	0	0
0	30	48	1	1	34.02598232	0	1	0	0	0	1	0	1	0	93	96	63	69	19	95	38.06	3	23.3	4.9	196	15.3	12.8	4.1	140	4.1	107	163	7.39	36	102	2	11.9	39.2	1.1	0.3	324	392	17	1	1	0	1	1	1
1	8.52	63	2	4	36.58398886	0	1	0	0	1	1	0	0	1	89	104	56	71	17	96	36.5	13	18.1	1.46	27	5.4	17	2.7	132	4.7	101	84	7.3	29	48	11.4	23.8	67	2.2	10.9	22	26	19	1.5	1	0	1	1	0
1	11.55	53	1	5	25.56734694	1	0	0	0	0	0	0	0	0	92	120	55	61	28	97	37.17	15	8.4	3.12	41	9.4	15.1	2.7	132	4.9	105	170	7.23	43	116	0.8	15.2	37.5	1.3	1.8	69	130	35	3.4	1	0	0	0	1
1	5.73	63	2	1	31.3385771	0	1	0	1	0	1	0	1	0	88	150	109	118	30	96	36.5	7	22	2.32	468	6.8	13.9	2	133	4.4	98	168	7.55	22	73	1.2	14.1	23	1.3	0.4	23	21	19	1	1	0	0	0	1
0	30	60	2	5	25.55609921	1	0	0	0	0	0	0	0	0	105	103	58	71	16	99	36.56	15	14.2	3.74	263	10.5	13.2	3.6	141	3.5	107	130	7.41	38	88	1.1	13.4	25.2	1.2	0.6	22	21	12	0.8	1	0	1	0	1
1	2.34	65	2	3	28.80441397	0	0	0	0	0	0	0	0	0	100	144	80	95	19	97	36.78	14	5.7	1.9	11	6.7	21.6	1.8	134	4.9	104	417	7.36	30	34	13.2	13.6	29.4	1.3	0.8	103	192	96	2.1	1	0	0	0	0
0	30	71	2	2	50.88060314	0	1	0	1	0	0	1	1	0	98	133	51	75	27	100	37.28	3	17.8	2.82	156	7.4	18.3	2.3	134	3.4	95	125	7.41	48	93	0.6	12.8	32.3	1.2	0.2	8	13	28	3.1	1	1	1	1	1
0	30	59	1	1	19.85726657	1	1	0	0	1	0	0	0	0	108	103	61	69	18	87	37.94	15	4.7	3.73	409	10	15.2	2.8	138	4.2	102	32	7.47	40	41	1.7	13.1	33.9	1.2	0.3	42	33	10	0.5	1	0	0	0	0
1	20.61	84	2	1	15.72084481	1	0	0	0	0	0	0	1	0	95	181	116	137	19	94	36.5	8	23.5	4.06	304	13.2	13.5	3.2	141	3.6	103	156	7.33	48	168	2.4	11.1	31.6	1	0.6	25	67	14	1	1	0	1	0	0
1	8.36	78	1	1	46.62857143	0	1	0	1	0	0	0	0	0	105	121	75	84	26	93	36.61	15	13.5	4.17	184	12.9	14.1	3.1	133	4.9	96	335	7.17	53	120	2	15	35.7	1.4	0.5	96	113	72	4.1	1	1	1	1	0
1	8.75	68	1	1	32.71836735	0	1	0	0	0	0	0	0	0	75	107	54	66	21	99	37.28	15	9.9	3.32	284	9.2	14.8	2.9	135	3.7	101	134	7.39	48	92	0.8	18.5	42.1	1.7	1.2	8	11	10	0.6	1	0	1	0	1
0	30	56	1	1	20.0214996	1	1	0	0	0	0	0	0	0	116	88	56	68	18	94	36.56	14	34.2	3.66	332	10.7	17.4	3.2	137	4.1	102	208	7.33	46	81	2.6	15.9	29.5	1.5	2.7	224	214	11	1.2	2	0	0	1	0
0	30	22	1	1	22.45004249	0	0	0	0	0	0	0	0	0	89	154	83	99	21	99	37.22	15	18.7	4.7	105	16.5	12.6	2.6	137	8	104	424	7.24	39	87	7.7	19.7	29.1	1.8	1.3	6549	16074	33	3.2	1	1	1	1	1
0	30	58	1	1	30.90647867	1	0	0	0	0	0	0	0	0	142	143	78	90	30	85	38	11	9.4	3.96	107	12.5	12.4	2.7	133	3.1	99	73	7.47	33	74	0.8	15.2	31.3	1.3	0.9	26	35	10	0.6	1	0	1	0	1
1	10.75	40	2	1	42.1875	0	1	0	0	1	0	0	0	0	93	100	36	53	15	97	36.83	15	4.2	2.88	154	8.8	19.7	1.9	135	3.6	99	87	7.23	63	54	7	29.4	53	2.9	10.2	33	119	16	0.7	3	0	1	1	0
0	30	39	1	3	23.50780533	0	1	0	0	0	0	0	0	0	119	93	49	59	14	76	31.67	15	2.8	1.47	15	4.9	13.9	2	151	3.7	125	256	7.15	34	391	6.8	34.1	150	3.6	0.3	19	28	13	0.7	1	0	0	1	1
1	25.78	59	2	1	49.41849524	0	1	0	0	1	0	0	0	0	106	104	86	92	17	92	36.44	14	3	2.1	14	6.5	19.2	4.2	141	3.5	99	218	7.28	52	39	2.7	18.8	43.5	1.7	7.7	33	73	34	2.8	1	1	1	0	0
1	1.64	27	1	1	24.69135802	0	1	0	0	0	0	0	0	0	135	74	42	49	2	98	36.61	15	4.5	5.5	43	15.4	12.9	1.5	133	7.1	100	225	7.11	41	138	6.6	20.1	36	1.8	0.7	1308	4416	58	2.6	3	1	1	1	1
1	4.9	68	1	1	28.855246	1	0	0	0	0	0	0	0	0	93	126	70	84	32	91	37	14	14.9	3.89	443	10.8	14.9	2.3	144	4.3	109	151	7.51	41	70	2.2	14.9	30	1.3	2.9	20	44	38	1	1	0	0	1	0
1	2.91	66	1	5	20.27548209	1	0	0	0	0	0	0	0	0	88	97	63	70	19	100	36.94	3	9.5	3.18	162	10.5	13.2	2.6	136	4.4	102	110	7.37	45	24	2.4	14	34.3	1.3	0.6	15	26	6	0.6	1	0	1	1	1
0	30	34	1	1	22.62857143	0	0	0	0	0	0	1	0	0	128	135	114	122	33	97	36.67	15	10	4.03	45	10.9	16.5	2.4	131	3.6	96	154	7.5	34	141	3.3	17.4	28	1.6	1.5	41	50	20	0.9	1	1	1	0	1
0	30	66	2	2	30.78776017	1	1	0	0	0	1	1	1	0	75	112	96	100	22	96	35.78	15	5.4	4.08	227	10.9	13.3	4	138	4	104	165	7.39	39	46	0.9	12.5	31.2	1.2	0.3	56	346	14	0.6	4	0	0	0	0
1	2.68	80	2	5	21.98753463	1	0	0	0	0	0	0	0	0	73	152	72	90	12	95	37.67	14	1	3.07	50	8.9	16.7	3.4	128	3.9	99	100	7.41	34	168	2.6	11.7	22.5	1	0.9	17	21	14	0.5	1	0	0	0	0
0	30	74	2	1	17.89802289	1	0	0	0	0	0	0	0	0	109	122	68	81	21	100	36.94	9	10.5	3.98	427	11.1	17.7	3.3	140	4	104	151	7.42	38	66	1.1	13.8	24.4	1.3	0.3	9	10	21	0.6	1	0	0	0	0
0	30	38	1	5	34.25005226	1	0	0	0	0	0	0	0	0	130	85	54	59	14	98	39.11	15	9.8	4.14	154	12.3	13.2	2.2	137	4.2	102	105	7.34	45	194	1.5	18.9	39.1	1.7	0.7	49	37	34	1.5	2	0	1	1	1
1	10.77	74	2	4	31.46641274	0	1	0	1	0	1	0	1	0	120	150	88	103	42	100	37.17	15	17	4.92	200	10.3	21.2	2.6	138	3.3	100	327	7.47	29	119	4.3	17.6	40.3	1.6	0.7	129	161	34	1.8	3	0	1	1	1
0	30	51	1	5	23.6247953	1	0	0	0	0	1	0	0	0	86	115	57	69	21	99	36.67	15	6.4	3.46	76	11.3	13	2.4	138	3.2	107	105	7.41	37	88	2.4	11.1	25.1	1	0.7	57	145	11	1.1	3	0	0	0	0
1	18.43	49	2	1	21.31113424	0	1	0	1	0	0	1	0	1	61	133	68	81	17	100	38.17	15	18.3	3.93	162	11.4	15.9	3.4	142	3.7	100	237	7.37	40	73	2.9	14.7	83.4	1.3	0.6	102	162	51	4.2	1	0	0	1	1
1	8.77	78	1	1	26.99724518	0	1	0	1	0	1	1	1	1	76	137	99	101	23	93	36.61	15	9.9	3.7	197	9.8	19.5	2.4	142	4.1	98	94	7.36	56	69	0.7	12.3	42.4	1.1	0.6	16	23	84	2.8	2	1	1	0	0
1	2.98	89	1	4	35.33298707	0	0	0	1	0	0	0	0	0	102	115	61	73	19	93	36.67	13	5.6	3.47	150	12.3	17.6	3	135	2.9	105	102	7.23	47	48	3.1	14.1	41	1.3	24.2	87	153	23	1.4	2	0	1	1	1
1	15.97	73	2	2	25.89461726	0	1	0	1	0	0	0	1	0	83	227	122	151	15	100	36.17	6	5.9	4.06	207	10.5	17.5	3.3	141	3.4	104	197	7	78	74	11.9	15.5	70.6	1.4	1	15	24	16	1.4	1	0	1	1	0
1	1.42	68	1	1	27.59114933	0	0	0	0	1	0	0	1	0	64	105	78	50	24	100	36.94	15	15.9	3.74	151	10.4	16.2	1.8	140	4.2	106	69	7.31	40	66	0.9	40.1	108	3.8	0.4	15	19	61	6.4	1	0	1	1	1
1	8.89	73	1	1	32.08465369	0	0	1	1	0	0	0	0	0	79	139	67	87	21	95	37	14	15.6	3.1	261	9.6	17.2	3.3	140	5.8	104	156	7.39	36	175	2	12.6	32.6	1.2	0.4	55	51	64	3	1	0	0	0	0
0	30	42	1	5	31.51781182	0	0	0	0	0	1	0	0	0	58	137	67	86	26	98	36.56	15	12.5	2.46	114	7.2	14.6	2.4	133	4.4	95	99	7.38	44	360	1.6	23.7	33	2.2	3	136	600	20	1.2	1	0	1	0	0
0	30	60	1	1	25.94499774	1	0	0	0	0	0	0	1	0	80	101	77	82	18	100	36.67	15	12.7	2.89	57	9.6	13.9	3.7	142	4.5	104	184	7.33	43	499	3.3	12.3	26.5	1.1	0.6	75	150	20	1.1	3	0	1	1	1
0	30	53	1	5	32.71836735	0	1	0	1	0	1	0	1	0	108	145	81	93	24	92	37	15	13.3	4.19	344	9.9	18.8	1.2	139	3.7	99	134	7.41	36	91	1.5	20.6	33.4	2	0.9	5	71	58	2.5	1	0	0	0	0
0	30	79	1	1	23.55997492	0	0	1	0	0	0	0	0	0	97	143	84	98	17	98	36.72	15	302.5	2.7	54	9.3	17.5	3	140	4.2	102	135	7.52	37	75	1.7	18.1	33	1.6	0.4	15	74	51	7.5	3	0	0	0	1
1	6.06	72	1	1	24.97580272	0	0	0	0	0	0	0	0	0	139	99	80	87	21	83	36.22	12	26.2	4.36	371	9.3	18.3	2.5	142	5.2	109	155	7.2	50	142	5	11.7	24	1.1	0.8	18	16	13	1.2	1	0	0	1	0
0	30	69	2	1	34.60586636	1	0	1	0	0	0	0	0	0	90	118	37	57	24	95	36.78	14	2.7	2.68	132	8.1	13.7	2.4	131	3.7	97	194	7.34	44	35	1.5	14.1	45.3	1.3	0.2	21	29	23	0.8	1	0	0	1	0
1	19.9	78	1	2	41.46938776	0	1	0	1	1	1	1	0	0	84	98	53	66	15	96	35.94	5	14.6	2.72	269	8.4	19.9	2.5	140	3.3	103	144	7.38	35	39	2.9	26.7	45.9	2.4	0.6	42	103	15	3.6	1	1	1	0	0
1	21.26	68	2	2	22.30552085	1	0	0	0	0	0	0	0	0	128	170	88	108	24	94	36.83	15	19.5	2.37	164	6.8	17.4	2	137	4.1	104	187	7.46	26	75	1.6	11.7	22.3	1.1	0.2	9	23	17	0.7	1	0	1	1	0
0	30	85	2	1	11.76303855	0	0	0	0	0	1	0	0	0	97	91	64	71	36	98	36.39	15	18.4	2.86	107	9.5	13.5	3.3	127	4.3	90	217	7.51	29	76	2.2	14.1	21.4	1.3	7.3	151	112	42	1.3	1	0	0	0	0
0	30	54	2	1	20.47264543	0	1	0	1	0	1	0	1	1	89	120	79	89	16	92	36.94	15	8.6	2.99	238	6.2	18.9	3.8	134	5.3	97	385	7.5	18	141	1.9	14.8	26.7	1.4	0.8	9	21	80	2.7	3	0	0	0	0
0	30	85	2	5	27.26800554	1	0	0	0	0	0	0	1	0	67	142	81	99	18	98	36.44	11	16.4	3.23	299	9.7	12.5	3.4	141	4.6	105	102	7.33	43	51	1.5	12.6	25.6	1.2	0.4	14	20	30	1	1	0	1	0	0
1	1.54	64	2	2	30.63720878	0	1	0	1	0	0	0	0	0	89	127	85	95	17	100	36.39	14	0.9	2.53	10	7.6	14.8	1.7	135	6.3	107	68	7.14	23	57	12.5	24.8	36.7	2.2	1.1	448	1020	95	3.6	1	1	0	0	0
1	3.8	71	1	1	18.05714286	0	0	0	1	0	1	0	1	0	68	187	158	166	20	100	36.78	13	5.7	3.14	127	8.6	19.2	3.2	135	3.2	97	133	7.49	26	315	2.9	32.6	37.4	2.9	1.4	257	273	45	2.8	3	0	1	1	0
1	4.05	51	2	4	22.4906289	0	0	1	0	0	0	0	0	0	58	114	71	81	19	99	36.11	12	9.4	3.29	491	10.3	12.7	3	137	4.1	106	132	7.47	29	180	1.2	20.5	70.1	1.9	0.2	27	28	23	0.5	3	0	1	1	0
1	5.22	81	2	1	37.9296875	0	1	1	1	0	0	0	0	0	99	135	49	72	12	100	36.56	11	21.5	2.92	250	8.8	16.8	2.6	133	5.7	93	133	7.19	44	101	4.7	15.7	29.6	1.4	4	248	728	58	4.9	4	1	1	1	1
0	30	67	1	1	24.20780205	0	1	0	0	0	1	1	1	0	77	101	67	78	30	92	36.44	15	20.2	3.99	219	11.7	12.6	3.9	136	4.1	97	215	7.46	41	185	0.9	14.6	25.5	1.3	0.8	28	67	17	1	3	0	0	0	0
0	30	78	2	1	33.96732843	0	1	0	0	0	0	0	1	0	63	134	69	83	20	99	36.78	15	17.2	4.06	217	9.8	16.7	3.1	130	3.6	96	148	7.46	46	67	1.8	15.7	32.2	1.4	0.2	9	21	15	0.7	1	0	0	0	0
0	30	74	1	5	35.00566893	0	0	0	1	0	1	1	0	1	98	83	50	57	22	94	36.78	15	25	2.85	162	8	14.5	2.1	144	4.1	114	112	7.16	58	359	3.5	15.8	39.8	1.5	0.2	57	250	29	2.6	1	1	1	1	0
0	30	64	1	1	34.27469136	1	0	0	0	0	0	0	0	0	67	84	52	59	16	100	37.83	15	8.5	3.23	145	9.8	15.1	3.3	142	3.8	110	189	7.3	57	343	2.7	16.5	40.9	1.5	0.3	10	17	12	0.6	1	0	1	1	1
0	30	39	2	5	33.0078125	1	0	0	0	0	0	0	0	0	89	120	62	76	20	97	37	15	18.9	4.21	283	12.7	12.8	4.2	140	3.5	107	143	7.4	37	136	3.8	12.8	20.9	1.1	0.4	17	19	8	0.5	4	0	1	0	0
0	30	65	1	5	44.50617284	1	0	0	0	0	0	0	0	0	63	122	74	86	23	92	36.89	14	8.4	4.07	226	11.6	12.8	3	138	4	104	150	7.39	47	90	0.8	14.3	24.3	1.3	0.3	38	22	10	0.5	4	0	0	0	0
0	30	66	1	1	30.44982699	0	0	0	0	0	1	0	0	0	115	193	140	153	20	83	37.67	15	9.6	3.48	62	11.8	15.7	3	141	4	106	117	7.28	52	73	1.3	13.2	76	1.2	1.3	34	49	11	0.7	1	0	0	1	0
0	30	88	1	1	30.15915674	0	0	0	1	0	1	0	0	0	93	85	46	55	19	87	36.61	14	15	3.17	270	9.3	14.8	3.2	139	4.1	103	109	7.37	45	73	1.7	16	36.5	1.4	0.6	23	29	23	1.5	3	0	0	1	0
0	30	86	1	1	25.60553633	0	0	0	0	0	1	0	1	1	68	110	87	95	25	99	36.22	15	19.2	3.77	346	10.4	16.9	2.5	133	10	100	114	7.37	39	128	4	11.6	26.5	1.1	0.3	30	80	56	2.1	3	0	0	0	0
0	30	77	2	1	20.81165453	0	0	0	0	0	0	0	0	0	88	104	66	76	16	97	38.06	12	11.1	3.22	367	9.5	13.6	3.3	138	3.9	102	166	7.42	35	81	1.4	14.1	24.1	1.2	1	17	10	16	0.8	1	0	0	0	0
0	30	81	2	1	31.25	0	0	0	1	0	1	0	0	0	72	96	42	56	20	97	36.67	15	9.5	2.49	128	7.8	17.1	3.1	140	4	106	106	7.45	49	37	0.9	25	31.5	2.3	0.7	13	23	41	1.9	3	0	0	0	0
0	30	50	1	1	19.88038357	1	0	0	0	1	0	0	0	0	118	89	52	61	19	93	36.28	15	5.1	2.67	216	8.3	15.2	3.7	140	3.9	111	102	7.3	36	80	3.9	19.1	38.9	1.7	0.9	30	85	14	1.4	4	0	0	1	0
1	6.33	69	1	5	30.0073046	1	0	0	0	0	0	0	1	0	90	85	51	59	26	94	36.83	15	19.2	2.49	170	7.7	16.3	3.5	140	5.5	108	81	7.3	36	77	4.9	28.2	55	2.6	1.8	449	908	18	1.4	1	1	1	1	0
0	30	88	2	1	41.77777778	0	0	0	0	0	1	0	1	0	71	144	54	78	18	93	36.56	9	11	3.54	143	10.1	14.7	3.1	139	4.4	107	96	7.39	42	37	1.7	13	29.4	1.2	0.3	10	38	19	1	1	0	0	0	0
0	30	67	2	5	24.22476587	0	0	0	0	0	0	0	0	0	67	152	89	108	19	100	36.56	15	14.9	3.83	379	11.7	12.9	2.6	142	3.2	101	172	7.38	34	350	1.4	12.5	150	1.2	0.5	238	73	9	0.6	1	0	1	1	0
1	8.34	75	1	1	34.74890574	0	0	0	0	0	1	0	1	0	86	153	61	87	15	100	36.78	3	17	4.16	113	11.2	15	3.5	140	4.4	109	116	7.22	53	39	3.3	12	23.7	1.1	0.4	197	168	20	1.4	1	0	1	1	0
0	30	63	1	1	27.05365941	0	0	0	0	0	0	0	0	0	104	106	57	66	34	100	36.44	15	2	3.22	225	9	15.1	2.4	138	3.9	109	147	7.41	24	168	1.9	13.1	26.7	1.1	1.4	168	170	35	1.2	1	0	1	1	1
0	30	56	1	2	37.29211305	0	1	0	1	0	1	0	1	0	87	122	60	75	18	100	36.5	3	46.7	2.22	393	7.3	15.9	2.7	127	6.6	85	437	7.16	19	49	4	16.6	31	1.5	2.5	30	49	118	13.8	1	1	1	0	0
0	30	46	2	5	28.50321396	0	1	0	0	0	0	0	1	0	100	149	78	96	29	91	39.56	10	3.9	3.67	130	10	16.1	2.9	122	6.2	80	738	7.4	34	120	3.2	24.6	32.3	2.4	0.3	1884	14244	127	12.4	1	0	0	0	0
0	30	79	2	1	27.421875	1	0	0	0	0	0	0	1	0	84	164	52	86	17	95	36.78	9	16.9	4.78	250	13.5	14.4	3	144	4.1	104	100	7.45	40	52	1.7	11.1	22	1	1.2	37	48	54	0.9	3	0	0	0	0
1	1.12	47	1	4	41.79591837	1	1	0	0	1	0	0	0	0	117	83	28	42	34	92	39.44	15	9.1	2.79	48	9	22.4	2.6	132	3.4	98	116	7.34	28	91	5.5	54.3	150	5.1	9.4	275	525	78	3.7	2	0	1	1	0
1	1.41	53	2	5	16.01473923	1	0	0	0	0	0	0	0	0	74	147	99	111	18	99	37.56	15	13.7	3.76	175	10.7	14.6	3	130	2.6	97	120	7.45	28	124	1.2	13.4	31.2	1.2	0.6	22	33	32	1.7	1	0	0	0	0
0	30	78	2	1	25.97777778	0	0	0	1	0	0	0	1	0	99	114	52	63	19	100	36.56	14	20.6	3.07	253	9.2	19.9	2.3	134	4.6	105	158	7.24	40	67	3.3	11.3	27.4	1	0.5	22	22	43	1.1	3	0	0	0	0
0	30	26	2	1	29.18685121	0	0	0	0	0	0	0	0	0	164	142	110	116	29	100	37.06	15	3.5	3.39	165	9.1	13.7	1.9	139	3.2	113	79	7.31	25	215	5	17.1	80.6	1.6	1.4	50	68	15	0.8	1	1	0	1	1
0	30	22	2	3	23.27806122	0	0	0	0	0	0	0	0	0	118	126	98	105	23	98	36.78	13	7.4	3.98	177	12.3	13.4	2.4	137	3.5	105	89	7.35	38	139	1.8	13	30	1.2	1	22	34	5	0.6	3	0	1	0	1
1	5.31	64	2	1	35.49249125	0	0	1	0	1	0	0	1	0	97	111	77	85	22	98	36.06	14	6.3	2.71	88	8	21.8	2.4	120	4.5	91	114	7.37	39	185	3.2	18.9	34.5	1.7	1.6	57	147	7	0.7	1	0	1	1	0
1	1.28	65	1	1	23.98687034	1	0	1	0	0	0	0	1	0	143	86	64	69	31	97	36.67	12	25	3.22	89	9.4	15.7	2.3	133	4.2	107	126	7.38	36	36	3.2	53	57.9	4.7	0.3	53	65	23	0.5	1	0	0	1	0
0	30	36	1	4	25.857202	1	1	0	0	0	0	0	0	0	126	122	73	87	42	100	37.78	9	8.1	2.72	534	6.3	16.3	2.2	148	3.2	114	150	7.42	47	132	1.2	15.2	24.6	1.4	0.4	22	30	17	0.3	1	0	1	0	0
0	30	65	1	5	34.78395062	0	1	0	0	0	0	0	0	0	66	99	45	55	14	95	36.56	14	17	3.74	566	11	16.8	2.8	128	6.7	88	248	7.08	55	61	1.5	12.8	25.3	1.2	0.1	22	18	115	16.6	1	1	0	1	0
0	30	39	1	1	45.90865047	0	0	0	0	0	1	0	0	1	86	147	91	105	18	98	37	15	22.7	4.36	261	12.9	13.2	3.6	139	3.2	85	497	7.54	39	60	1.1	16	29.5	1.5	1.4	83	69	12	0.7	1	0	1	1	1
0	30	21	1	3	20.41666667	0	0	0	0	0	1	0	0	0	88	119	65	77	16	100	37.28	15	2.7	4.44	143	12.5	12.2	3	135	4.1	101	170	7.31	50	256	3.5	12.9	29.9	1.2	0.2	119	132	12	0.9	3	1	1	1	1
1	11.52	63	1	1	39.11732211	0	1	0	0	1	0	0	0	0	92	106	49	65	23	99	36.28	14	7.4	3.35	93	10.1	17.5	2.3	138	3.5	98	95	7.36	53	33	3.7	18.1	35.2	1.6	1.9	20	48	21	3.6	3	1	1	1	0
1	1.78	70	1	5	26.35193646	1	0	0	0	0	0	0	0	0	120	74	43	50	19	100	36.44	15	23.1	2.21	189	6.7	13.7	2.7	130	5.3	92	334	7.38	35	51	3.3	12.6	26.6	1.2	0.4	146	228	200	7.5	1	1	1	0	1
0	30	56	1	5	36.08540212	1	0	0	1	0	1	0	0	0	93	164	111	127	13	97	37.44	15	12.5	4.96	219	15.3	12.2	3.4	133	3.9	93	538	7.23	65	31	5.4	11.7	31	1.1	0.7	31	27	22	2	1	0	1	1	0
1	4.18	66	1	1	35.75937382	0	1	0	0	0	0	0	0	0	92	154	61	84	28	100	40.33	15	16.9	3.05	341	8.1	15.8	3.2	134	6.3	97	349	7.34	42	235	1.3	13.2	27.1	1.1	0.2	57	115	29	2	1	0	1	1	1
0	30	81	1	1	29.25714286	0	0	1	1	0	1	0	1	0	117	106	64	70	20	98	36.44	15	16.2	3.21	154	8.6	15	2.1	143	3.2	108	129	7.46	40	306	2.6	18.2	31.9	1.7	0.4	11	27	13	1.2	2	0	1	1	0
1	24.36	80	1	1	33.2244898	1	1	0	0	1	0	0	1	0	133	141	77	93	19	99	35.06	11	16.1	3.15	37	9.7	14.8	4.2	139	3.5	101	206	7.42	49	199	1.1	11.2	37.5	1.1	1.5	21	41	20	0.9	1	1	1	0	1
1	7.89	69	1	5	26.7299275	0	1	0	0	0	0	0	0	0	95	101	61	69	36	93	38.39	15	19.3	4.65	512	12	14	1.8	138	4.8	102	97	7.36	44	63	1.5	13.2	24.2	1.1	0.4	22	12	27	1.3	1	0	0	1	1
0	30	79	1	1	25.25951557	1	0	0	0	0	0	0	1	0	83	108	66	76	14	100	36.78	14	30.1	4.1	82	13	13.8	2.9	136	4.3	104	95	7.38	32	165	3.4	19.4	32.6	1.8	6.4	411	518	25	1.1	1	0	0	1	0
0	30	89	1	1	23.55574861	0	0	0	0	0	1	0	0	0	90	87	67	74	14	96	36.33	15	8.2	3.68	180	10.5	16.6	3	135	3.9	92	90	7.45	51	44	1.7	19.1	35.6	1.7	0.5	3884	5466	7	0.6	1	0	0	0	0
1	6.77	91	1	1	21.24567474	0	1	1	0	1	1	0	1	0	114	94	56	69	21	76	36.5	15	23.6	3.72	277	11.4	20.1	2	134	3.8	100	169	7.33	42	74	2.7	21.8	32.1	2	1.9	29	46	10	0.7	3	0	0	1	0
0	30	73	1	1	26.165084	0	1	0	1	0	1	0	0	0	79	111	60	69	23	100	36.67	15	2.1	3.09	100	9.4	14.2	2.7	140	4.7	109	137	7.28	35	63	4.8	15.1	42.1	1.4	3.1	213	461	25	1.3	1	0	1	1	1
1	9.59	64	1	3	23.67283951	0	0	0	0	0	1	0	1	0	94	65	55	60	18	100	36.39	15	16.4	3.48	137	11.7	15.9	1.5	141	4.7	107	129	7.55	30	154	1.1	14.3	150	1.3	0.8	48	274	20	4.5	3	1	1	1	0
0	30	71	1	1	38.15806085	1	1	0	0	0	0	1	0	1	103	173	89	112	20	92	36.89	10	20.6	4.41	226	13.9	14.1	2.7	138	4.6	97	144	7.4	54	155	1.9	13.4	27.1	1.2	2.8	7	9	31	1	1	0	1	0	0
1	2.17	87	1	1	25.95155709	0	0	0	1	0	1	0	1	1	95	125	70	82	25	96	35.56	14	12.8	4.62	124	14.9	17	3.3	139	4.6	99	95	7.4	50	80	2	43	43.1	4.6	1.5	10	30	46	2.1	1	0	1	0	0
0	30	72	2	5	27.65175165	0	1	0	1	0	0	0	0	0	87	137	52	74	9	100	36	14	8.6	4.08	82	11.6	14.5	2.8	142	4.4	117	190	7.39	34	341	4.4	16.1	46.5	1.4	1.2	51	84	12	0.6	1	0	1	1	1
0	30	73	2	5	22.31327843	0	0	0	0	0	1	0	0	0	66	130	77	92	18	98	36.44	9	9.4	3.98	237	13	12.8	4.4	138	3.8	104	172	7.45	43	114	1.3	16	23.6	1.5	0.8	35	48	18	0.8	4	0	1	1	0
0	30	68	1	1	27.6244898	0	0	1	1	0	0	0	0	0	127	99	61	70	23	95	36.22	15	5	2.84	93	8.2	17.1	2.4	136	3.3	107	82	7.34	37	41	1.2	15.1	49	1.3	1	67	54	35	1.8	4	0	0	1	1
0	30	71	2	1	33.14536087	1	1	0	0	0	0	0	0	0	113	101	47	61	37	90	36.67	15	19	3.51	203	11	16.7	2.7	135	3.1	103	63	7.3	26	65	6.9	18.2	50.5	1.6	19.4	192	350	7	0.8	1	0	1	1	1
0	30	59	1	5	29.66797122	0	0	0	0	0	0	0	0	0	105	154	74	96	27	95	39.67	9	17.5	3.48	406	11.1	12.9	3.5	144	3.6	108	146	7.43	45	100	1.4	19.9	35.8	1.9	0.3	83	44	17	0.7	1	0	1	0	1
0	30	60	1	2	19.33061224	0	0	0	0	0	1	0	0	0	133	124	51	69	17	100	37.22	14	13.1	2.52	165	7.8	17.4	2.5	141	4.8	103	128	7.48	39	440	1.4	30.1	36.8	3.1	0.7	2	27	34	7.7	1	1	0	1	0
0	30	71	1	1	42.53399713	0	1	0	1	0	1	1	1	1	75	139	41	64	13	100	36.44	15	12	3.49	239	9.8	14.9	3	141	3.4	104	40	7.38	32	53	2.2	11.5	60.3	1.1	0.4	13	20	46	2.5	1	0	1	1	0
0	30	70	1	1	32.5648968	0	1	0	1	0	1	0	0	1	60	129	74	90	13	100	36.17	13	13.7	4.21	112	11.5	17.9	2.9	137	3.2	96	140	7.39	56	41	1.7	37.4	36.5	3.4	0.9	78	56	31	1.4	1	0	0	0	0
0	30	22	1	1	36.70403772	0	0	0	0	0	0	0	0	0	126	111	52	64	20	94	37.28	15	12.9	4.65	178	14.3	13.2	2.7	139	4.3	106	138	7.44	24	70	2.8	14.1	30.9	1.2	0.6	98	35	10	0.9	1	0	0	0	0
0	30	71	2	1	28.56331271	0	0	0	0	0	0	0	0	0	88	120	56	74	27	97	37.44	15	12.1	3.07	287	8.8	13.7	2.4	135	4.1	96	124	7.28	74	52	0.7	13.9	60	1.3	1	33	20	31	0.7	1	0	1	1	1
0	30	78	2	1	18.26989619	0	0	1	0	0	1	0	0	0	80	143	89	105	22	100	36.44	15	19.6	3.13	166	8.8	14.6	2.5	132	4.7	94	99	7.55	34	132	1.4	12.3	28.9	1.1	0.4	20	19	12	0.5	1	0	0	1	1
0	30	71	1	5	23.93469388	0	0	0	0	0	0	0	1	0	104	81	43	52	15	93	37.83	6	14.8	2.59	151	8.3	13.1	3.1	142	3.1	104	97	7.49	38	86	2.6	13.8	28.9	1.3	0.5	14	28	9	1	1	0	0	1	0
0	30	63	1	5	24.89814396	0	0	1	0	0	0	0	0	0	103	72	52	54	14	100	36.72	6	16.3	3.65	211	12.2	13.7	3.2	142	3.4	106	221	7.43	38	139	1.1	12.5	21.9	1.1	0.5	159	49	12	0.8	1	0	0	1	0
0	30	55	2	2	53.93333333	0	1	0	1	0	1	0	1	0	90	104	53	69	16	100	36.28	15	17.8	3.05	295	8.6	15.4	2.9	141	4.8	107	166	7.29	57	125	1.4	13.6	23.2	1.2	0.9	26	28	16	0.9	3	0	1	1	1
0	30	80	2	2	32.02908587	0	1	0	0	0	0	0	0	0	59	129	53	70	16	100	36.28	11	11.9	3.32	186	10.1	16.6	2.7	142	3.7	100	188	7.34	48	143	5.8	13.7	23.3	1.2	0.2	26	17	25	4.3	1	0	0	0	0
0	30	47	2	2	21.2585034	0	1	0	0	0	0	0	0	0	94	121	64	78	11	96	37.17	10	26.7	4.11	482	9.4	19.3	2.2	134	5.1	90	373	7.42	52	94	2.8	14.2	28.3	1.2	5.5	28	73	73	4.3	1	0	0	0	1
0	30	65	1	1	17.0802353	0	0	1	0	0	0	0	0	0	78	129	68	82	15	98	37.06	15	11.2	3.2	108	9.3	16	2.5	130	4.3	93	94	7.4	42	108	6.3	88.7	51.3	7.8	2.4	53	37	11	0.6	3	0	0	0	0
1	5.94	69	1	1	34.08660523	1	0	0	0	0	0	0	0	0	75	128	69	85	37	96	35.61	12	0.8	2.46	11	7.4	17.2	1.6	141	3.5	113	185	7.32	35	37	0.9	12.6	25.2	1.2	0.5	48	23	49	1.5	1	0	1	0	0
0	30	80	1	5	19.91836735	1	1	0	0	0	0	1	1	0	89	124	68	83	20	95	36.56	15	17.7	3.72	219	10.6	16.2	2.5	143	4.3	109	437	7.31	35	79	3.5	11.3	34.8	1	0.3	141	45	48	2.2	1	0	1	1	0
0	30	38	1	2	27.04291593	0	0	0	0	0	0	0	0	0	97	119	74	84	22	100	36.28	3	25.8	3.04	132	7.7	20.7	2.5	135	3.5	100	140	7.39	29	128	1.8	15.2	31	1.4	5.5	88	44	59	5.1	1	0	1	1	1
1	1.93	64	1	1	22.3228634	0	0	0	1	1	1	0	0	0	97	110	58	72	15	96	36.67	14	27.3	2.98	361	9.3	16	3.7	128	4.6	101	116	7.31	35	77	1.6	24	47.8	2.2	2.8	12	29	31	1.6	1	0	0	0	1
1	5.69	37	2	1	34.56529677	1	0	0	0	0	0	0	0	0	101	158	94	111	23	99	35.22	7	0.2	2.55	21	8.3	16.6	3	138	4.6	104	403	7.41	29	86	1.9	18.3	35.5	1.7	5	137	113	86	2.5	1	1	0	0	0
1	5.32	77	1	1	25.04418634	0	0	0	0	0	0	0	0	1	110	94	60	69	13	99	36.5	11	0.3	2.52	12	7.3	16.8	1.9	142	3.4	112	121	7.49	25	35	1	24.8	39.2	2.3	0.9	10	15	48	1.3	3	0	0	0	0
0	30	75	2	1	29.23783287	1	0	0	0	0	0	0	0	0	69	174	78	92	15	100	35.5	15	30	3.72	612	11.5	17.1	2.1	141	4.6	115	139	7.39	31	134	0.9	14.9	38.2	1.3	0.3	6	11	37	0.9	3	0	0	1	0
0	30	46	2	1	26.59627786	0	0	0	0	1	0	0	0	0	108	105	51	63	24	99	36.67	15	6.1	1.58	81	5.4	22.8	2.8	129	3.5	91	111	7.49	42	59	2.3	21.2	42.4	2	12.1	22	47	25	5	1	1	1	1	1
0	30	74	1	1	26.60825227	1	1	1	0	0	0	0	0	0	127	160	96	110	21	100	36.78	14	6.3	3.62	205	9.9	17.7	1.9	133	3.9	103	301	7.36	23	99	2.1	18.1	31.8	1.6	1.4	23	33	24	1.6	3	0	0	0	0
0	30	82	2	1	27.81437013	0	0	0	0	0	1	0	1	0	105	138	89	103	25	97	36.44	8	19.1	4.48	140	14.1	14.8	2.5	153	3.3	118	121	7.36	39	68	2.1	12.1	21.3	1.1	0.7	41	47	87	2.2	3	0	0	0	0
0	30	68	1	1	13.16850309	0	1	0	0	1	0	0	0	0	72	103	52	65	23	98	36.44	9	7.5	2.83	106	9.9	15.5	4.3	130	4.6	90	87	7.45	36	167	2.6	20.1	49.2	1.9	4.3	13	24	67	3.3	3	0	1	0	1
0	30	91	2	1	24.30118869	1	0	0	0	0	0	0	0	0	57	153	66	87	16	100	35.56	7	7.3	3.08	211	8.5	16.1	2.9	141	3.3	111	90	7.41	37	434	1.1	12.6	25.1	1.1	0.3	1	0	19	1.1	1	0	0	0	0
0	30	82	2	1	30.51419668	1	0	0	0	0	0	0	0	1	72	119	72	81	15	99	37.11	15	10.9	2.67	159	7.5	15.2	2.7	140	3.2	111	118	7.54	25	314	4.7	17.4	48.4	1.6	0.4	20	48	11	0.6	3	0	1	1	0
0	30	45	2	1	26.88705234	0	1	0	0	0	0	0	1	0	117	115	92	97	29	84	36.83	15	5.5	2.71	183	8.8	13.8	2.7	136	4	109	131	7.3	26	40	1.6	14.2	27.9	1.3	0.5	23	45	26	1.5	1	0	0	0	0
0	30	55	2	1	34.08949011	0	1	0	0	0	0	0	1	0	119	125	73	88	19	96	37.11	15	12.8	2.98	313	7.1	19.7	2.9	145	4.4	114	189	7.31	38	49	0.8	16.4	30.9	1.5	0.4	12	23	16	0.8	3	0	0	1	0
0	30	67	2	4	35.1705308	0	1	0	1	1	1	0	0	0	74	121	53	68	14	100	36.67	15	13.3	3.25	361	9.6	16.7	3.2	137	4.3	105	118	7.41	30	108	2.8	20.1	32.1	1.8	1.2	17	24	32	2.2	1	0	1	1	1
0	30	53	1	1	20.93962585	0	0	0	0	0	0	0	0	0	79	158	94	111	27	99	36.28	15	3.3	3.32	46	10.6	13.7	2.3	142	5.1	95	83	7.39	64	55	3.7	11.4	29.1	1.1	0.3	256	615	24	5.5	1	1	0	0	0
0	30	64	2	1	30.20408163	1	0	1	0	0	0	0	0	0	98	153	56	106	26	97	37.22	15	9.6	2.72	472	10	13.6	2.4	141	4.5	109	104	7.41	37	42	1	10.8	32.5	1	0.4	37	41	17	0.6	3	0	0	0	1
1	2.87	67	1	1	24.09550046	0	0	1	0	0	0	0	0	0	94	118	89	98	22	96	36.83	9	2.7	3.8	257	9.6	16.7	2	133	4.2	97	74	7.46	20	115	5.9	25.3	47.7	2.3	1.2	7	24	16	0.5	3	0	0	0	0
0	30	74	1	1	24.19408112	1	0	0	0	0	0	0	0	0	104	62	36	42	13	100	36	15	4.6	3.56	199	9.6	15.9	2.3	142	4.6	110	111	7.45	38	186	1.4	14.7	43.3	1.3	0.8	5	25	21	0.7	4	0	1	1	1
0	30	70	2	1	40.29605263	1	0	0	0	0	0	0	0	0	108	120	70	81	34	97	36.44	7	5.5	3.72	76	11.2	13.4	2.3	144	4.6	99	69	7.36	35	43	11.6	16.2	25.1	1.5	0.7	135	379	43	1	3	0	1	1	0
0	30	61	1	4	28.70204082	0	0	0	0	0	1	0	1	0	87	93	51	65	15	100	38.61	15	6.5	1.4	36	4.5	13.3	3.9	145	4.1	107	187	7.41	40	292	2.4	20.4	42.4	1.9	0.6	13	97	15	1.1	3	0	1	1	0
0	30	63	2	1	24.84375	0	1	0	1	0	0	0	0	0	66	124	98	103	15	97	36	9	9.9	3.22	202	9	16.6	3.1	146	4.6	110	115	7.46	31	67	1	12.4	30.2	1.1	0.1	14	14	112	5	1	0	0	0	0
0	30	64	1	1	40.36219052	1	0	1	0	0	0	0	1	0	117	70	51	55	18	100	36.56	15	8	4.72	54	15.7	14.5	2.2	121	6.8	89	84	7.42	35	33	1.8	13	26.9	1.1	1.5	65	55	95	2.6	3	0	0	0	1
0	30	72	2	1	31.64431787	1	1	1	0	0	1	0	1	0	85	104	53	62	26	96	36.56	14	19.4	3.14	294	9.1	14.4	3.3	131	3.8	105	124	7.37	27	176	0.7	14.6	27.8	1.4	0.2	103	54	8	0.6	4	0	0	0	0
0	30	41	1	2	20.04744562	0	0	0	0	0	0	0	0	0	85	99	64	73	15	100	37	13	2.1	3.65	183	9.3	19.4	3.1	149	3.6	112	88	7.44	34	77	3.2	10.5	24.9	0.9	0.2	54	75	6	0.5	2	0	0	0	0
0	30	31	1	1	26.7299275	0	0	0	1	0	0	0	0	0	76	119	96	76	14	100	37.17	3	16.6	2.43	237	7.1	12.6	3	135	4.5	104	121	7.27	55	201	2.8	12	150	1.1	0.3	95	25	11	0.8	2	0	1	1	0
0	30	42	1	1	31.46258503	1	0	0	0	0	0	0	0	0	89	109	68	77	21	100	37.06	15	13.3	3.31	169	10.1	15.4	2.4	145	3.9	121	112	7.24	45	276	0.9	11.9	26.9	1.1	0.6	10	45	61	2.5	4	0	0	0	1
1	22.63	75	2	1	33.75	1	1	0	0	0	0	0	1	0	97	113	61	77	24	96	37.17	14	8.5	2.48	308	7.1	14.6	3.1	138	3.1	104	103	7.38	36	18	0.8	11.9	29.1	1.1	0.4	6	20	33	1.6	1	1	1	1	1
1	3.89	63	2	1	22.7189744	0	0	0	0	1	0	0	0	0	103	82	36	50	16	96	36.61	15	15.7	2.59	96	8.3	23.7	2.6	128	5.4	86	57	7.47	40	50	3.9	22.3	43.1	2	19.3	490	1861	55	1.3	1	0	1	1	0
0	30	77	1	1	31.11836735	0	1	0	1	0	0	0	0	0	90	124	83	96	24	98	37.39	15	15.3	3.51	104	10.9	15.8	3.2	143	3.9	106	135	7.42	42	39	2.1	15	28.1	1.4	0.5	32	64	26	1.6	1	0	1	1	1
1	3.71	61	1	5	23.05456246	0	0	0	0	0	0	0	0	0	103	124	77	88	28	89	37.06	15	7.5	2.98	133	8.6	13.4	2.6	139	5.2	112	148	7.34	42	196	2.5	14	23.9	1.2	0.3	33	53	15	0.6	1	0	1	1	0
0	30	75	1	1	34.9493802	0	1	0	1	0	1	0	0	0	96	101	76	80	20	93	37.11	15	12.9	4.29	197	14	15.6	4	143	3.6	108	83	7.39	40	88	2.2	14.8	36.2	1.4	0.5	14	41	64	2.5	3	0	0	1	0
1	3.71	59	1	4	38.27769205	1	1	0	0	0	0	0	0	0	90	143	117	124	10	99	35.06	14	11.8	4.75	285	12.5	21.1	3.2	141	4.5	108	151	7.4	35	93	2.6	18.2	57.7	1.6	0.9	2703	2080	34	1.4	3	0	1	1	0
0	30	65	2	2	29.5703125	1	0	0	0	0	0	0	0	0	105	125	79	93	33	93	36.17	15	267.2	2.4	92	6.3	23.5	3.9	134	4.5	99	208	7.42	34	61	1.1	12.9	20.5	1.2	0.5	18	38	18	1.1	4	0	1	0	1
0	30	83	2	1	29.51016286	0	1	1	0	0	1	0	1	0	119	90	64	73	20	81	36.56	15	4	3.9	173	10.7	16.8	2.8	135	2.3	91	79	7.32	46	67	1.4	11.3	23	1	0.7	41	72	54	2.4	2	0	0	1	0
0	30	40	1	4	47.6265623	0	1	0	0	0	0	0	0	0	141	121	59	60	11	93	38.89	14	14.1	1.89	64	7.1	19.2	2.9	133	5.1	98	191	7.39	44	108	4.2	15.7	33.9	1.4	0.3	47	36	37	1.1	1	0	0	0	0
1	9.85	82	1	1	32.50852165	0	1	0	1	0	1	1	0	0	108	139	36	67	19	92	37.22	15	9.3	2.44	153	8.1	13.7	3.5	133	5	96	287	7.44	44	47	0.7	12.4	150	1.1	0.2	18	48	60	3.9	4	0	1	0	0
0	30	81	2	1	18.515625	0	1	0	0	0	1	0	0	0	60	107	41	58	15	100	36.44	12	4.1	2.46	77	7.9	13.2	3.2	138	5.8	105	192	7.38	28	202	3	14.1	29.9	1.3	0.3	21	23	64	2.2	1	0	1	1	1
0	30	73	1	1	26.1882716	0	1	1	0	0	0	0	0	0	99	72	43	50	15	100	36.44	15	2.8	2.93	195	9.5	14.6	2.8	137	4.5	105	249	7.17	54	145	2.9	16.3	150	1.4	0.5	4	11	36	1.8	1	0	1	1	1
0	30	71	1	1	31.34693878	0	1	0	1	1	0	0	0	0	150	129	58	78	20	100	37.28	15	3.3	2.62	37	8.3	13.5	2.8	135	4.1	103	139	7.38	44	80	1.5	17.6	33.2	1.6	2.6	20	37	22	1.2	1	0	0	0	0
1	24	68	1	1	40.14644616	0	1	0	1	1	1	1	0	1	89	88	53	60	22	93	37.06	14	19	3.13	332	9.2	18.2	1.6	123	6.9	88	132	7.38	40	72	1.9	19.6	72.3	1.8	1.7	8	35	43	5.6	1	1	1	1	0
0	30	53	2	5	17.67998866	0	0	0	1	0	0	0	1	0	106	118	92	101	32	100	36.83	15	11.1	3.15	182	10	13.5	2.9	140	3.2	107	103	7.29	44	120	2.5	12.9	30.2	1.2	0.3	20	40	46	4.5	1	0	1	0	1
0	30	92	2	1	28.7109375	0	0	0	0	0	1	0	0	0	57	95	40	52	16	99	36.11	14	16.7	3.6	198	10.9	13.2	3	142	4.1	110	95	7.31	47	61	1.9	14.9	33	1.3	0.8	19	39	25	1.7	1	0	1	1	0
1	6.44	92	2	1	27.03397612	0	0	0	1	0	1	0	1	0	71	156	64	92	34	93	39.17	12	6.1	3.52	195	10.7	13.6	2.6	146	4.8	105	100	7.45	44	65	1	12.3	41.6	1.1	0.2	16	38	46	1.5	1	0	0	1	0
0	30	66	1	1	27.63206255	1	1	1	0	0	0	0	1	0	113	110	55	68	27	94	36.78	14	0.1	2.65	20	7.6	15.6	2	142	3.5	112	132	7.4	30	40	1.8	13.8	37.8	1.3	2.7	34	32	20	0.7	3	0	0	0	0
0	30	40	2	2	39.75778547	0	1	0	0	0	0	0	0	0	108	118	67	78	15	97	39.17	14	10.8	3.41	223	9.7	15.7	3.2	133	3.7	106	153	7.38	37	36	1.8	15.3	31.9	1.3	0.3	65	83	8	0.6	1	0	1	0	1
0	30	52	1	1	18.71094925	0	1	0	0	1	0	0	0	0	90	118	79	89	21	100	36.61	14	15.6	2.66	42	7.2	22	3.8	130	4.6	90	107	7.35	28	47	3.7	22.3	39.6	2	4.1	34	19	147	4.8	3	0	0	0	0
0	30	68	1	1	35.94874385	1	1	1	0	0	0	0	0	0	96	139	88	101	14	89	37.17	14	13.7	4.5	258	13	13.6	2.5	138	5.1	101	256	7.34	46	72	2.3	12	23.3	1	1.7	414	432	22	1.3	3	0	0	0	0
1	2.08	86	1	5	20.24489796	0	0	0	1	0	1	0	1	0	84	160	88	110	19	100	37.39	12	8.3	3.31	112	9.7	14.8	2.2	153	4.6	123	126	7.3	34	80	3.7	15.2	27.4	1.4	0.5	16	34	46	2.1	3	0	0	1	0
1	5.13	43	1	1	25.47026891	0	0	0	0	0	1	0	0	0	162	128	79	98	37	95	36.28	15	13.1	2.57	12	7.5	12.8	2.4	142	4.1	110	132	7.26	45	38	1.1	19.2	28.2	1.8	0.2	9	5	55	2.6	1	0	1	0	0
0	30	33	1	1	30.15339664	1	0	1	0	1	0	0	0	0	109	115	88	97	25	96	36.94	15	4.5	3.46	260	8	18.2	3.1	127	4.4	94	104	7.31	49	59	3.4	20.8	38.3	1.9	0.5	20	18	46	1.3	1	0	0	0	0
0	30	70	2	1	27.88407029	1	0	1	0	0	0	0	0	0	94	159	76	101	17	98	37.17	14	14.8	4	295	11.5	13.7	0.4	140	3.4	99	93	7.49	32	139	2.8	15.3	25.6	1.4	0.4	16	27	21	0.5	1	0	0	0	0
0	30	80	1	1	28.81580609	0	0	1	0	0	1	0	0	0	69	90	44	58	13	99	36.72	15	8.8	2.2	153	7.2	18	1.9	134	4.2	93	140	7.34	54	38	1.7	17.2	32.1	1.6	0.3	8	23	47	7.8	4	1	1	0	0
0	30	72	1	5	23.82716049	0	0	1	0	0	0	0	0	0	108	102	62	75	19	96	36.89	13	9.5	3.91	206	10.6	16.7	2.6	140	3.2	102	114	7.39	39	43	1.8	16.9	29.4	1.5	1.6	205	9	26	1.6	4	0	0	0	0
0	30	51	1	1	18.20987654	0	1	0	0	0	0	0	0	0	112	149	84	98	33	96	36.78	3	11.6	3.94	447	12.1	14.6	2.1	141	3.6	106	87	7.4	42	54	2.9	14.3	34.9	1.3	1	33	44	8	0.5	3	0	1	1	1
0	30	47	2	1	16.22783886	0	0	0	0	0	0	0	0	0	88	70	40	53	18	96	36.56	14	57	3.29	332	9.2	15.6	2.6	138	3.3	107	86	7.42	41	118	2.2	15.3	39.4	1.4	0.4	33	29	9	1.4	3	0	0	1	0
1	2.82	79	2	1	31.65347772	0	0	0	0	0	1	0	1	0	72	97	54	68	23	98	36.89	13	22.6	2.78	227	8.8	14.6	2.6	138	3.2	89	227	7.47	55	25	1.7	15.7	40.7	1.4	0.9	20	28	12	1	3	0	0	1	0
1	21.06	84	2	1	21.796875	1	0	0	0	0	0	0	0	0	96	130	48	70	21	91	36.56	13	13.5	2.62	119	8.2	16.1	2.2	130	4.6	96	113	7.25	48	66	4.7	17.6	28.8	1.6	1.2	43	69	18	1.5	1	1	1	1	1
0	30	64	1	2	28.08641975	0	0	0	1	0	1	0	1	0	101	84	69	68	23	98	36.67	15	28.6	2.38	83	6.5	14.2	2.6	142	3.3	107	112	7.42	38	280	3.7	19.6	35.8	1.8	1.3	19	45	22	1.2	1	0	1	1	1
0	30	64	2	1	39.85307622	1	1	0	0	0	0	0	1	0	97	102	54	69	18	97	36.83	15	12	3.01	449	8.4	16.7	2.4	134	4.7	95	143	7.45	52	166	1.2	13.2	28.4	1.2	0.8	517	153	13	0.8	1	0	0	0	0
0	30	58	1	1	24.70204082	0	0	0	0	0	0	0	0	0	84	153	70	88	15	98	36.11	14	17.6	3.27	213	10.4	13.5	3.4	138	3.8	106	116	7.45	40	240	1.4	15.6	28.3	1.4	0.3	19	10	37	1.3	3	0	1	1	1
0	30	43	1	5	21.49959688	0	0	0	0	1	0	0	0	0	111	127	109	117	20	90	37.44	14	3.6	2.44	21	7.2	21.1	3.1	136	3.3	100	101	7.46	43	215	1.6	31.5	40.7	2.9	14.3	34	228	14	0.7	1	0	0	1	0
0	30	58	1	1	26.12244898	1	0	0	0	0	0	1	0	0	115	130	82	98	18	97	37.56	14	4	3.94	67	11.8	14.5	2.1	144	4.6	107	274	7.21	38	123	11.6	17.2	46.7	1.6	1.2	592	1413	12	1.3	2	0	0	0	0
1	22.93	74	2	2	39.67346939	0	1	0	1	0	1	0	0	0	115	130	75	84	16	95	37.33	15	13.5	4.13	147	11.5	15.9	3.2	134	6.9	96	169	7.17	74	49	1.1	33	150	3	0.6	7	110	56	5.6	3	0	1	1	1
0	30	34	1	4	18.71094925	0	0	0	0	0	0	0	0	0	105	114	67	80	33	96	38.17	14	21	4.22	215	12.6	15.3	3.1	137	5.1	111	131	7.27	42	198	2.2	13.1	24	1.1	1.5	18	21	12	0.8	1	0	0	0	0
0	30	66	1	5	26.46968298	0	0	1	0	0	1	0	1	0	146	105	79	86	23	92	36.39	14	0.6	4.35	9	13.3	14.4	1.6	134	3.3	104	98	7.48	26	34	5.9	31	41.7	2.8	0.8	26	17	17	1	1	0	0	1	0
0	30	50	1	1	61.52338311	1	1	0	0	0	0	0	1	0	91	110	64	73	11	94	36.78	15	16.5	5.31	147	12.8	15.9	2.7	142	4.7	105	189	7.36	39	57	2.9	24.8	34.4	2.3	0.8	17	14	28	1.2	1	0	0	0	0
0	30	87	1	1	27.33240752	0	0	0	1	1	0	0	1	0	73	99	49	33	11	98	37.17	15	25.6	3.16	101	10.6	13.9	2.7	138	4	108	153	7.35	35	38	3.1	12.1	31.2	1.1	4.3	585	823	26	1.8	1	0	1	1	1
0	30	66	1	2	16.09645247	0	0	0	0	0	0	0	0	1	79	79	53	59	14	100	35.61	15	12.5	2.67	215	8.6	14.5	3.6	133	5.3	96	182	7.43	37	163	2.6	12.5	29.9	1.2	0.3	13	12	11	0.9	3	0	1	0	1
0	30	66	2	2	32.06744702	0	1	0	0	0	1	0	0	0	78	147	74	93	32	97	35.78	14	19.2	3.46	183	10.3	14.7	3.7	140	4.2	101	223	7.48	36	83	1.4	14.6	25.3	1.3	1.8	148	63	50	2.2	3	0	0	0	0
1	10.72	79	1	1	30.97488742	0	0	0	1	0	1	0	0	1	118	82	29	45	25	98	36.56	14	13.3	2.01	141	6.7	13.3	2.8	138	5.1	108	213	7.31	38	138	5.6	14.8	28.7	1.4	0.9	6	15	24	1.8	1	0	1	1	0
1	3.32	50	1	5	27.92387543	0	0	0	0	1	0	0	0	0	107	67	38	43	22	92	35.06	15	2.9	2.94	58	8.7	14.8	3.1	143	3.6	100	135	7.52	24	244	12	21	35.2	1.9	3.1	1738	11412	32	2.5	4	1	1	1	1
0	30	42	1	3	28.33372314	0	1	0	1	0	0	1	0	0	91	105	62	74	27	92	36.61	15	59.6	2.78	39	7.7	16.7	1.6	135	4	95	126	7.39	38	38	1.6	21.6	90.6	2	1.1	53	64	64	6	1	1	0	1	1
1	17.9	79	1	5	24.9382716	0	0	1	1	0	0	1	1	0	93	116	66	82	20	99	36.78	8	5.1	2.95	62	8.6	19	1.7	153	4.9	113	126	7.23	47	56	1.1	15.3	32	1.4	1.1	76	124	112	6.2	1	0	1	1	0
1	16.68	76	1	1	30.57720446	1	0	0	0	0	0	1	0	0	103	140	71	93	17	97	39.33	4	13.5	3.35	133	9.9	15	2.4	157	3.3	104	98	7.51	46	87	3.2	16.2	22.5	1.5	1.3	75	67	118	1.8	1	1	1	1	0
1	19.23	81	2	1	28.02768166	0	0	0	1	0	0	0	0	0	49	89	47	58	51	95	35.67	3	11.5	2.99	173	9.4	13.4	3.2	141	5	112	90	7.28	47	271	4.1	13.3	34.2	1.1	0.7	474	734	23	1.3	1	1	1	1	1
0	30	27	1	5	24.47520184	0	0	0	0	0	0	0	0	0	64	117	67	78	16	100	36.39	15	8	4.79	170	13.3	13.5	3.6	140	4	108	110	7.46	31	260	0.9	12.2	27.6	1.1	0.8	31	28	10	0.9	4	0	1	1	0
1	16.21	72	1	1	35.41715393	0	0	0	1	0	0	0	1	0	102	86	61	69	22	90	37.06	15	8.3	3.54	404	10.2	14.1	2.5	137	4.2	101	100	7.31	47	106	1	15.9	104.1	1.5	0.4	32	48	31	1.8	1	1	1	1	1
0	30	67	2	2	47.5390625	1	1	0	0	0	0	0	0	0	88	163	100	119	26	99	37.44	15	13.7	4.01	254	10.2	14.7	3	142	3.9	100	298	7.21	62	128	0.9	14.3	26.9	1.3	0.2	14	22	12	0.9	1	1	1	1	1
0	30	78	2	1	35.52592592	0	1	0	1	0	1	0	1	1	124	114	59	77	15	98	37.06	13	43.1	4	223	8	19.9	3.4	141	3.2	88	207	7.45	49	130	2.8	36.8	35.4	3.4	0.5	24	28	102	2.8	1	0	0	1	0
0	30	66	2	1	59.82040816	0	1	0	0	0	0	0	0	0	103	149	46	70	34	95	40.5	14	11.2	3.75	191	10.1	15.8	3	142	4	100	163	7.24	55	38	3	21.2	144.2	2	1.4	15	62	20	1	1	0	0	0	0
1	2.86	73	2	1	26.69479492	1	1	0	0	1	0	0	0	0	86	115	58	69	24	95	36.44	15	17.1	4.36	202	13.7	16.9	3.6	122	6.1	93	323	7.17	54	74	5	19.4	45	1.8	3	32	54	64	1.6	1	0	1	1	1
0	30	37	1	3	10.24691358	0	1	1	0	0	0	1	0	0	87	88	67	74	12	97	36.67	15	9.5	3.32	198	9.4	13.8	3.3	137	3.1	101	195	7.38	39	63	0.6	16	105.4	1.5	0.4	23	133	10	0.7	3	0	0	0	0
0	30	67	1	1	24.2467676	1	0	0	0	0	0	0	1	0	97	117	66	80	24	100	36.83	9	22.9	3.24	227	9.7	16.9	2.9	145	4	104	142	7.37	52	58	1.3	24.6	26.1	2.2	0.9	38	36	31	0.8	1	0	1	1	1
0	30	71	2	1	25.16069789	0	0	0	0	0	0	0	1	0	76	121	61	77	18	99	36.72	14	11.5	2.93	200	8.7	14.5	2.4	134	3.5	101	96	7.52	36	37	0.8	13.4	29.5	1.2	0.2	41	82	10	0.7	3	0	0	0	0
1	1.67	81	1	1	19.46740129	0	0	0	0	0	1	1	0	1	119	91	63	72	12	90	37.56	12	10.7	2.9	185	9.2	15.1	2.1	140	5.7	101	77	7.26	72	17	3.1	16.8	29.5	1.6	0.2	32	27	47	1.9	3	0	0	1	0
0	30	49	2	1	28.6424028	0	0	0	0	1	1	0	0	0	62	128	74	87	16	98	36.83	14	25.8	3.59	230	10.9	16.2	2.1	143	3.8	110	222	7.28	36	155	3.7	15	36.1	1.4	1.5	25	62	8	0.7	1	0	0	1	1
0	30	66	1	1	48.25617284	0	1	0	0	0	1	0	1	1	97	113	51	64	27	98	39.28	15	5.7	4.77	132	10.5	18.5	3.6	141	3.4	94	91	7.36	80	76	2.1	13.9	28.5	1.3	1	18	28	15	1.4	3	0	1	1	1
0	30	64	1	1	32.74416118	1	1	1	0	0	0	1	0	0	51	108	66	75	19	94	37	13	14.9	3.3	266	9.6	14.5	2.4	131	4.5	95	184	7.41	39	37	1.8	38	33.8	3.4	0.5	78	67	30	1.2	1	1	1	1	1
0	30	61	1	5	35.71321927	0	1	0	0	1	0	0	0	0	44	125	64	79	11	98	37.11	15	5.3	4.15	68	12.3	15.7	3.1	145	3.4	110	100	7.42	41	93	1.2	12.4	36.7	1.1	0.6	41	99	13	1	1	0	1	0	1
0	30	50	1	1	25.77854671	1	1	1	0	0	0	0	1	0	113	115	70	80	32	95	36.61	13	15.1	4.21	45	12.6	13.5	2.3	135	3.3	104	111	7.4	36	79	2.5	11.9	28.6	1.1	1.3	36	44	16	0.6	3	0	1	1	1
0	30	55	1	5	28.15301098	0	0	0	0	0	0	0	0	0	94	120	77	87	23	97	37.06	13	15	5.03	294	13.8	13.1	3.6	125	4	88	106	7.44	37	236	2	14.5	35.2	1.3	0.4	38	28	13	0.8	1	0	0	0	0
0	30	75	1	1	32.19290494	1	1	0	0	1	1	0	1	0	96	107	80	87	19	98	36.22	15	10.9	5.01	74	12.9	17.1	4.2	135	5.2	103	140	7.22	26	183	6.1	24.3	44.1	2.4	2.9	1050	1994	84	4.2	1	1	1	1	1
1	2.16	48	2	1	32.7396649	1	0	1	0	0	0	0	0	0	143	101	72	81	19	100	37.17	15	33.4	3.48	293	10.2	16.2	1.8	131	4.3	101	209	7.25	35	45	1.9	12.8	27.8	1.2	1.8	12	377	17	1.6	3	0	1	1	1
1	2.97	85	1	1	29.90091383	0	1	0	1	1	0	0	1	0	94	118	53	71	26	99	36.67	14	5.5	2.94	195	7.7	16	2.4	133	5.8	98	31	7.44	30	181	1.6	12.5	31.6	1.2	0.7	37	105	32	2	1	0	0	0	0
0	30	66	1	1	24.59876543	0	0	1	1	0	0	0	1	0	101	136	64	81	20	97	37.06	15	7.9	2.06	48	6.6	15.2	2.4	132	4	102	129	7.36	38	52	1.2	14.7	28.5	1.3	1.8	27	25	57	4.3	1	0	0	0	0
0	30	72	2	1	20.56932966	0	1	0	1	0	1	1	0	0	110	130	86	96	20	97	36.67	14	10.4	2.26	251	6.3	18.5	1.7	136	4.3	99	201	7.41	37	81	0.5	22.4	37.5	2.1	0.5	7	17	38	1.5	3	0	1	0	0
0	30	35	2	1	22.10366722	0	0	0	0	0	0	0	0	0	141	82	50	58	27	94	36.78	15	22.9	2.89	369	9.2	20	0.6	142	3.2	122	68	7.3	28	85	8	16.1	33.4	1.5	2.4	109	260	4	0.2	3	0	1	0	1
0	30	55	2	5	38.38383838	0	0	0	0	0	0	0	1	0	122	119	68	80	31	96	37.44	15	19.4	3.45	365	10.3	13.6	2.6	139	3.3	107	85	7.32	38	61	0.8	13.8	29.3	1.3	0.3	26	35	7	0.6	1	0	0	0	0
0	30	81	1	1	34.11989796	0	0	0	0	0	1	0	0	0	99	117	95	101	19	92	38.39	14	6.7	3.15	55	9.7	17.6	3	140	4.5	101	99	7.41	44	31	0.9	16.3	34.8	1.5	1.2	14	43	36	4.2	1	0	0	0	0
1	6.61	69	1	1	41.9770231	0	1	0	1	0	0	0	1	1	118	124	111	114	24	96	39.17	10	4.5	2.95	118	9	18.6	1.8	138	3.6	103	63	7.51	22	43	8.4	29.3	32	2.7	2.2	19	86	26	1.2	1	0	0	0	0
0	30	73	1	1	19.47943466	0	0	0	0	0	0	0	1	0	100	72	45	49	18	80	36.5	13	12.9	3.33	145	9.6	14.5	2.8	132	4.8	105	85	7.37	29	94	3.2	14	32	1.3	0.4	12	30	23	0.9	1	0	0	1	0
0	30	67	1	2	32.591759	0	1	0	1	0	1	0	0	0	118	113	85	92	26	94	36.56	15	15.5	4.73	266	12.9	15.3	3	135	4.2	86	144	7.37	61	40	1.3	120.1	59.1	10.8	0.4	9	18	152	3.8	3	0	0	0	1
0	30	69	1	1	35.25438707	0	1	0	1	0	1	0	1	0	75	93	53	61	15	99	36	15	14.8	3.85	212	9.3	19.2	2.7	140	3.6	106	230	7.31	47	219	3.9	19.1	42.3	1.7	0.9	16	28	43	1.6	2	0	1	0	1
1	11.17	83	1	1	33.59739932	0	1	0	1	0	0	0	1	0	136	98	57	69	21	98	35.78	15	13	3.26	122	10	18.2	2.2	139	5.2	109	124	7.12	42	114	2.7	13.4	38.4	1.2	2.1	7	80	66	6.1	1	1	1	1	0
0	30	68	2	1	51.98993874	0	1	0	0	0	0	0	1	0	83	107	59	69	30	95	37	11	16.8	3.99	196	12.1	13.6	3.5	136	6.7	98	275	7.28	52	80	2.3	51.3	45.3	4.6	0.4	45	91	49	1.9	1	0	1	0	0
0	30	45	2	5	42.12244898	0	0	0	0	0	1	0	0	0	86	112	69	81	24	99	38.06	15	10.8	3.65	328	10.6	18.1	2.9	146	4.3	98	110	7.54	52	63	1.4	13.5	26.8	1.2	2.2	46	42	21	0.7	1	0	1	1	1
0	30	75	1	1	29.78395062	0	0	0	1	1	1	0	0	0	105	106	65	73	20	99	36.56	15	5.4	2.7	122	7.9	16.5	2.4	143	3.5	103	85	7.43	34	101	2.4	10.4	34.8	1	0.3	52	56	77	5.4	3	0	0	0	0
0	30	92	2	1	23.7109375	0	0	0	0	0	0	0	0	0	77	148	76	88	20	97	38.06	14	9.5	4.17	165	12.8	15.2	3	136	4.7	97	120	7.4	43	128	1.1	13.2	29.4	1.2	0.3	38	13	9	0.7	1	0	0	0	0
0	30	74	2	1	43.64323637	0	1	0	1	0	1	1	0	1	146	104	86	93	22	98	37.39	15	9	2.77	148	7.9	23.9	1.6	136	4.2	100	164	7.35	42	35	2.5	15.5	23.1	1.4	1.8	10	9	86	3.7	1	0	0	1	0
0	30	66	2	1	25.43713741	1	0	1	0	0	0	0	0	0	111	92	51	60	23	74	36.33	15	13.6	2.36	313	7.3	15.2	2.7	138	3.1	99	269	7.2	60	32	1.5	21.1	29.5	1.9	1.4	11	12	21	0.9	1	0	1	1	0
1	1.03	61	1	5	22.03004671	0	1	1	0	0	0	0	0	1	139	112	77	89	19	97	36.56	15	10.5	3.22	85	10.1	14.6	2.2	121	6.4	95	480	7.34	43	34	2.6	19.6	26.7	1.8	1.7	210	224	27	1.5	1	0	0	0	1
0	30	71	2	1	51.52338837	1	0	0	0	0	1	0	0	0	89	100	42	52	14	100	37.22	15	10.8	2.41	168	7.6	14.7	2.6	139	5.1	112	155	7.48	32	310	2.1	18	26.1	1.6	0.3	28	50	36	1.3	1	0	1	1	1
0	30	78	2	1	26.15830479	1	0	0	0	0	0	0	1	0	78	135	82	88	13	92	36.5	14	5.6	3.61	89	9.8	16.5	3.3	141	3.9	110	94	7.4	46	25	0.7	11.9	26.3	1.1	0.7	752	823	33	1.3	1	0	0	0	0
0	30	61	2	1	23.24263039	1	0	0	0	0	0	0	0	0	113	124	66	80	28	94	37.94	9	29.9	2.22	35	7.1	19.3	3	132	3.2	99	172	7.45	33	90	0.9	14.6	32.8	1.3	0.5	7	15	6	0.3	1	0	1	0	1
0	30	66	2	5	46.97203508	0	0	0	0	0	1	0	0	1	58	126	90	101	20	97	36.56	15	9.4	5.79	115	17.4	15.6	3.2	154	5	113	184	7.39	52	82	0.9	16.3	28.3	1.5	1.5	1512	81	54	0.9	1	0	1	0	1
0	30	80	2	1	40.36208072	0	1	0	0	0	0	0	1	0	61	127	45	65	14	98	36.89	15	5.1	2.5	177	6.8	17.1	2.3	137	5.5	101	174	7.31	39	187	0.9	13.8	25.7	1.2	1.3	8	13	53	2.6	1	0	0	0	1
0	30	61	2	1	39.9691358	1	1	0	0	0	1	0	0	0	75	146	77	96	23	100	37.17	11	20.9	4.78	303	12.7	15.4	2.6	136	3.5	102	357	7.4	48	70	1.3	28.5	47.6	2.8	0.5	1010	983	17	0.8	1	0	1	1	1
0	30	66	1	1	24.35185185	1	1	0	0	0	0	0	1	0	117	87	42	52	14	96	37.22	15	3.4	1.88	71	5.6	14	2.3	130	4	95	153	7.27	36	65	9.2	21.7	31.4	2	0.3	12	10	46	4	3	0	0	0	0
0	30	92	1	1	26.78200692	0	0	1	1	0	0	0	0	0	83	122	87	99	8	100	36.5	15	17.2	3.77	188	10.9	17.2	3	142	3.6	102	120	7.44	36	200	1.3	12.7	27.4	1.1	0.4	23	26	29	2	3	0	1	0	0
1	3.94	70	2	1	36.69921875	0	0	0	1	0	0	0	0	0	84	132	63	80	17	100	36.67	15	2.9	2.94	96	8.9	14.9	3.2	142	4.4	119	110	7.45	31	550	3.9	19	48.2	1.7	0.3	20	42	26	1	3	1	1	1	1
0	30	45	2	2	28.20294785	0	0	0	0	0	0	0	0	0	87	125	69	68	25	96	38.28	8	10.6	2.35	303	7.3	15.9	3.2	131	3.5	99	104	7.46	39	103	0.7	14.1	33.7	1.2	1.3	31	17	11	0.7	1	0	0	0	0
0	30	73	1	1	21.95195296	0	1	1	0	0	0	0	1	0	59	156	65	87	17	100	35.44	15	4	2.59	353	8.9	14.2	2.3	142	3.2	119	60	7.37	31	233	0.6	49.2	48.4	5.6	0.2	10	11	30	3.8	1	0	0	0	0
1	7.87	84	1	5	22.93290334	0	0	1	1	0	1	1	0	0	82	104	59	71	25	100	36.56	15	13.1	3.11	203	8.3	19.1	2.6	141	3.2	101	123	7.44	42	33	1.5	33.5	31.4	3	1.3	45	63	40	1.6	1	0	1	0	0
0	30	67	2	1	21.03955738	0	0	1	1	0	1	1	1	0	86	89	68	77	20	100	36.83	15	5	2.95	236	10.3	16.4	2.9	137	4.7	101	92	7.4	30	107	1.2	11.6	37.6	1.1	1	16	31	35	1.4	1	0	0	1	0
0	30	45	1	1	31.95592287	0	0	0	0	0	0	0	0	0	71	139	81	93	22	98	37.06	11	14	4.36	217	13.3	12.8	3.6	140	5	107	186	7.3	44	92	1.3	12.3	33.9	1.1	0.4	13	80	11	0.7	1	0	0	0	0
0	30	63	1	1	41.80839002	0	0	0	1	0	0	0	1	0	129	176	96	113	30	94	37.67	12	10.4	3.87	197	15.2	14.4	4.2	149	3.5	112	399	7.46	30	74	3.4	12.1	67	1.1	7	558	630	24	1.3	4	0	0	0	0
0	30	75	1	1	20.66350145	0	0	1	0	0	0	0	0	0	116	86	58	64	22	98	36.83	14	27.4	3.04	118	8.9	16.1	2	126	4.2	96	160	7.4	36	58	2	17.6	62.1	1.6	0.5	9	14	31	0.8	4	0	0	0	0
0	30	55	1	1	27.11468225	0	0	0	0	1	0	0	0	1	98	137	72	88	30	97	35.72	10	8.3	3.65	67	12.9	16.3	3.6	145	4.2	113	101	7.54	23	67	2	14.9	30.4	1.3	4.6	260	447	40	1.3	1	0	1	0	0
0	30	69	2	1	30.64404432	0	0	0	0	0	1	0	0	0	105	158	82	109	12	95	36.78	15	9.9	4.33	232	14.1	13.8	3.7	141	3.9	102	130	7.31	53	44	0.8	13.2	30.2	1.1	0.5	10	18	28	1	3	0	1	1	1
0	30	63	2	2	24.615153	0	0	0	1	0	0	0	0	0	73	167	95	117	26	96	37.22	11	8.2	2.86	57	9.3	15.4	3.4	144	4.5	102	112	7.51	35	37	1	11.8	29.1	1.1	0.6	100	180	73	8.2	1	0	1	0	0
1	4.44	58	1	5	48.37409299	1	1	0	0	0	0	0	1	0	106	187	105	126	24	82	37.94	15	19.9	4.35	91	12.2	14	2.6	141	4.7	98	264	7.36	39	115	4.4	23.1	25.2	2.1	6	3638	7225	57	5.4	1	0	1	1	0
0	30	23	1	5	23.73866213	0	0	0	0	0	0	0	0	0	88	118	69	79	20	100	36.78	15	8.9	2.98	126	9.1	13.2	3	139	4.9	116	83	7.4	26	430	1.1	17.3	44.9	1.6	0.5	765	317	10	0.7	3	0	0	1	1
0	30	80	1	5	33.74242289	1	0	0	0	0	0	0	0	0	70	127	68	86	29	92	36.39	11	9.4	4.49	265	11.2	15.8	3.8	141	4.6	102	117	7.4	46	115	0.9	14.3	36.4	1.3	3.7	17	22	15	0.8	3	0	0	0	0
0	30	67	1	1	31.68204485	0	1	0	0	1	1	0	0	0	131	81	58	140	25	95	39.22	3	35.9	4.38	39	13.6	15.1	2.1	138	3.6	107	208	7.11	33	75	11.4	22	45.7	2.1	3.9	16	33	44	3.6	1	0	1	1	1
0	30	69	2	1	29.35752192	1	0	1	0	0	0	0	0	0	86	89	52	60	13	100	36.17	14	9.3	4.79	703	13.5	13.4	1.6	136	3.8	104	141	7.42	31	319	1.3	14.9	26.3	1.3	2.1	14	43	11	0.6	3	0	1	1	1
1	16.27	36	2	5	35.44270304	1	1	0	0	1	0	0	0	0	77	98	37	51	16	95	37.17	14	19.7	2.4	50	7.7	24.2	2.9	127	5.1	92	124	7.37	37	79	2.7	28.8	56.4	2.6	22.7	49	82	92	5.7	1	1	1	0	1
1	2.88	52	2	2	32.421875	0	0	0	1	0	0	0	0	0	81	95	74	78	18	100	36.22	15	19.7	3.5	106	10.6	16.4	3.1	138	3.4	102	191	7.36	46	53	2	19.6	32.9	1.8	3.6	35	82	9	1.6	1	0	1	1	0
0	30	50	1	1	32.74523419	1	1	0	0	0	0	0	1	0	139	78	50	55	19	100	37.11	15	20.9	3.2	148	10.3	13.6	2.7	139	4.2	105	340	7.3	45	132	3.6	11.9	22.1	1.1	0.4	96	122	19	1.6	1	0	1	1	1
0	30	68	1	2	40.55674789	0	0	0	0	0	1	0	0	0	69	149	76	92	8	100	36.61	15	16.1	3.72	79	10.4	13.8	2.6	141	4.1	110	107	7.26	53	118	1.4	14.2	28.2	1.3	0.2	19	22	25	1.1	1	0	1	0	0
0	30	60	2	1	23.71184463	1	0	0	0	0	0	0	0	0	78	123	79	93	20	100	36.61	15	13.3	3.53	193	11.1	13.2	3.7	144	3.9	106	135	7.37	48	81	2.1	11.4	23.2	1.1	0.3	36	26	15	0.6	1	0	0	0	0
0	30	56	1	1	35.23545045	1	0	0	0	0	0	0	1	0	107	153	63	84	28	97	37.89	15	20.2	2.97	492	10.3	13.9	1.7	132	4.4	100	107	7.41	41	49	2.1	15.8	33.9	1.5	0.7	231	465	17	0.5	4	0	1	1	1
0	30	66	1	1	29.83728157	0	1	0	0	0	1	0	0	0	114	71	48	56	22	100	36.56	15	18.7	3.37	299	9.9	14.9	2.3	133	4	102	131	7.28	47	379	1.1	17.8	32.3	1.6	3.4	151	176	35	1.4	1	0	1	0	0
0	30	82	2	5	37.47919144	1	1	0	0	0	1	0	0	0	148	123	50	60	14	100	35.61	15	7.7	3.03	263	8.9	18.3	2.1	125	4	96	132	7.27	115	71	0.8	10.9	29.7	0.9	0.6	54	45	27	0.8	4	0	1	1	1
0	30	27	2	1	28.828125	0	0	0	0	0	1	0	0	0	108	105	65	77	30	97	36.61	15	3.6	2.56	105	7.3	18.5	3.4	137	3.3	106	117	7.35	41	40	2.8	16.2	29.3	1.5	2	40	68	20	0.8	4	0	0	1	0
0	30	77	1	1	20.70987654	1	0	0	0	0	1	0	1	0	124	87	62	68	33	100	38.78	15	17.1	4.08	146	12.2	16.5	2.3	134	3.2	102	88	7.28	55	219	2.3	18.9	45.2	1.8	1.5	17	28	22	1.1	1	0	1	1	0
0	30	27	1	1	19.4093583	0	0	0	0	0	1	0	0	0	129	95	53	67	25	94	37.33	15	0.1	2.38	30	7	11.6	2.6	134	4.2	99	118	7.45	40	36	1.8	19.8	41.7	1.8	2.2	26	15	12	0.8	4	0	0	0	1
1	10.96	72	2	5	36.1328125	0	0	0	0	0	0	0	0	0	84	126	71	84	18	99	36.67	15	10.4	2.87	189	9.5	12.3	3	139	3.9	109	156	7.31	47	178	1.7	13.2	29.4	1.2	0.4	92	30	15	0.5	2	0	1	0	0
0	30	70	1	1	37.02422145	1	0	0	0	1	0	0	1	0	109	104	53	65	15	92	36.72	15	0.1	2.17	5	6.3	16.9	2.5	149	3.3	114	105	7.39	42	40	1.8	19.5	36	1.8	6.6	52	40	55	1	3	0	0	0	0
0	30	70	1	1	33.96035854	1	1	0	0	0	0	0	1	0	52	153	52	77	15	95	37	13	16.7	5.24	308	14	15.2	4.3	138	3.5	101	221	7.39	43	236	1.3	11.3	26.3	1	0.3	21	22	13	0.8	1	0	1	0	1
0	30	92	1	3	20.77609244	1	0	1	0	0	0	0	0	0	124	131	76	90	29	100	39.44	10	22.3	2.67	303	6.3	19.1	2.1	143	4	106	115	7.49	30	100	2.6	12.6	28.9	1.2	0.2	45	35	18	1.2	1	0	0	0	0
1	2.16	91	1	1	26.78707514	0	1	1	1	0	1	0	1	0	96	106	54	66	18	98	36.44	15	5.3	2.55	77	7.4	17.6	3.4	133	4.7	97	110	7.27	42	35	2.5	15.7	28.2	1.4	0.5	12	84	55	3.4	1	0	0	0	0
0	30	27	2	2	33.69305043	0	0	0	1	0	0	0	0	0	97	84	51	59	16	100	36.83	14	16.8	2.61	165	7.5	14.3	3.1	133	7	100	123	7.51	33	363	1.9	15.6	24.1	1.4	0.3	55	23	37	7.6	3	0	1	1	0
0	30	31	1	5	39.89395278	0	0	0	0	0	0	0	0	0	61	136	75	90	19	100	38.06	15	13.1	4.22	449	11.5	14.4	2.6	142	3.4	104	103	7.43	45	50	0.7	14.2	27.3	1.3	0.7	159	55	15	0.9	4	0	1	0	1
0	30	75	1	1	25.17361111	0	1	0	1	0	1	0	0	0	72	139	72	83	20	96	37.06	14	7.4	3.39	189	11.7	16	3.9	136	4.3	103	120	7.45	28	60	3.3	32.8	37.1	3.4	1.2	57	10	42	2.3	1	0	0	1	0
0	30	72	1	1	30.42949298	0	0	0	1	0	0	0	0	0	75	125	60	73	24	96	36.56	14	2.5	2.49	80	7.6	17	3.1	133	4.7	102	146	7.36	40	60	2	17.8	30.4	1.7	1.6	38	39	57	1.9	1	0	1	1	0
0	30	59	2	1	35.26170799	0	1	0	1	1	0	0	0	0	110	106	54	69	21	99	37	12	12.8	2.57	79	8.3	19.5	2.6	138	4.5	100	276	7.37	45	256	2.6	17.5	34.5	1.6	4.1	593	817	26	2.9	1	0	0	0	1
0	30	73	1	1	34.80816327	0	1	0	1	0	1	0	0	1	122	118	100	105	38	95	38	12	3.2	3.07	130	7.3	18.2	2.8	140	3.7	97	110	7.49	52	43	1.4	17.3	38.8	1.6	1.1	8	25	44	2.3	1	0	0	1	0
1	6.02	87	2	5	33.32756233	1	1	1	0	0	0	1	1	1	128	86	60	68	16	94	36.44	15	4.5	2.41	58	7.3	16.3	2.5	131	3.7	101	86	7.32	37	144	1.9	12.3	37.2	1.1	0.8	64	177	51	3.4	3	1	0	1	0
0	30	47	1	1	34.61592971	1	0	0	0	0	0	0	0	0	125	135	89	99	35	93	39.06	15	3.5	3.59	381	11.1	12.9	2.2	137	3.8	103	138	7.46	34	65	1.3	12.7	29.6	1.1	0.2	71	94	15	0.9	4	0	1	1	1
0	30	82	1	1	31.11980811	0	0	0	1	0	0	0	1	0	81	124	63	76	18	99	37.11	14	6.4	2.79	247	8.4	19.1	2.9	145	5.2	112	110	7.41	33	26	2.2	25.3	30.4	2.4	0.3	22	45	82	4.7	3	0	0	0	0
0	30	61	1	2	24.58692121	0	0	0	0	0	1	0	0	0	113	96	51	61	20	93	37.61	14	18.4	4.32	205	11.3	14.7	3	140	6	94	121	7.24	49	68	1.1	13.6	27.6	1.2	1.5	24	56	116	15.7	1	1	1	1	1
0	30	63	1	3	25.33877551	1	0	0	0	0	0	0	0	0	88	149	72	83	20	97	38.5	15	9.7	3.3	184	9.9	14.4	3.1	139	4.2	106	100	7.42	35	230	3.5	16.9	52.1	1.5	0.2	159	24	26	1.4	1	0	0	0	1
0	30	78	2	2	26.72216441	0	0	1	1	0	1	0	0	0	69	120	48	66	25	100	35.17	15	10.5	2.62	150	7.2	15.9	3.1	139	6.1	109	155	7.19	30	406	5.3	26.8	37.6	2.6	1.5	32	72	152	4.2	3	0	0	1	1
0	30	89	2	5	25.64444444	1	0	0	0	0	0	0	1	0	69	66	52	56	21	98	36.72	13	10.4	2.49	178	7.5	14	3	136	3.6	105	99	7.4	39	63	1.1	15.5	32.9	1.4	0.5	19	18	15	0.7	1	0	0	0	0
0	30	78	1	1	25.36790997	0	1	0	1	0	1	0	0	0	101	126	55	73	22	97	36.56	14	7.4	2.74	61	7.6	17.5	3.4	134	4	101	96	7.39	34	129	3.8	13.8	30.4	1.3	0.7	499	361	99	1.8	1	0	0	0	0
0	30	68	1	1	17.74198937	0	0	0	0	0	0	0	0	0	67	163	68	78	23	99	36.78	13	7.6	3.29	367	9.5	19.6	2.8	136	4.6	105	89	7.41	32	63	0.7	16.1	62.9	1.5	0.6	5	12	13	1	1	0	1	0	1
0	30	59	2	1	45.15625	0	0	0	0	0	0	0	0	0	70	132	64	80	20	100	37.11	15	12	5.62	218	10.7	16.7	3.2	140	3.6	104	112	7.45	41	110	3.1	13.1	25.8	1.2	0.4	56	38	13	0.6	3	0	1	1	1
0	30	73	1	2	49.67129291	0	0	0	1	0	0	0	0	0	88	113	65	70	22	100	36.67	15	14.5	4.03	170	11.9	15.4	2.6	144	4.7	118	205	7.28	36	44	2	14.3	28	1.2	0.7	32	23	65	3.7	1	0	0	0	1
1	3.77	89	2	2	29.09405698	0	1	0	1	0	0	1	0	0	88	115	58	70	19	100	33.83	15	6.9	2.71	169	8.3	16.2	3.1	134	3.8	107	273	7.21	44	159	1.8	16.6	150	1.5	1.6	318	741	61	1.9	3	0	1	1	1
1	5.77	81	1	1	24.79695325	1	0	0	0	0	0	0	1	0	71	78	49	59	32	94	37.83	15	34.3	3.56	101	10.5	14.1	3.2	135	5	99	96	7.19	31	73	6.9	17.9	34	1.6	1.7	53	187	53	3.1	1	0	1	0	1
0	30	54	1	1	26.96859021	0	1	1	1	0	1	0	0	0	122	89	63	73	17	96	36.78	14	1	3.61	40	9.5	13.7	1.5	134	3.7	99	211	7.46	31	48	2.1	16.6	39.6	1.5	0.9	22	22	112	3.6	1	0	0	0	0
0	30	68	1	1	32.11419753	1	1	0	0	0	0	0	1	0	80	79	61	66	12	100	36.11	15	9	2.72	275	8.3	14	2.6	137	4.1	106	116	7.35	50	312	0.9	28.2	38.2	2.8	2.3	32	82	21	0.9	1	0	1	1	1
0	30	50	1	1	19.88385305	1	1	0	0	0	1	0	1	0	125	102	79	83	26	99	36.56	14	19.4	4.83	122	15.3	14.6	2.5	131	3.6	98	130	7.45	34	145	1.6	19.6	31	1.8	0.5	46	49	8	0.4	2	0	1	1	1
1	2.77	53	1	5	41.04938272	0	0	0	0	0	0	0	0	0	93	139	55	72	13	99	37.33	15	8.1	2.01	59	6.8	25.4	3	139	4.4	98	121	7.5	49	114	2	28.4	45	2.7	21.2	25	59	26	0.7	3	0	0	0	0
0	30	74	1	5	27.09925101	0	1	0	0	1	1	1	0	0	84	146	84	103	23	100	36.94	12	10.3	3.02	82	8.6	14.1	3.2	137	5	100	151	7.29	31	122	1	13.5	57.7	1.2	0.2	19	40	85	6.8	1	1	1	0	0
0	30	65	1	3	31.6521843	1	1	0	0	0	0	0	0	0	76	72	57	57	18	98	37.56	15	16.7	4.57	158	14.2	12.6	3.5	139	4.3	105	197	7.18	60	287	4.5	13.6	94.9	1.3	1.2	51	63	19	1.6	1	0	0	0	0
1	1.68	85	1	1	28.31081934	0	0	0	0	0	1	0	0	0	74	126	86	99	18	95	36.83	14	11.8	3.96	195	11.2	14.6	2.5	137	3.2	102	129	7.42	37	66	1.9	15.6	24.9	1.4	1.1	55	69	22	1	1	0	0	1	0
0	30	65	1	1	36.27755102	0	1	0	1	0	0	0	1	0	79	159	88	105	19	97	36.72	11	9.6	3.25	224	9.4	14.2	2.4	144	4.9	108	173	7.29	54	93	1.7	12.1	34.2	1.1	0.5	17	20	32	2.8	1	0	1	0	0
1	3.8	52	1	1	24.83903548	0	0	0	0	0	0	0	0	0	75	165	90	109	22	100	36.78	6	16.7	4.46	234	13.7	15.3	3.8	144	4	112	135	7.33	41	230	1.3	15.2	25.5	1.3	0.2	221	387	14	0.8	2	0	0	0	1
0	30	50	2	2	23.93606231	0	0	0	0	1	0	0	0	0	152	144	69	91	27	95	37.89	14	11.5	1.88	51	6.5	23.6	4.8	140	3.4	101	77	7.39	41	44	2.3	34.8	44.7	3.2	12	50	69	30	0.7	1	0	0	0	0
1	2.48	47	1	5	30.55555556	0	0	0	0	1	0	0	0	0	107	85	36	52	32	96	37.11	15	17	1.78	37	6.2	21	2.7	127	5	90	88	7.25	40	33	10.1	52.3	109.8	4.8	22.7	209	451	36	2.7	4	1	1	0	0
0	30	78	2	1	27.80532599	1	0	0	1	0	1	0	1	0	77	103	56	71	23	100	36.83	15	17.7	2.6	483	7.6	16.1	2.6	136	4.1	100	156	7.41	45	197	1	13.2	24.7	1.2	0.5	158	16	43	1.5	1	0	0	0	0
1	11.27	66	1	1	31.41329989	1	0	0	0	1	0	0	1	0	85	124	53	70	14	100	36.44	15	9.7	3.3	84	11.1	19.3	3.1	128	4.6	99	65	7.36	39	159	2.6	27.1	53.6	2.5	37.9	55	163	66	3.9	4	1	1	1	1
0	30	63	2	1	40.09489124	1	0	0	0	0	0	0	0	0	79	60	37	45	19	97	36.22	15	2.2	3.88	262	12.2	13.3	2.7	140	4.4	109	151	7.34	37	168	4.6	13.3	25.2	1.2	0.6	1597	1980	26	0.8	1	0	1	1	1
0	30	71	1	2	17.27421564	0	0	1	1	0	0	0	1	1	96	128	76	92	18	93	39.56	15	15.3	2.71	346	7.9	14.6	2.9	143	4.2	107	102	7.44	32	120	0.7	18.5	36.7	1.7	0.4	6	11	15	1	1	0	0	0	0
0	30	56	2	1	30.63562257	0	0	0	0	0	0	0	0	0	90	102	49	62	19	100	37.94	13	6.4	3.78	188	12.4	13.2	4.4	141	3.9	103	81	7.44	40	186	0.8	19.3	35.8	1.7	0.5	100	137	9	0.5	1	0	1	0	0
0	30	62	1	1	29.48571429	1	1	0	0	0	0	0	0	0	85	145	69	86	20	100	37.22	15	32	3.22	228	8.5	17.3	2.9	132	4.1	102	263	7.26	44	213	1	14.2	27.8	1.2	6.6	1061	1632	18	1.2	1	1	1	1	1
1	8.84	41	2	5	26.38413188	0	0	0	0	0	0	0	0	0	123	105	75	84	18	97	39	15	3.2	3.61	127	7.6	15.2	2.1	140	3.5	102	70	7.36	48	22	2.5	13.1	52	1.2	1	544	2240	8	0.6	1	0	1	0	1
0	30	81	1	1	29.94285714	0	1	0	1	0	0	0	1	0	127	119	64	78	16	95	36.61	15	20.7	3.9	216	10	21.3	2.8	134	3	106	147	7.09	30	46	2.1	16.8	24.8	1.5	0.2	10	10	146	8.3	1	0	0	0	0
0	30	65	1	5	19.05040175	1	0	0	0	0	0	0	0	0	64	155	81	102	20	100	37.56	15	11.4	3.12	513	9	13.4	2.9	134	4.9	96	117	7.42	45	104	1.5	14.5	27.4	1.3	0.3	143	162	21	0.6	1	0	1	0	1
0	30	80	1	1	34.062253	0	0	0	0	0	0	1	1	0	107	114	66	81	21	99	36.72	4	19.6	2.7	265	8.1	15	1.9	133	4.3	97	136	7.38	32	114	1	12.7	42.8	1.2	0.9	50	62	76	4.7	1	1	1	0	1
0	30	72	2	1	21.72023263	1	0	0	0	0	0	0	0	0	76	94	61	72	18	94	36.83	15	8.1	3.01	288	9.2	14	2.5	140	3.4	109	109	7.49	30	131	1.1	16	32.3	1.5	0.3	12	16	22	1	2	0	0	0	0
0	30	71	2	2	48.90927978	0	1	0	0	0	1	0	0	0	86	94	51	64	19	98	37.11	15	9.7	4.12	331	10.5	15.9	3.4	144	3	102	157	7.41	46	54	1	13.2	59.9	1.2	0.4	18	30	12	0.7	2	1	1	1	0
0	30	79	1	1	25.09152885	0	0	1	1	0	1	1	0	0	89	123	67	78	16	100	37	3	20.2	3.95	242	12.4	14.5	2.8	133	4.3	95	172	7.36	31	30	2.7	13.8	27.6	1.3	1.7	56	87	49	2.7	1	0	1	1	0
1	3.73	70	1	1	32.36854981	0	1	0	0	0	0	0	0	0	61	143	56	76	23	100	32.22	15	36.1	3.6	248	11.2	15.2	2.4	139	4.6	101	270	7.23	36	224	1.6	19.5	33.9	1.8	1.3	21	42	29	3	3	0	1	1	1
0	30	40	2	1	25.64013841	0	0	0	0	0	0	0	0	0	100	103	71	82	16	92	36.89	14	27.8	4.23	252	7.6	18.3	2.6	137	4.5	107	68	7.37	35	47	2.4	17.9	48.9	1.6	1	151	130	23	1.3	1	0	0	1	0
0	30	56	2	1	28.27700921	0	0	0	0	1	0	0	0	0	92	104	72	79	25	99	37.22	15	4.4	2.3	20	7	19.2	3.1	142	3.7	105	95	7.37	46	68	5.7	18.7	33.9	1.7	1.6	15	54	22	0.5	4	0	1	0	1
1	5.03	84	1	1	31.77623991	1	0	0	0	0	0	0	0	0	101	80	58	63	24	99	36.22	14	34.8	3.7	295	13.2	16.2	2	136	5.4	103	83	7.37	44	72	1.9	25.9	32.2	2.6	1.7	36	61	51	1.7	1	0	0	1	0
0	30	58	1	5	38.82085595	0	1	0	1	0	0	0	0	0	97	160	77	95	25	95	38.78	15	10.6	3.59	426	10.4	16.1	2.9	147	4.2	115	198	7.43	35	91	1.1	14.6	23.6	1.3	1.2	19	40	30	1.4	3	0	1	0	1
1	2.04	63	2	1	29.67741935	0	0	0	0	0	1	0	1	0	69	91	44	54	21	99	37.06	14	11.9	3.26	178	9.2	20.7	2	140	3.8	103	125	7.37	47	69	1.6	14.4	46.5	1.3	2.7	6	314	21	2.5	1	1	1	1	1
0	30	82	1	1	28.72585028	0	0	1	0	0	1	0	0	0	120	73	43	50	24	89	37.67	15	28.2	2.36	149	7.5	16.9	2.4	136	4.2	105	121	7.44	30	72	2.8	14.8	32.7	1.4	0.9	22	46	22	1.4	1	0	0	0	0
0	30	38	1	1	24.57523366	0	0	0	0	0	0	0	0	0	96	108	65	74	28	100	36.39	6	4.2	2.13	250	9	15.3	2.8	138	3.7	103	106	7.48	30	204	1.4	14.4	37.9	1.3	0.4	39	34	15	0.5	4	0	1	0	0
0	30	49	2	1	43.57960458	0	1	1	1	0	1	0	1	1	107	102	59	67	20	98	37.94	11	16.2	2.82	123	7.8	19.5	2	125	5	92	180	7.39	45	41	1.2	16.3	29.1	1.5	0.7	13	28	36	2.7	2	0	0	1	1
0	30	88	1	1	18.89420001	0	0	1	1	0	1	1	0	0	75	124	107	115	17	91	36.44	15	8.9	3.62	70	10.1	14.6	3.7	141	4.5	98	105	7.36	53	23	2.5	22.9	29.4	2.1	1.3	173	199	72	1.6	4	0	0	1	0
1	16.96	59	1	5	25.2493372	0	0	0	0	0	0	0	0	0	129	81	31	42	8	99	34.44	15	3.7	3	91	9.1	14	1.9	150	4.6	103	296	7	77	85	7.5	20.6	91	1.9	0.3	32	43	14	1.2	1	1	1	1	1
1	4.98	61	1	1	28.671875	0	0	0	1	0	1	0	0	0	85	100	59	67	16	100	37.78	15	8.1	3.23	181	9.9	14.1	2.8	137	3.6	101	102	7.44	40	150	1.5	11.5	32.5	1.1	0.2	27	30	27	0.9	1	0	1	1	1
1	16.44	72	1	5	52.57142857	1	0	0	0	0	1	0	0	0	93	141	81	111	39	99	36.89	15	13.3	3.44	159	10.7	12.3	3.6	138	3.8	96	140	7.43	43	82	2	19.5	32.6	1.8	0.7	140	264	23	1	1	1	1	0	1
0	30	54	1	5	30.16911025	1	0	0	0	0	1	1	0	0	104	160	96	111	14	99	37.39	15	6.2	4.12	144	13	12.9	3.3	143	4.2	107	104	7.39	36	112	1.2	11.7	47.7	1.1	0.6	16	41	22	1.3	1	0	0	0	1
1	2.58	63	2	1	29.05328798	0	1	0	1	0	1	0	1	0	95	128	74	88	23	94	38.11	14	12.3	4.52	304	13.3	17.1	3.1	138	4.6	93	165	7.37	56	36	2.7	13.6	30.1	1.2	0.7	15	23	78	2	3	0	0	0	0
0	30	73	2	2	31.50884495	0	1	1	0	1	0	0	0	0	85	142	82	97	13	99	36.83	10	8.7	2.38	59	8.6	18.1	3.8	138	4	107	101	7.35	40	107	4.7	37.8	64.3	3.9	12.4	32	63	24	1.6	1	0	1	0	0
0	30	52	1	2	30.27777778	0	0	0	0	0	0	0	0	0	129	101	70	80	37	91	38.44	13	8.9	2.64	345	7.5	17.1	1.8	134	4.2	106	130	7.36	34	38	4.4	12.6	38.6	1.2	0.6	22	32	11	0.9	1	0	0	0	1
1	3.58	56	1	1	34.84408534	0	0	0	1	1	0	0	0	0	91	135	78	94	17	96	36.78	15	21.7	2.67	83	10.2	15.7	1.7	117	7.4	87	74	7.44	34	37	1.1	36.7	65.5	3.4	18.9	94	156	24	0.8	1	0	0	0	0
1	2.12	54	1	4	26.22040816	0	0	0	0	1	0	0	0	0	116	120	51	67	10	100	36.67	15	23.5	2.53	46	9	18.8	2.4	123	4.9	90	128	7.43	42	259	4.2	24.6	39.5	2.4	8.6	101	288	30	1.1	1	1	1	1	0
0	30	55	2	1	22.00255102	1	0	0	0	0	1	0	0	0	128	88	70	74	19	95	38.33	13	36.5	2.85	101	8.9	13.5	2.5	130	3.9	106	112	7.1	48	43	2.3	22	53	2.1	0.8	13	40	20	1.3	1	1	1	1	0
0	30	46	1	5	34.75765306	1	0	0	0	0	0	0	0	0	129	171	117	129	22	96	37.11	14	11.9	4.47	165	13.7	13.1	2.5	141	4	98	181	7.41	48	54	2	13.1	25	1.2	0.9	53	37	18	0.9	3	0	1	0	1
1	2.54	73	1	1	36.57997728	0	0	0	0	0	1	0	0	0	121	86	39	48	22	89	36.72	15	4.6	2.91	98	9.6	14.9	2.2	139	3.4	108	97	7.26	34	211	1.3	13.6	25.7	1.3	1.7	15	41	20	1.5	1	1	1	1	1
0	30	92	1	1	29.23875433	1	1	0	0	0	0	0	0	0	98	110	42	58	23	100	37.28	7	19.8	2.4	405	7.4	15.6	2.3	160	3.5	124	124	7.47	34	114	3.2	17.4	71.8	1.6	0.4	7	72	48	1.3	3	0	0	0	0
0	30	83	2	1	24.79338843	0	1	0	1	0	1	0	1	0	64	132	52	76	16	95	37.06	13	8.8	3.08	271	7.8	14.8	2.4	138	5.4	102	219	7.39	37	77	3.6	13.6	28.3	1.2	0.4	54	67	54	2.9	3	0	0	1	0
0	30	55	1	1	29.90740741	0	0	0	0	1	0	0	0	0	90	112	57	71	22	96	36.78	13	14.5	2.51	50	8.9	17.5	3	132	4.2	100	86	7.42	39	68	1.5	16.5	40.5	1.6	17.6	48	104	47	1.5	1	0	0	0	0
0	30	60	1	2	38.54938272	0	0	0	1	0	0	0	0	0	120	141	98	109	18	100	36.22	14	13.4	3.25	525	7.3	19.2	2.6	137	5.4	103	245	7.42	29	97	1.4	20	35.9	1.8	0.2	61	78	42	2	1	0	0	0	0
1	2.58	59	1	1	26.19532895	0	0	0	0	1	1	0	0	0	100	102	60	71	19	100	36.44	15	3.9	3.23	111	10.6	14.8	2.9	139	3.9	103	126	7.37	46	82	3.1	16.3	43.8	1.5	2.6	21	42	12	0.8	3	1	1	1	1
0	30	71	1	1	60.28279258	1	1	0	0	0	1	0	1	0	118	82	50	57	31	92	37	15	10.4	3.48	305	10.7	13.7	3	137	3.8	101	227	7.3	42	361	2.4	17.4	76.7	1.6	0.9	91	72	25	1.3	1	0	0	1	0
0	30	87	2	1	37.82894737	0	0	0	1	0	1	0	0	0	97	111	66	79	20	96	36.56	13	5.7	3.34	56	10.3	20	2.3	130	3.9	85	161	7.45	45	69	2.2	18.5	33.1	1.7	0.8	8	20	93	2.8	4	0	0	1	0
0	30	70	1	5	23.93469388	1	0	0	0	0	0	1	0	0	61	107	73	85	18	98	36.33	15	13.9	4.03	309	13.2	12.8	3.6	142	4.2	107	105	7.34	50	58	1.3	11.9	150	1.1	0.8	98	170	25	1	3	0	1	0	1
0	30	67	1	1	26.87346939	1	1	0	0	0	0	0	1	0	103	173	87	111	23	96	36.78	10	16.9	3.74	287	10.8	17.5	2.2	136	4.1	103	263	7.32	46	41	1.3	11.5	26.7	1.1	0.3	19	15	24	1.1	1	0	1	0	0
0	30	55	1	1	32.91882338	0	0	0	0	0	0	0	1	0	90	102	53	69	24	95	37.94	15	11.4	2.63	81	8.1	13.8	2.4	143	4.4	113	124	7.28	51	429	4.5	27	95.3	2.5	1.3	13	95	13	1.2	1	0	1	1	0
1	1.35	56	1	4	20.88900598	1	0	0	0	0	0	0	0	0	123	98	62	71	30	98	38.83	3	20.1	3.93	173	11.8	17.8	3	157	4.4	123	182	7.34	47	131	2.9	16.1	27.1	1.5	0.2	10	47	52	0.9	4	0	1	1	1
0	30	71	2	1	27.88927336	0	0	0	0	0	1	0	1	0	96	101	76	85	14	91	36.56	11	20.2	3.78	486	11.4	13.2	3.1	138	4.2	98	168	7.43	50	35	1.5	18.5	23.9	1.7	0.4	94	86	45	0.7	1	0	0	1	1
0	30	71	1	1	40.76179006	1	0	1	0	0	0	0	0	0	118	169	98	119	29	98	36.72	14	10.7	5.85	247	17.3	13	2.1	139	4	106	150	7.24	48	96	2	15.3	25.3	1.3	4.8	424	247	18	1	3	1	1	1	1
0	30	69	1	2	19.85229138	0	0	1	0	0	1	0	0	0	106	99	70	80	37	98	37.17	9	19.5	4.97	221	11.5	15.7	2.6	160	3.5	118	120	7.37	46	77	2.1	16.2	40.5	1.5	0.6	20	25	31	1.8	1	0	0	1	0
0	30	82	2	1	29.65862471	1	1	0	0	0	0	0	1	0	70	131	68	83	22	97	36.83	15	7.4	3.78	135	11.7	14.2	4.2	139	5.2	108	122	7.43	43	99	1.1	11.7	32.3	1.1	0.3	50	24	36	1.3	1	0	0	0	0
1	5.53	80	2	5	26.07709751	0	0	0	0	0	0	0	0	0	93	148	61	88	17	98	1.67	15	6.7	3.27	102	10.2	16.2	3.4	146	4.1	113	98	7.45	39	112	2.8	11.4	34.1	1.1	0.2	54	72	18	1	3	0	1	0	0
0	30	73	2	1	37.26558864	1	1	0	0	0	0	0	1	0	66	105	40	58	15	100	36.72	15	36.8	3.71	478	8.9	16.1	2.8	138	4.5	97	149	7.31	54	240	1.3	12.8	33.2	1.2	0.4	36	30	23	1.1	1	0	1	1	1
0	30	61	2	1	42.80092499	1	0	0	0	0	0	0	0	0	92	107	59	70	16	100	35.5	15	0.2	2.73	89	7.7	14.8	2.6	137	3.1	104	119	7.4	28	111	1.6	14.6	34.2	1.3	0.8	20	59	24	2.7	1	1	1	0	1
1	3.47	82	2	1	18.95549887	0	0	1	0	0	0	0	1	1	134	101	61	70	27	96	36.83	13	12.2	2.48	286	7.2	15.9	1.8	141	4.3	107	76	7.4	32	53	2	14	27.2	1.3	1.4	17	43	47	0.9	3	0	0	0	0
0	30	59	2	5	66.99537054	1	1	0	0	0	0	0	0	0	114	95	68	73	26	98	36.67	8	5.4	2.64	360	9.6	15.8	2.7	136	3.9	101	76	7.46	43	88	1	12.9	52.8	1.1	0.8	15	32	13	0.3	3	0	1	0	0
1	1.93	32	2	5	40.234375	0	0	0	0	0	0	0	0	0	90	160	77	113	28	95	29.94	15	21.8	4.92	303	14.7	12.3	2.4	139	7.2	106	295	7.01	51	160	6.5	17.4	40.4	1.6	0.6	2124	2252	35	2.6	5	1	0	1	1
0	30	78	1	1	19.66049383	1	0	0	0	0	1	0	0	0	138	158	81	101	20	95	36.5	14	11	5.18	185	17.3	14.3	3.1	144	4.2	106	113	7.44	40	180	0.9	132.8	61.8	13.8	1.6	18	43	55	1.1	3	0	0	0	0
0	30	65	1	1	28.41602491	0	0	0	0	0	0	0	0	0	92	105	60	72	15	95	38.39	15	12.6	1.92	230	7.5	19.4	2.9	137	4.3	95	119	7.41	55	39	1.1	18.3	30.1	1.6	2.1	25	54	29	1.2	1	0	0	0	0
0	30	27	2	1	26.59084467	0	1	0	0	0	0	0	0	0	91	101	69	79	11	98	37.17	14	9.7	3.44	564	8.4	20.1	2.6	143	5.1	103	82	7.41	47	42	1.3	11.5	87.1	1.1	1.1	19	18	19	0.8	1	0	1	0	0
0	30	38	1	1	20.00656932	0	1	0	0	0	0	0	0	0	101	173	88	111	18	100	36.83	15	6.5	3.29	73	9.4	14.9	2.5	135	3.3	108	251	7.36	34	45	1.4	16.1	31.4	1.5	0.9	41	31	31	1.2	1	0	1	1	0
0	30	53	1	3	24.89224498	0	0	0	0	1	0	0	0	0	63	95	51	61	23	100	36.39	14	13.9	1.99	125	8.4	16.5	3.7	128	4.2	91	111	7.52	34	396	1.4	33.2	92	3	50.7	74	126	73	3.3	1	1	1	1	0
0	30	31	1	2	40.24943311	0	0	0	0	0	0	0	0	0	132	118	64	76	25	93	38.67	15	10	4.35	193	11.4	13.6	2.6	134	4.2	99	267	7.43	43	33	1.5	14.3	22	1.2	0.3	64	82	12	1.1	3	0	1	0	0
0	30	52	2	1	21.2890625	0	0	0	0	0	0	0	0	0	124	125	73	86	18	97	36.17	15	9.2	3.93	452	11.5	14.8	3.4	136	3.9	102	143	7.33	41	81	2.4	13.2	26.2	1.1	0.6	35	31	7	0.6	1	0	0	1	0
0	30	73	2	1	33.7890625	0	0	1	0	0	1	0	0	0	139	78	55	61	23	99	36.83	15	16	2.68	237	8.4	14.8	2.5	134	3.2	93	102	7.38	41	38	3.1	17.5	31.5	1.6	2	20	23	19	0.7	1	0	0	0	0
0	30	91	1	1	27.30084585	0	0	1	1	0	1	0	0	0	82	104	56	67	15	94	35.67	14	3.8	2.71	90	8.9	24.1	3.1	141	3.7	108	111	7.42	36	93	1.5	24.5	31.2	2.3	0.7	17	11	54	1.3	1	0	0	0	0
0	30	59	1	1	17.44064973	1	0	0	0	0	0	0	1	0	86	104	64	73	20	99	36.72	15	15.5	3.34	82	10.2	14.4	2	135	3.6	99	113	7.37	46	132	1.4	15.8	27.2	1.5	1.3	30	55	16	0.7	1	0	0	0	1
1	12.4	36	1	2	23.38081161	1	1	0	0	0	0	1	0	0	109	113	51	69	21	100	38.56	3	22.9	2.7	141	7.6	16.9	3.1	135	4.7	99	161	7.31	46	31	5.5	34.2	49.7	3.1	1.6	211	275	37	1.5	3	0	1	1	1
1	1.8	62	1	1	26.82742078	0	0	0	0	1	1	0	0	0	100	142	93	108	30	100	34.56	3	11.4	1.64	154	5.4	36	3.9	145	3.5	98	203	7.18	29	61	14	24.8	67.1	2.3	21.2	80	553	24	4.5	1	1	1	1	0
0	30	46	2	2	21.26538447	0	0	0	0	0	1	0	1	0	117	155	126	137	33	100	36.89	15	12.9	3.05	308	9.4	16.2	3.5	141	6	97	115	7.32	44	160	1.6	14	24.2	1.3	0.3	13	33	75	12.9	3	0	0	0	1
0	30	51	1	5	27.22164412	1	1	0	0	0	0	0	0	0	131	142	83	96	24	94	36.61	13	23.4	4.1	242	12.4	15.1	1.6	139	5.3	112	137	7.38	33	88	2	18.3	25.7	1.6	1.5	89	104	30	1.2	3	0	0	0	0
0	30	53	1	2	19.35720845	0	0	0	0	0	0	0	0	0	117	92	60	67	24	100	36.83	15	26.7	3.49	261	10	12.7	2	132	3.2	100	248	7.4	29	361	1.8	15.4	33.9	1.4	0.4	15	14	10	0.4	3	0	1	1	0
0	30	58	2	1	21.88512814	0	0	0	0	0	0	0	0	0	82	109	68	82	19	97	37	15	20.2	3.15	142	9.9	13.1	3.3	134	4	98	98	7.45	38	117	1.1	13.3	28.1	1.2	0.7	125	77	16	0.6	1	0	0	1	0
0	30	60	1	2	26.51616949	0	1	0	1	0	0	0	1	0	84	142	91	101	30	93	38.67	14	4	4.44	123	12.1	12.8	3.1	132	4.6	92	252	7.44	32	71	1.6	22.4	29	2	0.8	20	29	65	3	1	0	0	0	0
0	30	45	1	1	30.07116843	1	1	0	0	0	0	0	1	0	79	98	65	71	24	100	37.61	15	10	3.89	171	11.2	16.2	2.7	143	3.8	113	60	7.3	49	211	0.6	15.5	50.4	1.4	0.8	149	184	20	0.9	3	0	1	0	1
1	2.57	62	2	1	28.59504132	0	0	0	0	0	0	0	0	0	110	115	71	83	27	96	36.78	15	1.4	2.55	25	7.2	13.3	3.2	127	7.4	92	185	7.46	44	48	1.4	16	33.3	1.5	1.2	17	15	22	0.6	3	0	1	1	0
1	4.49	88	2	1	35.91111111	0	1	0	1	0	1	0	0	1	87	93	52	64	17	89	37.11	14	10	2.85	228	8.6	19.7	3.1	129	6.2	96	223	7.34	41	45	1.2	18.3	35.6	1.7	0.3	9	17	71	4.2	1	0	0	0	0
0	30	65	2	1	24.69529478	0	0	0	0	0	0	0	0	0	106	105	66	76	22	97	38.11	13	11.1	3.32	182	10.8	14.7	2.8	136	2.8	105	119	7.44	33	35	1.9	14.5	35.3	1.4	6	37	62	6	0.5	3	0	0	0	0
0	30	71	1	1	19.31972789	0	0	0	0	0	0	0	1	0	87	97	55	68	23	100	35	15	1.6	2.02	126	6.1	17.8	2.2	143	4.6	106	245	7.23	43	266	2.8	25	55.6	2.3	14.9	204	388	50	2.9	1	1	1	1	1
0	30	57	2	1	35.430839	0	1	0	0	0	0	0	1	1	112	112	50	64	26	93	37.61	11	34.3	4.4	324	11.7	17	3.1	145	3.6	107	209	7.43	39	90	1.6	12.8	27.5	1.1	0.8	31	46	16	1	2	0	1	1	0
0	30	44	1	1	29.08417689	1	0	0	0	1	0	0	0	0	123	144	90	103	20	97	38.28	14	6.7	2.85	67	9.4	15.2	2.9	134	3.4	100	101	7.42	37	43	1.4	15.5	37	1.5	5.3	33	150	8	0.6	1	0	1	0	0
1	13.83	72	2	1	40.16326531	1	0	0	0	0	1	0	0	0	106	117	78	87	32	96	35.56	11	0.1	2.78	73	8.5	17.5	2.7	135	5.1	98	200	7.5	31	70	2.2	19	36.8	1.8	2.6	105	283	88	2.7	1	1	1	1	1
1	13.57	80	1	1	26.60648908	1	0	0	0	0	0	0	0	0	112	139	57	78	29	97	37.94	15	11.1	4.13	179	9.2	18.8	1.5	134	4.7	103	243	7.35	36	48	2.9	13.4	36	1.1	2.9	21	31	61	1.6	3	0	1	1	0
0	30	86	1	5	23.41876026	0	0	0	0	0	0	0	0	0	83	124	55	69	18	100	37.5	12	8.4	3.33	139	11.1	14.1	3.1	139	4	106	147	7.44	35	235	2.6	12.1	28.3	1.1	0.3	41	62	14	0.8	1	0	0	0	0
0	30	63	1	1	30.42719786	0	0	0	0	0	0	0	0	0	98	118	77	88	12	98	37.17	15	5.9	2.66	443	8.3	17.2	2.3	139	4.7	109	86	7.41	35	127	0.6	16.6	36.8	1.5	0.8	80	38	24	1.1	1	0	0	0	0
0	30	70	1	1	68.2272964	1	0	0	0	0	0	0	0	0	98	94	77	83	18	95	36.78	13	17.9	5.58	240	15.7	12.9	2.6	143	4.2	110	151	7.34	43	194	3.4	16	35.4	1.5	0.4	6	13	20	0.7	3	0	0	0	0
1	1.84	46	1	5	35.52653061	1	1	1	0	0	0	0	0	0	125	147	90	103	22	97	37.33	15	10.5	2.72	187	8.3	19.4	2.1	137	4.8	102	510	7.4	35	61	3.6	10.9	23.6	1	1.6	58	45	33	0.9	3	0	0	0	0
0	30	69	2	1	28.8	1	1	0	0	0	0	0	1	0	160	131	80	95	25	100	37.11	15	8.8	3.16	123	9.5	14.1	3.2	138	3.8	101	101	7.45	47	123	2	13.6	28.7	1.3	0.2	10	20	4	0.6	1	0	0	0	0
0	30	60	2	1	37.52493507	0	1	0	0	0	0	0	0	0	157	100	54	66	36	94	36.89	15	13.9	4.03	452	9.7	17.4	2.4	144	3.3	105	258	7.46	53	62	1.5	14.8	26.8	1.3	0.3	11	10	12	0.2	1	0	0	0	1
1	1.67	84	1	1	26.13306401	1	0	0	0	0	0	0	0	0	90	99	64	70	18	97	36.56	14	9.3	3.62	208	10.9	16	1.7	137	4.3	110	119	7.41	43	33	0.8	13.9	27.1	1.3	0.4	8	17	23	0.9	3	0	0	0	1
0	30	75	2	1	26.49604063	1	0	1	0	0	0	0	0	0	107	84	55	62	24	99	36.94	14	14.1	3.18	241	9.6	15.7	2	139	4.1	111	92	7.44	33	314	0.9	17.2	37	1.5	0.2	11	41	13	0.6	4	0	0	0	0
0	30	65	2	4	24.45463989	1	1	0	0	0	1	0	1	0	90	140	108	116	22	98	37.28	7	7.6	3.74	271	9	19.5	2.9	135	3.2	95	137	7.44	43	89	1.3	10.3	31.7	0.9	0.5	27	13	25	1.3	1	0	0	0	0
0	30	73	2	1	23.125	0	0	1	0	0	0	0	0	0	110	142	75	94	18	97	36.44	14	13.3	2.68	116	8.3	16.9	2.1	134	4.2	102	98	7.45	41	67	1	13.6	26.9	1.3	1.5	124	261	22	0.7	4	0	1	0	0
0	30	59	1	1	26.32243404	0	0	0	0	1	0	0	0	0	102	142	76	92	17	96	37.44	15	6.6	2.6	65	8.4	14.9	3.1	142	3.3	109	84	7.4	38	28	1.3	19.4	35.8	1.8	4.3	22	51	26	0.9	1	0	0	0	1
0	30	37	2	1	15.86986709	0	0	0	0	0	0	0	0	0	90	102	56	60	16	100	35.83	15	27.9	2.95	377	9	13.6	2	136	4.2	106	95	7.31	35	45	0.6	14.4	41.5	1.2	0.4	4	17	7	0.5	3	0	0	0	0
0	30	85	1	1	22.00146092	1	0	1	0	0	0	0	0	0	72	87	51	62	23	96	37.89	15	16.3	3.32	217	9.9	14.7	2.3	137	3.9	106	102	7.44	51	64	1.7	13	21.6	1.2	5.7	18	76	42	1.7	1	0	0	0	0
0	30	56	2	1	27.31717687	0	0	0	0	1	0	0	0	0	90	89	52	63	23	99	36.72	6	8.4	2.92	25	9	18.4	2.9	135	4.6	102	126	7.46	32	68	2.3	30	39	2.8	5.6	32	89	23	0.9	1	0	1	1	1
0	30	69	2	1	30.46875	1	1	0	0	0	0	0	1	0	101	107	54	70	38	92	37	14	11.7	2.34	328	6.6	15	2.3	132	4.5	100	189	7.41	38	37	2.4	14.9	20.5	1.4	0.9	38	56	24	0.9	1	0	0	0	0
0	30	43	1	1	25.65963893	0	0	0	0	0	0	0	0	0	102	123	40	52	18	100	36.83	7	4.5	2.9	31	10.3	14.7	3.5	129	3.4	95	107	7.32	23	186	1.4	11.4	25.8	0.9	4.3	343	615	7	0.9	1	0	1	0	1
0	30	84	1	5	21.91358025	1	0	0	0	0	0	0	0	0	122	111	78	85	41	89	37.61	7	10.8	4.45	104	11.9	15.3	3.5	147	4.3	114	161	7.35	44	414	1.4	13	27.3	1.2	0.2	36	79	25	1.1	1	0	1	1	0
0	30	96	1	1	18.66837292	0	0	0	1	0	1	0	1	0	103	115	48	63	17	94	37.72	14	23.8	2.82	195	8.5	13.7	2.9	144	4	113	83	7.39	30	39	4.4	18.3	150	1.7	0.3	106	22	49	2.7	3	0	0	0	0
0	30	78	1	1	28.2122449	1	1	0	0	0	0	0	0	0	69	98	44	58	16	86	37	15	8	3.52	138	10.8	13.6	3.4	138	3.4	108	107	7.44	30	64	0.9	14.8	105.2	1.3	0.3	83	44	27	1.5	1	0	0	0	0
0	30	55	2	1	24.05777111	0	0	0	0	1	0	0	0	0	78	100	44	58	15	96	37.06	15	15.1	2.61	51	9.5	16.2	2.3	130	3.5	103	130	7.38	37	116	1.4	26.2	49	2.4	13.3	26	43	36	0.9	1	0	0	1	0
0	30	72	2	5	24.8015873	0	0	1	0	0	0	0	0	0	98	107	74	85	18	65	35.56	7	51.3	2.2	501	5.8	17.5	1.8	138	4.3	105	135	7.19	46	130	2.4	15.1	38.9	1.4	0.3	14	22	58	2.3	1	0	1	0	0
0	30	75	1	1	40.71455624	1	1	1	0	0	0	0	0	0	90	91	67	73	10	87	36.83	15	27.4	2.88	271	8.3	14.1	3.4	141	4.1	113	206	7.42	44	304	4.6	18.7	47.7	1.7	0.7	74	368	16	1.1	1	0	1	1	1
0	30	57	2	5	14.15339335	0	0	0	0	0	1	0	0	1	119	175	147	155	35	95	37	7	5.4	2.23	90	7.2	19.5	2.4	140	3.8	103	112	7.36	53	45	0.8	10.6	25.9	1	0.2	17	27	30	2.6	3	0	0	0	0
0	30	56	2	3	17.48393021	0	0	0	1	0	0	0	0	0	113	76	39	47	23	99	38.83	14	0.1	1.89	11	6.5	15.7	3	139	4.3	107	130	7.4	41	33	0.7	13.5	35.3	1.2	1.4	10	13	25	1.6	3	0	0	0	0
0	30	60	2	1	30.91321967	1	0	0	0	0	0	0	0	0	82	126	78	88	26	96	37.11	13	10.3	3.15	200	10	13.4	2.9	148	3.5	114	78	7.37	43	69	0.8	11.9	24.1	1	0.6	66	61	14	0.4	1	0	0	0	0
0	30	60	1	1	35.00319922	0	1	0	1	1	0	0	0	0	72	116	52	72	16	97	36.61	15	6.8	2.56	35	7.9	17.8	4.3	140	3.6	106	142	7.41	25	203	1.9	15.4	30.4	1.4	5.9	34	53	61	2.4	1	0	0	0	0
0	30	63	1	1	46.08024691	0	1	0	1	0	1	1	1	0	80	145	62	82	15	88	37.39	15	6.3	3.67	87	11.3	14.3	4.1	145	5.5	103	198	7.32	51	51	1.3	11.9	20.9	1.1	0.5	39	38	43	1.9	1	0	0	0	0
0	30	75	1	1	23.16626689	0	0	0	0	0	0	0	1	0	117	94	56	67	17	92	36.56	15	10.4	2.07	153	6.7	16	2.4	136	4.5	104	116	7.39	46	117	1.3	15.1	38.6	1.4	1.1	16	19	14	0.7	1	0	0	1	0
0	30	60	2	1	29.16955017	1	0	0	0	0	0	0	0	0	124	157	65	86	20	96	37.06	15	8.8	5.56	171	17.7	12.8	2.3	139	4.3	106	116	7.45	48	69	1	14	27	1.2	0.6	17	31	42	1.5	1	0	0	0	0
0	30	52	1	1	32.54421769	0	0	0	0	0	0	0	0	0	120	152	89	105	22	100	37.56	12	14.6	2.88	183	9.8	19.8	3.2	141	3.7	105	107	7.43	46	72	3.5	14.3	21.7	1.2	0.7	101	38	9	0.6	1	0	0	0	0
0	30	45	2	2	28.09917355	1	0	0	0	0	0	0	0	0	117	106	67	80	25	91	36.61	15	8.4	3.36	113	10.3	14	1.8	144	3.3	110	113	7.23	39	77	2.2	12.8	31.6	1.2	1.4	17	44	22	1.1	2	0	1	1	1
0	30	60	1	1	33.95061728	1	0	0	0	0	0	0	0	0	109	180	75	99	33	99	39	15	15.9	4.46	55	13.4	14.2	2.3	134	3.8	97	112	7.35	32	86	3.1	15	27.6	1.3	6.9	41	56	82	5.3	3	0	0	0	0
1	3.18	52	2	1	20.41522491	0	0	1	0	0	0	0	0	0	86	87	51	63	20	100	36.61	15	12.2	3.16	78	9.2	14.6	2	143	3.4	110	95	7.23	46	127	3.4	16.6	32.8	1.5	4.7	26	92	32	0.8	1	0	1	1	0
1	5.09	75	1	1	21.8048603	1	0	0	0	0	0	0	1	0	102	127	70	86	24	100	35.94	14	5.3	3.78	45	11.8	13.7	2.2	133	3.3	99	105	7.33	47	159	1.3	12.5	30.9	1.2	0.5	15	21	17	0.7	3	0	1	1	0
1	2.01	86	1	5	24.22399679	0	0	0	1	0	0	1	0	0	90	103	71	79	18	95	37.06	15	17.7	3.42	239	10.6	14.3	3.2	136	4.2	99	152	7.21	50	46	5.8	13.1	32.4	1.2	0.7	133	217	31	5.4	1	0	0	1	0
1	21.52	62	2	5	23.94857668	1	1	0	0	0	0	0	0	0	96	116	79	91	23	100	36.67	14	1.6	4.23	170	11.8	14	3.2	149	4	116	119	7.23	32	35	1.4	13.8	29	1.3	0.4	68	43	100	5.7	1	1	1	0	0
0	30	55	1	1	28.14693878	0	0	0	0	1	0	1	0	0	104	111	55	67	23	97	36.56	15	15.8	2.58	15	9.3	13.3	2.7	117	4.8	83	69	7.39	33	78	5.4	35.7	57.3	3.2	14.2	25	76	57	3.6	1	0	0	0	0
1	22.48	78	2	1	59.375	0	0	0	0	0	1	0	0	1	82	97	38	52	12	100	35.44	15	11.3	3.21	205	9.2	14.5	2.8	144	3.7	107	113	7.34	58	106	1.1	12.5	32.7	1.1	0.2	31	46	36	0.7	3	0	1	1	1
0	30	63	2	1	27.4609375	1	1	1	0	0	0	0	0	1	139	138	65	77	25	95	38.56	10	21.1	2.88	410	8.3	12.6	2.1	144	3.8	104	121	7.28	73	62	0.9	14.3	34.9	1.3	0.2	50	22	14	0.3	4	0	1	1	1
0	30	40	1	1	29.67021952	0	0	0	0	0	0	0	0	0	100	144	97	109	20	100	37	14	5.5	3.54	230	10.8	14.6	3.4	143	4.9	102	73	7.46	43	89	2	15.3	28.3	1.4	0.5	76	155	2	0.7	1	0	0	0	0
0	30	67	1	1	37.55838909	0	1	0	1	0	0	0	1	0	88	138	79	93	16	100	36.33	15	8.8	4.13	203	11.7	14.6	2.3	134	7.4	106	173	7.13	70	81	1.9	12.4	24.3	1.1	0.3	58	145	48	2.6	1	1	1	1	1
0	30	73	2	1	31.30208333	0	1	0	1	1	1	0	1	0	63	130	49	71	14	99	36.33	15	11.5	2.3	75	8.4	20	2.4	135	5.1	114	664	7.18	27	68	1.3	12.9	82.5	1.2	1	127	103	51	1.2	1	0	0	0	0
0	30	57	1	3	23.87511478	0	0	0	0	0	1	0	0	0	87	135	109	118	22	91	37.17	15	8.4	4.49	173	14.4	13.3	3.7	137	3.9	99	105	7.35	47	47	2.1	13	29.9	1.2	1.5	21	61	14	1	3	0	1	1	1
1	15.85	69	1	1	19.0447514	1	1	0	0	1	0	0	1	1	92	155	80	98	23	93	36.56	14	8.3	4.44	256	13	14.6	3.4	140	5.5	99	302	7.4	63	76	1.8	13.9	28.9	1.3	0.3	20	21	30	0.7	1	0	1	1	1
1	1	50	2	5	24.72518293	1	0	1	0	0	0	0	1	0	106	113	82	90	19	96	37.28	15	22.4	3.09	213	8.6	17.5	3	129	4.1	93	97	7.43	19	102	9.7	15.7	22.6	1.4	4.1	32	56	15	0.5	1	0	0	0	1
1	3.64	89	1	1	29.2184076	0	0	0	1	0	0	0	0	0	70	139	102	108	16	99	35.22	10	8.9	3.56	142	11.9	15.2	3.7	135	3.6	107	162	7.52	29	96	1.8	15.4	25.4	1.3	0.6	18	30	39	2.3	3	0	1	0	1
0	30	79	1	5	20.44707696	1	0	0	0	0	0	0	0	0	113	175	107	116	24	100	37.67	15	5.7	3.66	118	11.2	13.8	3	147	3.5	114	141	7.44	34	201	1.6	14.5	31.7	1.3	0.4	34	62	63	2.5	3	0	1	1	0
1	2.11	76	2	1	22.43498722	0	1	0	1	0	1	0	1	0	70	110	49	68	20	92	37	15	22.9	2.72	284	8.6	15.1	1.8	132	3.6	93	109	7.41	36	67	3.1	93.3	48.7	8.4	0.2	7	8	54	9.2	3	0	0	0	0
0	30	32	1	4	27.5390625	1	0	0	0	0	0	0	0	0	96	102	63	94	24	95	37.22	8	10.3	3.86	358	10.6	13.9	2.6	139	4	108	102	7.44	40	44	0.8	14	29.6	1.2	0.6	28	21	2	0.5	1	0	0	1	0
0	30	75	1	1	37.37024221	0	1	0	1	0	1	0	0	0	63	91	64	68	18	99	36.72	15	22.6	4.14	221	12	15.5	3.3	138	4.7	102	350	7.37	45	129	1.6	12.2	28.3	1.1	0.4	56	67	71	2.2	3	0	1	1	0
0	30	48	1	1	91.60493827	0	1	0	0	0	0	0	0	0	79	134	92	100	17	93	35.39	15	16.2	3.5	389	9.4	15.3	2.6	132	6.4	98	221	7.1	48	124	2.8	17	53.9	1.5	0.4	60	196	90	5.3	1	1	1	1	1
0	30	70	2	1	26.61365573	0	1	0	1	0	1	1	0	0	143	117	80	87	23	96	36.78	15	8.4	3.43	195	9.9	14.6	2.7	142	3.3	107	200	7.38	43	40	1.3	12.6	24.9	1.2	0.3	7	12	40	1.8	4	0	0	0	1
0	30	61	1	1	21.64889964	1	0	0	0	0	0	0	0	0	123	147	88	102	21	96	37.17	10	23.6	3.53	510	10.1	15.4	1.6	141	3.5	106	55	7.49	35	166	1.6	15.7	29.9	1.4	1.4	33	22	35	0.6	1	0	0	0	1
0	30	63	1	1	28.92733564	0	0	1	0	1	0	0	0	0	87	91	52	61	22	98	36.44	13	13.9	4.53	151	14.4	15.7	1.7	131	4.4	102	97	7.35	38	219	3.5	21.4	150	2	9.2	119	127	30	1.1	1	0	0	0	1
0	30	86	1	2	23.66782007	1	0	1	0	0	0	0	0	0	54	115	59	75	16	100	36.61	15	11.6	4.34	153	10.2	14.5	3.7	142	4.7	106	111	7.43	44	526	1.5	14.5	150	1.3	0.3	28	34	21	1.1	1	0	0	0	0
1	14.29	79	1	4	24.02210884	0	1	0	1	0	1	0	0	0	63	92	77	81	14	100	36.33	14	5.4	2.13	94	6.6	19.1	3.1	132	6.4	99	143	7.33	35	51	1.7	14	35.8	1.3	0.7	18	23	120	5.4	4	0	1	1	1
1	2.67	78	1	1	17.80864198	0	0	0	0	0	0	1	1	0	91	145	116	125	23	100	37	3	16.4	3.81	29	12.2	14.6	2.3	138	4.9	113	214	7.27	34	47	2.3	12.8	34.3	1.2	0.6	137	249	79	2.4	2	0	0	1	0
0	30	59	1	1	36.04527889	0	1	0	1	0	1	0	0	0	105	113	75	85	22	94	36.44	12	4.3	2.9	270	9.4	20.6	3.1	140	7	100	192	7.13	39	56	4.5	36.3	50.2	3.3	2.6	56	162	94	6.7	1	1	1	1	0
0	30	66	1	1	27.73229978	0	0	0	0	1	0	0	0	0	106	79	52	61	20	97	37.11	10	13.1	1.82	66	7.1	14.3	4.7	134	5.7	107	106	7.43	28	32	2.7	31.7	47.8	2.9	4.6	17	28	22	1.5	4	0	0	0	0
0	30	68	1	1	35.35427319	0	1	0	1	0	1	1	0	0	105	116	90	95	26	100	37.61	14	9.3	2.7	204	7.6	16.4	2.8	140	4.7	95	170	7.38	62	33	0.9	91.1	44.7	8.4	0.5	7	12	39	1.8	1	0	1	1	0
1	4.46	62	2	4	34.33248299	0	1	1	0	0	1	0	0	0	68	115	99	103	12	92	36.67	13	14.8	3.39	204	9.5	20	2.8	129	5.5	95	112	7.45	37	75	1.1	21	42.2	1.9	1.2	16	29	57	5.3	1	1	0	1	0
1	1.99	80	1	1	47.11149721	0	1	0	1	0	1	0	1	1	97	141	60	84	21	91	36.78	15	11.7	4.15	139	12.8	14.1	3.8	144	4.4	106	301	7.25	57	70	3.1	42	40.8	3.9	2.8	186	230	52	2.3	1	1	1	1	1
0	30	45	2	1	26.83578607	0	0	0	0	0	0	0	0	0	131	114	76	88	19	97	37.56	15	13.3	3.61	171	11.2	16.4	2.6	133	5.4	99	93	7.36	31	92	2.2	14.7	26.4	1.4	1.7	605	540	41	2.5	1	0	0	1	0
0	30	88	2	5	26.34464451	0	0	0	0	0	1	0	0	1	99	84	53	63	16	91	36.5	13	17.9	2.43	125	7.2	13.8	2.2	137	3.7	106	85	7.32	50	38	1.4	14.7	31.2	1.3	3.6	49	155	21	0.8	1	0	0	0	0
0	30	61	2	1	30.25793651	0	0	0	0	0	0	0	1	1	107	97	66	77	15	97	36.94	15	14.4	2.93	284	8.9	15	2.8	136	4.7	92	95	7.32	68	36	0.7	13	29.9	1.2	0.3	6	10	11	0.5	1	0	0	0	0
1	15.42	61	1	1	36.78134903	0	1	0	0	0	0	0	1	1	75	139	92	107	19	98	37.56	15	13.7	4.7	185	14.3	13.9	3.1	142	5	107	202	7.2	68	110	2.7	11.8	23.8	1.1	0.9	61	57	24	1.7	1	0	0	1	0
0	30	46	1	5	31.08024691	1	0	0	0	0	0	0	0	0	102	111	72	83	23	92	35.78	13	11.4	4.07	120	12.3	15.2	3	143	3.9	104	74	7.41	31	28	4.7	102.4	37.8	9.6	1.3	2788	2738	23	2.1	3	0	0	0	0
1	12.71	57	2	5	54.11030177	0	0	0	0	0	0	0	0	0	115	105	72	80	20	94	36.72	3	12.6	3.65	158	9.7	15.9	2.9	141	4.8	108	187	7.1	76	129	1.5	18.7	25	1.7	1.2	365	309	29	1.2	3	1	1	1	1
0	30	58	1	1	44.57142857	1	1	0	0	0	0	0	1	0	81	121	67	80	23	95	36.78	15	9.6	3.71	204	11	13.2	3.7	134	3.9	97	119	7.34	45	34	0.8	18.7	92.4	1.7	0.5	34	16	14	0.7	1	0	1	0	0
0	30	58	2	1	29.6269926	0	0	0	0	1	0	0	0	0	82	110	55	68	22	92	37.39	15	1	2.96	101	8.7	16.4	3.1	129	4	91	164	7.52	34	74	1.4	19.2	38.1	1.8	1.6	249	183	16	0.6	3	0	0	1	0
0	30	24	1	1	20.90238586	0	0	0	0	0	0	0	0	0	85	137	69	86	19	98	37.06	10	8.3	4.92	210	15	11.8	4.4	144	4.2	109	97	7.41	40	203	2	13.1	30.4	1.2	0.7	22	26	8	1	1	0	1	0	0
1	3.9	55	1	1	46.73665744	0	0	0	1	0	1	0	0	0	111	102	49	62	25	100	36.94	15	10.1	2.32	168	7	19.4	2.6	128	3.6	92	102	7.42	47	154	2.3	19.3	48.7	1.8	7.2	15	20	48	1.6	1	0	1	1	1
1	6.04	79	1	1	20.30864198	1	1	0	0	1	0	0	0	0	96	91	53	62	21	100	36.11	14	13.7	3.95	86	13.8	14.9	2.8	126	3.7	93	101	7.38	41	33	2.2	19.5	55.4	1.8	3	43	113	25	1.5	1	0	0	1	1
0	30	21	1	5	22.95510204	0	0	0	0	0	0	0	0	0	119	102	63	70	17	97	36.94	15	18.4	3.39	100	10.5	13.2	1.4	139	5.1	108	158	7.33	37	300	3.3	14.9	28	1.4	0.5	62	41	14	0.8	3	0	0	0	1
0	30	74	2	1	37.82284741	0	0	0	0	0	1	0	1	1	88	149	112	122	26	90	37.17	11	10.4	2.86	300	8	18.3	3.8	140	4.1	103	83	7.42	41	149	1.6	14.1	31.5	1.3	2	61	61	25	1.1	3	0	0	0	0
1	1.72	72	1	1	43.29779928	0	1	0	1	0	0	0	0	0	81	187	49	82	17	97	38	13	12.8	3.76	287	10.4	13.7	3.2	140	6.5	113	88	7.22	40	44	0.9	12.4	31.2	1.1	0.4	83	199	110	6.3	1	0	0	0	0
0	30	79	2	1	27.2498024	0	0	0	0	0	0	0	0	0	97	101	60	70	18	94	37.11	14	46.3	3.38	240	9.5	18.2	2.5	139	3.6	103	124	7.42	34	35	2.9	16.7	41.5	1.5	4.7	189	377	29	1.6	1	0	0	0	0
0	30	44	1	1	24.08155536	0	0	0	0	0	0	0	0	0	95	131	92	100	8	100	37.06	15	7.3	4.31	24	13	13	2	134	3.5	109	120	7.3	37	61	2.9	12.9	37.3	1.2	2.3	33	42	13	0.8	3	0	1	1	1
0	30	65	1	1	22.90304279	1	0	0	0	0	0	0	0	0	68	139	52	72	12	100	37.5	15	21.3	2.5	244	7.9	14.7	2.9	140	3.8	107	99	7.56	26	461	7.1	18.6	46.8	1.7	0.3	110	116	22	1.2	1	1	1	1	1
1	3.97	85	1	1	17.50229568	0	0	0	0	0	0	0	0	0	111	66	50	54	19	76	37.11	9	11.9	4.5	234	12.4	16.5	2.4	144	4.4	113	127	7.23	54	37	3.7	20	27.7	1.9	0.2	19	55	67	1.7	3	0	0	1	1
0	30	52	2	1	43.502957	1	0	1	0	0	0	0	0	0	93	145	91	96	17	100	36.39	14	25.5	3.04	467	8.9	15.3	1.9	133	4.4	102	97	7.37	43	113	0.8	14	23.1	1.2	1.1	41	62	40	1.4	3	0	0	1	0
1	1.22	84	1	2	24.02352234	0	1	0	0	0	1	0	0	0	91	98	50	58	21	97	36.83	15	6.8	4.3	224	11.9	15.6	2.9	143	2.9	107	177	7.35	45	117	5.2	19.7	30.7	1.9	0.5	31	54	30	2.4	3	0	1	1	1
0	30	37	2	1	21.35684206	0	0	0	0	0	0	0	0	0	115	122	90	98	24	99	37	15	5.1	3.86	261	12	13.2	2.5	136	5.1	101	220	7.24	37	145	4	14.9	39.8	1.4	0.5	45	117	75	3.5	1	0	1	1	1
1	2.33	73	2	1	19.01166093	0	0	1	1	1	0	0	0	1	144	115	80	86	23	97	36.78	14	12.3	3.59	88	10.1	14.9	2.9	134	4.2	100	122	7.25	40	31	1.7	150	57.1	1.7	0.5	150	190	108	4.6	1	1	1	0	1
0	30	41	1	4	25.95155709	0	0	0	0	0	0	0	0	0	110	120	57	67	19	99	34.17	15	27.9	3.63	117	11.4	14.4	2	141	4.2	113	331	6.96	56	55	8.1	19.1	70.6	1.8	0.1	191	251	11	1.3	3	0	1	1	1
0	30	89	1	1	16.5067542	0	1	0	1	0	1	1	0	0	108	90	66	75	32	95	37.28	14	8.2	2.41	95	8.1	14.3	3.4	126	4.8	91	190	7.42	40	57	1.1	15.1	20.6	1.4	1.2	44	53	37	1.7	1	0	0	0	0
1	1.08	70	2	5	22.22222222	0	0	1	0	1	0	0	0	0	126	116	71	82	11	90	36.17	15	12.7	3.3	160	11	19	3.5	141	3.8	105	119	7.41	49	107	2.3	26.1	40.1	2.6	33.9	112	136	25	0.8	1	0	0	0	0
1	2.61	68	1	1	27.6816609	0	0	0	1	0	0	0	1	0	103	99	40	54	18	94	37.5	15	0.2	2.83	9	8.5	15	2.1	148	3.3	109	136	7.37	53	39	1.2	17	38.6	1.6	1.3	37	69	38	1.4	1	0	0	1	0
0	30	72	2	1	45.91368228	1	0	0	0	0	0	0	0	0	105	107	41	57	23	100	38	15	13.1	3.94	199	10.7	14.2	3.4	139	3.8	105	91	7.39	48	266	0.9	14.5	26.3	1.3	1	30	29	16	0.7	1	0	0	0	0
0	30	83	1	5	20.93425606	0	0	0	0	0	1	0	1	0	108	91	52	61	16	100	36.39	14	7	3.01	147	8.3	18.4	2.7	134	3.3	103	102	7.38	25	26	5.9	17	22.1	1.6	1	21	19	13	1.3	4	0	0	0	0
0	30	33	1	1	28.72585028	1	0	0	0	0	0	0	0	0	68	153	73	91	17	99	36.72	11	6.3	4.38	106	12.5	15.6	3.5	134	3.5	100	95	7.39	19	132	1.4	11.3	30.2	1	0.5	67	36	13	0.7	3	0	1	0	1
0	30	75	2	5	45.72916668	0	1	1	0	0	1	0	1	1	86	167	77	100	20	100	36.89	15	23.7	2.71	269	8.1	14.5	2.9	135	4.4	95	148	7.2	73	178	1.4	12.2	28.8	1.1	0.9	122	185	39	1.7	1	0	1	1	0
0	30	73	1	2	29.90606609	0	0	0	0	1	1	0	0	1	94	148	88	104	17	88	36.83	15	16.2	6.58	167	15.7	20.9	3.4	139	4.1	99	201	7.34	53	82	1.7	21.8	33.3	2	10.2	337	267	17	1.2	3	0	1	0	0
0	30	57	1	5	34.50884371	1	0	0	0	0	0	0	0	0	92	113	67	78	17	90	36.22	15	45.8	3.4	150	11.1	13.2	2.3	125	3.6	96	148	7.17	59	88	1.7	15.3	28.2	1.4	0.4	31	29	56	3.4	4	0	0	1	1
0	30	56	1	1	46.11815301	1	1	0	0	0	0	0	0	0	96	146	58	79	20	93	38.06	14	6.6	4.93	236	12.5	13.5	3.1	140	3.5	103	245	7.37	46	100	1.1	13.7	27.1	1.2	0.3	25	28	6	0.6	3	0	0	0	1
1	1.3	77	2	1	24.70588235	1	0	1	0	0	0	0	0	0	97	88	52	61	11	94	36.72	15	0.1	2.68	218	8.7	14.1	2.3	119	3.4	94	134	7.51	25	114	3.5	68	68.2	7.9	1.4	18	33	28	0.9	1	0	1	1	1
1	2.84	64	1	1	24.05876951	0	1	0	0	0	1	0	0	0	97	99	64	76	20	100	36.61	13	5.8	2.48	120	7.9	14	3.3	133	4.9	89	130	7.5	30	215	5	55.8	36.3	5.1	1.1	1491	2699	32	5.2	1	0	1	1	0
1	22.13	38	1	5	27.77777778	0	0	0	0	0	0	0	0	0	99	108	61	73	20	100	35.28	15	5.4	2.78	118	8.4	13.8	1.2	150	2.9	112	124	6.91	51	224	13.2	16.4	40.6	1.5	0.6	875	1628	13	1.7	1	1	1	1	1
0	30	27	2	4	35.74181508	0	0	0	0	0	0	0	0	0	91	117	63	76	16	97	37.06	14	7.6	3.83	248	10.6	14	3.7	142	4.2	104	115	7.23	95	75	1.4	11.9	62.5	1.1	1.7	30	14	9	0.5	1	0	0	0	0
0	30	84	2	1	26.92743764	0	0	1	1	0	1	0	1	0	84	144	51	75	24	98	36.67	15	17.4	2.39	129	7.4	24.1	3.1	143	3.5	104	131	7.49	32	107	1.5	16.8	37.6	1.5	1	27	37	69	2.8	1	1	1	0	1
0	30	54	2	2	21.52249135	0	1	0	1	0	0	1	0	0	123	167	97	113	30	100	36.83	15	13.5	2.45	239	7.2	15.3	2.7	132	7	110	116	7.25	53	95	1.2	10.5	29.9	1	0.3	12	18	37	2.8	1	0	0	0	0
0	30	78	1	5	29.13562097	0	1	0	0	0	1	0	1	0	72	140	79	94	23	95	37.06	14	12	3.6	99	12.2	13	3.6	137	4.7	102	143	7.48	29	105	1.3	14.3	29.7	1.3	1	21	58	18	0.8	1	0	0	0	0
1	1.53	66	2	2	45.859375	0	1	0	1	0	0	1	1	0	104	106	40	57	21	99	37.11	11	13.5	4	17	10.3	13.6	2.8	140	4.3	103	189	7.36	45	188	1.8	12.5	21.7	1.2	0.5	84	96	88	1.7	1	0	0	0	0
0	30	44	1	5	31.3742524	0	0	0	0	1	0	0	0	0	89	105	62	76	25	94	38.33	15	17.3	4.6	88	14.3	13.9	3.1	131	4.1	84	117	7.4	48	30	2.9	14.9	34.6	1.4	1.5	94	76	67	15	1	1	1	1	0
0	30	61	1	1	31.99217133	0	0	0	0	0	0	0	0	0	65	96	58	68	17	95	33.89	15	11.8	3.7	229	10.8	14.2	3	138	3.8	109	156	7.35	42	220	0.8	12.4	29.3	1	0.2	90	46	17	0.4	1	0	1	1	0
0	30	49	1	1	25.97516435	0	0	0	0	0	0	0	0	0	115	94	64	74	21	97	37.11	10	10.2	3.57	24	11.4	14.1	2.6	138	3.2	108	135	7.37	38	36	2.2	11.9	25.3	1.1	0.8	47	78	20	0.9	1	0	1	1	1
0	30	68	1	1	30.83974649	0	1	1	0	0	0	0	0	0	72	118	54	68	16	100	38.22	15	6.8	3.85	112	11.4	16.6	2.7	137	5.2	106	152	7.4	43	134	1.2	15.2	32.2	1.3	4.2	103	153	22	1.2	1	0	0	1	0
0	30	78	1	1	27.16161159	1	0	1	0	0	0	0	1	0	113	122	55	71	20	100	38.11	15	17.9	3.86	185	11.9	16.5	2.5	139	4.5	107	127	7.43	34	185	1.9	13.9	32.5	1.3	1.8	127	157	22	0.7	1	0	1	0	0
0	30	79	2	1	27.34375	0	0	0	0	0	1	0	1	0	114	153	64	89	25	98	36.39	13	15.7	3.26	241	9.9	15.3	3	141	4.1	112	136	7.36	33	185	1.7	15.8	103.2	1.4	0.3	12	20	11	0.9	1	0	1	0	0
1	13.02	68	1	1	21.77755334	1	0	0	0	0	0	1	0	0	118	123	79	91	31	97	36.11	15	2.1	2.71	24	9	23.7	1.9	143	3.2	111	129	7.54	31	58	1.6	12.8	33	1.1	4.5	61	76	28	0.4	3	1	1	1	1
0	30	71	1	1	35.31855956	0	1	0	1	1	1	0	1	0	88	110	68	81	15	93	38	13	8.3	3.04	95	7.9	18.6	3.7	140	3.7	101	202	7.48	46	80	2.7	17.3	36.3	1.6	1.8	14	28	24	1.3	3	0	0	0	0
1	14.91	67	1	1	24.38271605	0	0	0	1	0	0	0	0	0	77	117	53	69	24	99	36.44	15	4.4	3.4	149	10.5	14.1	2.4	144	4.5	117	89	7.36	31	94	1.8	12.6	33.3	1.1	0.4	47	110	41	1.4	4	0	1	1	1
0	30	35	1	1	27.77427093	0	0	0	0	0	0	0	0	0	125	107	60	73	28	91	37.56	13	30.1	3.07	240	7.4	15.3	2.2	136	4.1	101	96	7.41	45	40	1.8	18.3	31.1	1.7	0.4	12	17	8	0.5	3	0	1	0	0
0	30	58	1	1	27.4382716	1	0	0	0	0	0	0	0	0	104	162	93	111	23	99	36.72	14	22.1	5.88	214	16.9	13.7	4.1	143	4.7	102	146	7.26	63	38	4.8	12	25.8	1.1	0.8	210	109	23	1.2	1	0	1	1	1
0	30	53	2	1	38.39060559	0	1	0	0	0	0	0	1	0	80	88	52	61	34	95	36.22	15	23.3	2.44	159	8.8	18.4	2.4	137	3.7	99	218	7.25	69	64	1.5	12.5	30.7	1.1	16.1	113	223	37	3	1	1	1	1	1
0	30	74	1	1	27.54820937	1	1	0	0	0	0	0	0	0	138	82	48	55	12	100	36.83	9	19.5	2.3	376	6.9	14.8	2.6	134	5	102	205	7.42	36	237	5.1	19	30.7	1.7	1.2	22	35	20	1.4	3	0	1	1	1
1	9.24	77	1	5	22.32142857	0	1	0	1	0	0	0	0	0	87	131	77	94	22	97	36.44	15	5.9	4.98	97	15.4	12.8	3.4	134	7.3	86	105	7.4	48	31	2.3	10.8	54.7	1	0.6	30	63	67	13.4	2	0	1	0	1
1	15.45	58	1	1	24.74435046	0	0	0	0	1	0	0	1	0	98	120	82	93	21	95	36.39	3	8.8	2.99	74	10.5	18.1	3.4	136	3	95	188	7.49	32	222	4.3	22.2	32.7	2	9.8	30	87	12	0.4	3	0	1	0	0
1	5.55	80	1	1	21.85645752	0	1	0	1	0	1	1	0	0	100	90	60	68	18	98	36.39	13	10.1	3.55	175	11.3	17.9	3.3	139	4.2	94	132	7.36	62	118	1.3	11.7	32.2	1.1	0.9	7	15	28	1.3	1	0	0	1	0
1	4.54	71	1	1	22.72653061	0	1	0	1	0	0	0	1	1	100	135	60	78	35	98	36.61	15	5.2	3.84	217	12.4	13.1	2.8	137	5.3	97	140	7.26	44	321	3.7	13.2	22.6	1.2	1.4	29	17	87	10.1	1	0	1	1	0
1	6.08	58	1	1	22.05219018	0	1	0	0	0	0	0	0	0	94	128	82	92	18	99	35.89	14	7.9	2.92	68	9.2	20.3	3.2	133	4	98	114	7.41	39	223	2.2	15.2	35.8	1.3	3.2	23	42	33	3.3	1	1	1	1	1
1	1.47	66	2	3	23.14255983	0	0	1	0	1	0	0	0	0	83	93	55	68	21	96	36.56	14	5.6	2.03	36	7.7	22.4	3.4	117	5.3	88	198	7.38	44	203	2.5	24.3	45.1	2.2	3.4	32	44	44	1.4	1	0	0	0	0
0	30	22	2	1	21.30302232	0	0	0	0	0	0	0	0	0	107	142	105	111	30	98	36.89	15	22.3	5.28	236	16.4	12.8	3.7	145	3.5	109	121	7.38	28	104	3.2	12.4	27.1	1.1	0.4	174	156	9	0.6	4	0	1	1	1
0	30	84	1	3	26.81359045	0	1	0	1	0	1	0	1	0	131	126	48	69	26	95	39.94	12	3.1	3.98	205	10.1	17.7	3.3	135	4.7	99	118	7.42	34	36	2.7	13.8	30.4	1.2	1.4	13	20	98	4.4	4	0	1	1	1
0	30	64	2	2	18.0348944	0	0	0	0	0	0	0	0	0	74	172	88	106	15	92	36.22	15	5.7	3.75	265	11.9	16.2	3.4	132	5.5	105	123	7.23	32	61	0.9	12.3	30.2	1	1.8	10	41	48	6.8	3	0	0	0	0
0	30	46	2	1	27.47474747	0	0	0	0	0	0	0	0	0	89	85	56	62	17	96	37.89	15	16.6	3.71	303	10.9	16	1.7	142	4.3	111	120	7.23	61	93	1.4	12.6	31.7	1.1	0.8	19	69	8	0.5	1	0	1	1	0
1	9.2	58	1	1	23.63969196	0	1	0	0	1	0	0	0	1	119	95	81	88	39	100	36.89	15	15.4	1.76	146	5.8	19.6	5.5	136	4.6	93	116	7.27	48	50	4.3	17.9	33.6	1.6	4.2	12	38	27	3.9	1	1	1	1	0
0	30	26	2	1	31.17585848	0	0	0	0	0	0	0	0	0	139	118	51	67	29	97	36.72	14	12.9	2.81	210	11	14.4	2.7	131	5.6	103	81	7.25	35	173	2.6	27	47.7	2.7	6	1135	8252	24	3.4	3	1	1	1	1
1	16.97	92	2	1	26.28909895	0	0	0	0	0	1	0	1	0	105	113	52	68	14	100	38.44	15	9.6	2.71	164	7.9	14.7	2.2	145	2.9	114	65	7.45	32	90	1.5	13.7	21.3	1.3	0.5	9	22	9	0.8	1	0	0	0	0
0	30	61	1	1	39.5467744	1	0	1	0	0	0	0	0	0	104	123	87	95	24	97	36.56	14	11.6	3.65	32	10.8	15.8	2.1	138	4	112	85	7.45	24	56	1.3	20.8	34.4	2	4	15	22	26	0.6	1	0	0	0	0
0	30	69	2	1	21.24869927	1	0	0	0	0	0	0	0	0	118	200	87	114	26	90	36.56	9	12.9	2.77	496	7.8	16.1	2.8	136	4.4	104	61	7.46	27	92	1.1	12.2	33.4	1	0.9	5	274	8	1.2	1	0	0	0	0
1	2.32	53	2	2	32.35294118	0	0	0	0	1	0	0	0	0	127	106	46	64	19	98	36.33	3	9.6	2.48	29	8.5	20.7	1.9	135	5.9	99	167	7.21	35	42	12.3	34.2	52.8	3.1	8.5	38	149	51	5.5	1	1	1	1	1
0	30	62	1	5	31.56167151	1	0	0	0	0	1	0	1	0	73	168	70	95	11	97	35.61	15	10.5	5.58	287	15.2	14.7	4.2	140	3.4	99	181	7.47	40	47	1	15.8	25.1	1.4	0.4	11	39	25	1.3	1	0	0	0	0
0	30	68	1	1	28.40029218	1	1	0	0	1	0	0	1	0	76	78	63	70	16	98	36.39	3	15.6	3.91	253	11.4	15	3	133	4	102	105	7.27	50	234	2.1	16.9	30.2	1.5	1.3	30	48	22	0.5	1	0	1	0	0
0	30	70	2	1	25.16069789	1	0	0	0	0	0	0	1	0	83	96	38	53	13	97	36.83	14	13.6	2.62	121	8.5	16	2.6	141	3.9	112	103	7.39	28	215	1.4	18.9	48	1.8	0.4	13	24	21	0.9	1	0	0	0	0
0	30	79	1	1	23.50780533	1	0	0	0	0	0	0	0	1	106	100	60	69	23	96	37.33	15	6.1	3.71	121	11.4	12.6	1.7	140	4.3	101	209	7.34	49	84	2.1	11.9	24.5	1.1	0.8	141	45	37	1.6	1	0	1	1	1
0	30	67	1	1	33.41395682	0	0	0	0	1	0	0	0	0	77	90	51	65	17	94	36.61	10	7.2	2.81	72	9.2	14.3	2.6	134	2.8	103	59	7.25	54	39	2.4	23.8	39.9	2.2	3.1	26	64	39	2.4	1	0	1	0	0
0	30	89	2	1	26.49604063	0	0	1	0	0	0	0	0	0	94	135	69	77	18	92	36.67	13	27.4	3.65	89	11.9	13.7	2.3	146	3.8	112	115	7.22	32	64	8.8	17.8	34.3	1.6	0.3	26	47	38	2.4	1	0	0	0	0
0	30	63	2	2	55.64814815	0	1	0	0	0	1	0	0	0	100	100	44	58	19	100	38.22	15	13.1	3.94	516	11.7	17	3.6	139	3.9	98	96	7.41	47	38	2.9	16.2	28.8	1.4	0.2	17	16	21	3.5	1	0	0	0	0
1	6.54	60	1	1	33.07828528	0	0	0	0	0	0	0	0	0	97	106	59	71	19	96	36.67	14	29.1	4.06	80	12.7	23.9	2.2	130	3.5	100	77	7.4	33	52	5.8	12.2	38.9	1.1	16.5	200	613	27	0.8	1	1	1	1	0
1	1.74	80	2	1	31.96670135	0	1	1	1	0	1	0	0	0	76	152	63	87	19	94	36.72	15	5.2	2.6	160	7.8	13.5	3.3	127	4.1	91	202	7.44	35	78	1.3	21	33.3	1.9	0.7	8	16	34	1.2	4	0	0	0	0
0	30	72	2	1	18.95549887	0	1	0	1	0	0	0	0	0	87	128	55	72	12	100	36.39	15	16.8	4.69	236	13.7	15	1.7	137	3.7	110	186	7.27	31	102	4.2	13.9	39.1	1.2	1.4	9	21	8	0.9	1	0	1	1	1
1	23.28	29	2	1	23.24637916	0	0	0	0	0	0	0	0	0	138	100	53	64	19	92	36.11	15	0.1	2.92	36	8.8	14.5	2	139	2.6	101	259	7.36	41	81	5.4	14.7	19.9	1.3	3.2	106	174	32	1	3	0	1	1	1
0	30	65	1	1	22.53061224	1	1	0	0	0	0	0	1	0	67	81	48	55	20	100	36.39	15	4.9	2.84	152	7.5	14.3	2.5	126	3.7	98	154	7.46	33	41	1.1	12.1	35.4	1.1	1.6	74	147	22	1	1	0	0	0	0
0	30	59	2	5	31.21748179	0	1	0	0	0	0	0	0	0	57	110	58	69	12	96	35.94	15	17.2	3.12	125	9.7	15.5	3	145	3.6	108	204	7.4	48	66	0.7	14.9	27.9	1.3	0.5	23	12	44	2.9	1	0	1	0	1
0	30	44	2	2	20.88900598	0	0	0	0	0	0	0	0	0	97	105	68	77	10	97	38.44	9	16.6	3.31	246	10.1	12.7	2.5	147	3.6	117	152	7.3	47	59	1.4	14.7	24.8	1.3	0.5	155	54	15	0.4	3	0	1	1	1
0	30	45	2	1	33.12130679	0	0	0	0	0	0	0	0	0	70	144	69	87	28	98	37.78	15	21.3	3.79	191	11.7	13	2.4	137	3.5	105	85	7.42	41	124	1.7	21.1	40.9	1.9	2.8	72	31	11	0.7	4	0	0	0	0
1	1.96	47	2	3	27.34375	1	0	1	0	0	0	0	0	0	112	89	49	58	13	93	36.11	4	24.6	3.19	207	10.3	19.2	2.6	145	5.6	114	143	7.36	45	36	1.6	15	29.2	1.4	1	34	20	91	0.9	3	0	0	1	0
1	3.62	77	1	1	20.92037984	1	0	0	0	0	0	0	0	0	172	76	48	56	29	97	37.5	15	34.9	1.76	36	6.1	17.2	2.2	138	4.1	110	133	7.36	35	37	1.2	22.6	42.6	2.1	1.2	48	44	64	1.1	1	0	0	0	0
1	1.98	91	2	1	44.34256968	0	0	0	1	0	1	1	1	0	76	117	66	75	19	99	36.56	13	17.2	2.67	209	7.6	15.3	2.2	132	4.4	100	140	7.44	31	162	1.1	15.4	27.3	1.4	0.3	20	38	46	2	1	0	0	1	0
0	30	23	2	5	25.78192631	0	0	0	0	0	0	0	0	0	117	151	126	135	20	100	37.89	15	16	3.57	147	11.1	12.4	3.2	139	3	100	113	7.42	43	53	4.2	12.3	29.6	1.1	0.2	15	22	7	0.6	4	0	1	1	0
0	30	76	1	2	44.50195682	0	1	0	1	0	0	0	1	0	100	152	44	73	28	95	37.28	14	9.8	3.94	204	11.1	13.2	3.5	143	4.3	104	175	7.47	30	83	1.4	14.4	27.5	1.3	0.3	31	37	21	1.2	1	0	0	0	0
0	30	34	1	3	19.1200271	0	0	0	0	0	0	0	0	0	99	142	83	96	18	100	36.56	3	8	3.3	166	10.1	12.7	3.2	142	3.3	111	88	7.37	33	175	1.2	13.5	37.2	1.3	0.3	22	59	20	1.9	1	0	1	0	1
0	30	33	2	1	39.03114187	0	0	0	0	0	0	0	0	0	154	132	77	89	37	100	39.06	15	14.9	3.76	422	10.5	15.1	2.4	141	3.8	113	138	7.25	41	124	1	13.6	28.4	1.3	0.2	13	78	20	1	1	0	1	0	1
1	2.01	52	1	4	27.74221453	0	0	0	0	1	0	0	0	0	77	104	60	70	24	100	36.44	9	24.5	2.04	97	7.6	19	2	130	5.6	103	96	7.41	33	55	3.6	33	101.2	3	1.9	25	57	30	1.6	1	0	0	0	1
0	30	53	1	1	31.23941436	0	1	0	0	0	0	0	0	0	132	199	110	132	42	100	37.33	15	11.1	3.03	509	9	16.9	2.9	139	3.5	105	224	7.41	38	286	1.1	19.5	34.9	1.8	0.5	26	57	12	1.5	2	0	1	1	1
1	11	86	2	1	20.4435941	1	0	0	0	0	0	0	1	0	117	115	17	44	23	96	36.89	15	7.9	3.25	349	9.9	20.8	1.7	139	4.3	104	113	7.44	41	69	1.5	21.7	37.1	2	1.1	33	84	60	0.6	1	0	1	1	0
1	2.6	69	2	1	29.50807332	0	0	0	0	0	0	0	0	0	168	115	37	51	40	93	36.61	13	0.3	2.58	15	8.5	17.3	1.8	133	3.2	102	115	7.4	33	110	1.7	14.7	30.9	1.3	4	27	48	38	0.6	1	0	0	1	0
1	1.8	87	1	1	27.03783192	0	0	0	1	0	1	0	0	1	68	110	87	95	19	97	36.33	14	5.5	2.62	105	8.8	17.1	3.8	141	5.3	97	123	7.22	59	25	1.1	20.3	32.7	1.9	0.6	12	14	178	8.5	2	0	0	0	0
0	30	74	2	2	41.66666667	1	0	0	0	0	1	0	0	0	116	99	45	58	26	91	36.17	14	17.6	3.55	256	11.6	13.8	3	139	3.9	102	117	7.33	41	65	2.2	13.8	27.3	1.2	0.9	24	30	14	1.3	1	0	0	1	0
0	30	42	2	1	32.87197232	0	0	0	0	0	0	0	0	0	109	137	61	78	20	100	36.94	15	15.7	2.27	222	7.2	15.1	2.4	137	4.3	111	141	7.27	56	172	2.5	13.4	25.9	1.1	0.1	17	19	13	0.4	2	0	0	0	1
0	30	57	2	2	32.06744702	1	1	0	0	0	0	0	0	0	99	118	71	82	35	99	37.33	15	22.1	3.33	242	9.2	15.6	2.8	148	3.4	119	99	7.39	29	38	3.1	17.2	38.9	1.5	4.3	151	151	13	0.7	1	0	0	1	0
1	5.13	85	2	2	24.09550046	1	0	0	0	0	1	0	1	0	101	134	117	122	18	100	35.17	11	15.1	4.12	150	13.3	21.1	2.5	138	5.3	99	101	7.47	33	113	3.9	29.6	41.9	2.9	2.7	19	30	70	2	1	0	0	1	0
0	30	90	1	1	25.88057064	0	0	0	0	0	1	0	1	1	108	92	49	62	13	95	37.06	15	20.6	4.22	269	12.6	14.2	3.4	139	4	99	100	7.4	43	35	3	18.9	28.5	1.7	0.8	12	20	27	1.7	3	0	0	1	0
1	1.1	75	1	5	38.34710744	1	1	0	0	0	0	0	0	0	65	117	60	73	16	94	36.61	15	6.1	4.29	122	13.1	21.4	2.5	135	4.3	106	193	7.3	35	93	7	15.1	37.4	1.4	23	136	224	27	0.9	1	0	0	0	0
0	30	56	1	2	27.61245675	0	1	0	1	0	1	0	0	0	105	119	58	69	18	95	37.11	13	7.9	3.52	126	10.7	16.3	2.9	137	3.7	99	200	7.32	40	164	0.8	29.4	60	2.9	1.8	16	81	94	6.9	1	1	1	0	0
1	4.11	23	2	5	25.76171875	0	0	0	0	0	0	0	0	0	110	108	72	80	22	96	37.17	15	4.2	3.17	117	10.1	13.7	2.5	136	3.1	109	199	7.31	31	225	2.9	22.3	43.3	2.1	0.7	707	942	16	0.6	3	0	0	0	1
0	30	77	1	2	26.44628099	0	0	0	0	1	1	1	0	1	88	121	58	77	18	100	36.61	14	12.5	2.38	115	7.5	20.3	1.7	144	4.9	119	102	7.34	23	145	1.6	15.4	31.2	1.4	1	17	40	29	0.9	1	0	0	0	0
0	30	70	1	1	25.72755521	0	0	0	1	1	0	0	0	0	78	123	70	85	32	94	37.11	13	8.6	2.37	105	8.4	18.6	2.9	128	4.1	96	110	7.39	43	44	1.5	10.1	39.9	1.1	22.4	25	43	16	2.4	1	1	1	1	1
0	30	56	2	4	27.63787721	1	0	0	0	0	0	0	1	0	109	106	85	90	26	95	36.78	7	18.7	4.14	400	12	14	1.2	142	4.2	106	193	7.38	40	64	2.8	15.3	28.7	1.3	5.5	35	54	27	0.7	1	0	1	1	1
0	30	38	1	5	45.60553633	1	0	0	0	0	0	0	0	0	89	109	42	57	9	100	38.33	15	10.3	3.45	189	9.9	14.7	3.1	143	4.6	110	118	7.26	53	145	1.6	14.8	31.7	1.3	0.8	27	60	11	1.1	3	0	1	1	1
0	30	84	1	1	25.05930703	0	0	0	0	0	0	0	1	0	89	109	57	70	30	91	37.83	15	30.2	3.9	197	11.9	14.9	2.7	147	3.4	111	88	7.46	43	175	1.8	15.2	27.7	1.3	1.9	51	88	8	0.8	2	0	0	1	0
1	1.95	75	1	5	29.8046875	0	1	1	1	1	1	0	1	0	63	126	92	99	21	100	36.44	15	6.2	2.08	75	6.5	15.6	2.3	130	4.1	99	773	7.43	38	153	3.8	18.1	29	1.6	1	56	110	90	2.9	1	0	0	0	1
0	30	67	2	1	17.19008264	0	0	0	0	0	0	0	0	0	68	75	51	57	10	100	37	14	7	2.51	209	7.9	16.3	2.3	137	4.9	109	111	7.43	35	151	2	12.8	26.7	1.1	0.5	18	14	47	0.9	1	0	0	0	1
0	30	36	2	1	52.90657439	0	1	0	0	0	0	0	0	0	98	92	53	62	16	91	36.56	15	13.6	4.03	204	11.9	13.3	2.7	140	4.5	107	177	7.26	65	81	1.1	12.3	24.6	1	0.4	44	29	17	0.7	1	0	1	1	1
1	1.75	79	2	1	36.64444444	0	0	0	0	0	1	0	1	0	110	111	99	104	33	92	36.72	15	30.1	3.43	162	9.6	21.8	2.3	144	3.2	107	128	7.35	45	21	3.7	13.7	28	1.3	0.6	39	40	16	1.3	1	0	1	1	0
0	30	66	2	1	21.02222222	0	1	1	0	0	1	0	0	0	47	119	54	70	24	100	35.61	15	10.8	3.31	163	10.2	14.6	3.1	140	3.7	94	91	7.55	35	405	1.8	46.2	35.1	4.8	0.4	7	27	22	4	1	0	0	0	0
0	30	53	2	1	19.90204082	0	0	1	0	0	0	0	0	0	101	86	50	59	17	98	36.67	15	5.6	2.24	6	6.7	13.5	2.4	140	2.6	108	144	7.43	48	86	1.1	15.6	32.4	1.4	0.9	24	11	12	0.7	3	0	0	0	0
0	30	67	2	1	36.22865025	0	1	1	0	0	1	0	1	0	56	134	63	80	18	96	37	15	10	3.53	289	10.3	15.3	3	141	4.2	104	355	7.42	50	98	1.6	12.4	24.9	1	0.4	27	26	35	0.9	1	0	1	1	1
0	30	82	1	1	28.51851852	0	0	0	1	0	1	0	0	0	103	71	41	48	21	92	36.06	15	14.4	2.36	123	7.6	13.4	2.1	131	5.1	103	332	7.17	31	84	5.2	18.8	150	1.7	0.4	15	49	31	2.2	4	0	0	1	1
1	1.1	82	1	2	34.71383975	1	1	1	0	0	0	0	1	0	119	95	53	59	18	96	36.78	15	15.1	2.38	136	7.1	14.4	2.3	138	4.1	110	142	7.35	32	74	1.6	15.6	33.1	1.4	0.2	6	11	35	2.5	3	0	0	0	0
0	30	57	1	2	51.92908434	0	1	0	1	0	0	1	0	0	76	158	63	89	32	95	36.94	10	10.8	5.31	272	15.6	14.4	2.9	129	4.8	88	468	7.2	81	168	2.4	11.9	144.6	1.1	0.4	28	82	34	2.4	1	1	1	1	1
0	30	53	1	1	32.87981859	0	0	0	0	0	0	0	1	0	155	89	78	62	28	89	38.39	15	16.2	5.76	142	15.9	13.2	2.1	136	4.8	95	206	7.31	65	66	3.9	12	26.3	1.1	1.3	26	23	31	0.9	3	1	1	0	1
0	30	62	1	5	32.47695998	1	0	1	0	0	0	0	1	0	95	141	41	58	17	100	37.72	15	10.5	2.88	216	8.4	14.5	3.1	144	3.8	113	99	7.38	39	263	0.6	12	25.3	1.1	0.3	39	37	20	1.1	1	0	1	0	1
1	9.54	66	1	1	33.74242289	0	1	0	1	0	0	0	0	0	106	105	67	73	23	98	37.5	9	9.4	2.67	130	7.7	17.5	2.6	138	4.4	106	130	7.44	37	222	0.7	15.5	38.7	1.4	0.3	5	22	63	2.7	3	0	1	0	1
1	8.45	76	1	1	28.08988764	0	0	0	1	0	0	0	1	0	110	77	43	51	27	100	36.56	15	2.9	2.23	152	6.6	14.9	2.2	137	4.6	111	205	7.49	35	67	1.3	15.7	36.6	1.4	0.4	18	30	38	1.9	3	0	1	1	1
0	30	57	2	1	36.71875	0	0	1	1	0	0	0	1	1	80	138	80	88	20	100	36.89	15	10.5	2.77	250	7.4	14.6	1.6	134	4.3	96	101	7.32	48	65	2	23.1	23.7	2.1	0.2	129	158	44	2.3	4	0	0	1	0
1	1.4	89	1	2	25.61728395	1	1	1	0	0	0	0	1	0	91	110	65	79	14	92	36.06	15	5.4	4.71	88	13	14.7	2.5	144	5	105	479	7.26	41	31	3.7	24.8	150	2.3	0.5	9	15	39	1.5	1	0	0	0	1
1	16.51	58	2	5	23.50242382	0	0	0	0	0	0	1	0	0	84	100	66	77	22	97	36.67	15	5.3	4.17	93	12.8	13.4	2.9	161	3.1	128	482	7.25	42	49	3.3	16.1	26	1.5	1.1	412	470	68	1.4	1	0	1	1	1
0	30	84	2	5	18.07162534	0	0	0	0	0	1	0	1	0	114	121	66	82	24	95	38	9	4.4	3.56	145	9.8	13.7	3.7	139	3.9	106	105	7.47	42	66	1.4	14	30.7	1.3	0.9	10	19	14	0.8	2	0	0	0	0
0	30	68	1	3	20.02333547	0	1	0	0	0	0	0	0	0	110	135	71	87	25	100	38.22	15	20.2	3.33	281	9.8	17.5	2.5	130	5.1	96	162	7.4	38	124	2.9	15.5	29	1.4	8.2	66	81	20	0.7	4	0	0	0	0
0	30	34	2	5	29.58477509	0	0	0	0	0	0	0	0	0	82	106	91	86	32	98	36.67	15	25.2	4.03	372	10.6	13.7	1.9	139	5.1	104	179	7.22	69	98	1.4	13.4	24.9	1.2	0.2	29	36	12	0.6	1	0	1	0	1
1	17.19	58	2	1	39.03044902	0	1	0	0	0	1	0	1	0	63	61	15	25	29	95	37.33	14	8.1	3.07	120	10	21	2.5	141	4.3	98	167	7.42	43	125	1.8	35.5	41	3.3	1.3	38	37	117	2.9	1	1	1	1	1
0	30	72	2	3	16.93296602	0	1	1	0	1	0	0	0	0	73	102	50	65	23	95	37	14	21.5	2.43	78	8.2	19.3	4.6	126	5.3	92	275	7.38	31	61	3.7	16.5	33.2	1.5	4.1	40	90	85	1.8	1	0	0	0	0
0	30	62	2	1	31.25	0	0	1	0	0	0	0	0	0	90	98	54	66	13	95	38.17	15	0.1	2.46	26	7.6	13.9	2.6	140	3.3	110	136	7.42	39	31	0.8	15.5	31.8	1.4	0.6	47	19	8	0.6	1	0	0	0	0
0	30	39	2	2	39.80654762	0	0	0	0	1	0	0	0	0	62	96	20	38	23	100	36.83	14	6.2	2.04	100	7.4	21	5.4	131	5.1	94	107	7.32	36	75	2.7	25	39.4	2.3	24.3	40	56	91	6	4	1	1	0	0
0	30	62	1	1	32.15981367	1	1	0	0	0	0	0	1	0	86	123	80	91	18	99	36.56	14	10.9	4.45	372	13.5	12.9	4.7	142	4.3	106	143	7.34	44	332	1.8	11	21.6	1	0.5	40	39	14	0.8	1	0	1	0	0
0	30	74	1	1	31.87543854	1	0	0	0	0	1	0	1	0	101	81	40	46	21	97	36.83	15	11.5	2.57	139	8.3	15.1	2.5	136	3.6	108	130	7.38	36	38	1.2	37.9	150	3.6	0.5	23	34	25	1.2	1	0	0	1	0
0	30	60	1	1	29.89041178	0	1	0	0	0	1	0	0	0	103	87	38	51	18	100	37.89	15	12.7	4.68	157	15.5	17	3.6	133	4.4	96	243	7.28	55	364	1.3	33.4	150	3.4	0.3	22	31	54	1.6	1	0	1	1	1
0	30	76	2	1	30.39239001	0	0	0	0	0	1	0	1	1	100	155	71	94	24	100	37.39	15	24	3.27	275	9.7	17.1	2.7	138	4.8	93	311	7.29	45	189	8.4	28.9	38.1	2.7	0.5	381	2704	23	4.6	1	1	1	1	0
0	30	62	1	1	29.66797122	1	0	1	0	0	0	0	0	0	109	152	72	94	20	96	37.11	15	19.1	4.17	222	12.6	13.5	2.8	136	3.9	101	134	7.37	43	72	1.7	13.5	22.6	1.2	0.7	64	34	23	1	3	0	1	0	1
0	30	59	1	2	21.46193662	0	0	0	0	0	0	0	0	0	126	118	74	81	34	99	35.22	15	2.2	3.08	227	9.2	13.6	1.8	147	3.7	113	298	7.01	89	98	4	14.3	28.7	1.2	0.1	29	38	11	1.2	1	0	1	1	1
0	30	73	1	1	29.9382716	0	0	0	0	0	1	0	1	0	99	135	88	98	27	95	38.22	4	31	4.38	277	13.3	14	3	145	3.6	114	353	7.05	72	52	4.2	15.3	107	1.4	0.3	128	163	19	0.9	1	0	1	1	1
1	4.92	61	1	1	36.99800519	0	0	0	0	1	0	0	0	0	88	163	84	98	18	95	36.67	14	65.7	3.72	81	11.9	13.6	2	106	4.9	70	69	7.41	26	45	2.1	21	36.8	1.9	4.5	10	52	67	3.9	1	1	1	1	0
1	3.48	55	2	1	41.5625	1	0	0	0	0	0	0	1	0	88	74	39	48	23	98	36.89	14	3.1	2.32	8	6.8	15	2.4	139	3.7	108	156	7.26	65	32	1.2	16.5	26.3	1.5	0.2	14	17	17	0.8	3	0	0	1	0
0	30	58	1	1	32.46191136	1	0	0	0	0	1	0	1	0	57	107	50	63	16	86	37.39	3	20	2.71	532	8.3	15.1	3.7	146	4.4	104	86	7.37	62	38	1.1	13.3	30.1	1.2	0.4	15	31	74	1	2	0	1	1	1
1	3.86	47	1	5	21.48417922	1	0	0	0	0	0	0	0	0	99	105	56	68	20	93	37.17	15	7.9	4.31	138	13.7	13.1	2.7	133	4.6	100	183	7.46	39	172	1.4	13.5	23.8	1.2	0.2	18	39	12	0.6	3	0	1	0	0
0	30	71	1	4	30.29336735	1	1	0	0	1	0	0	1	0	103	125	74	90	17	100	36.83	6	14.7	2.62	113	6.8	19.5	3	138	4.1	108	133	7.36	44	38	1.8	18.3	26	1.7	1.7	30	65	56	1.7	2	0	1	1	1
1	16.97	76	2	1	29.60514233	0	1	1	1	0	0	0	1	0	79	81	67	70	25	71	37	15	3.6	3.41	230	8.2	19.4	2.7	142	6.4	101	133	7.26	59	120	3	14.8	23.4	1.4	0.4	92	203	45	1.8	1	1	1	1	1
0	30	76	1	2	20.01632653	0	0	0	1	0	0	0	0	0	110	150	81	97	13	97	36.5	15	1.6	2.86	215	8.2	15.8	2.5	136	3.7	104	101	7.34	34	112	1.1	13.4	35.2	1.1	0.4	24	20	17	1.2	3	0	1	0	1
0	30	71	1	1	26.16191654	0	0	0	1	0	1	0	0	0	73	114	67	82	11	89	36.83	15	11.3	3.36	170	11	18.2	3.5	139	4.2	99	116	7.46	34	31	1.1	15.6	121.1	1.4	1.7	11	24	78	3	1	0	0	1	0
0	30	77	2	1	30.78776017	1	0	0	0	0	0	0	0	0	97	142	79	94	14	97	35.94	12	10.9	4.23	247	12.9	14.6	4.1	139	3.1	99	165	7.39	44	90	1	13.1	23.7	1.1	0.5	80	72	18	0.9	1	0	0	0	0
1	4.24	21	1	1	47.33382031	0	0	0	0	0	0	0	0	0	109	113	56	69	18	93	36.67	15	19.8	3.02	267	8.7	16.9	2.1	131	5.8	98	111	7.18	71	175	1.2	12.2	34.9	1.1	15.7	36	56	34	2.6	3	1	1	1	1
0	30	70	2	1	32.54847645	1	0	0	0	0	0	0	1	0	82	109	66	76	23	100	37.78	15	10.6	3.16	370	8.5	15.9	2.7	127	5.3	92	113	7.4	42	38	1.2	13.5	25	1.2	0.2	56	66	12	0.6	1	0	1	1	0
0	30	51	1	2	41.67609778	0	1	0	1	0	0	1	0	0	128	101	56	70	31	95	38.17	15	12.5	3.67	62	10	17.2	2.1	138	3.9	95	156	7.34	41	53	1	13.8	25.8	1.3	2.3	33	49	71	9.3	3	0	0	0	0
1	14.47	69	2	1	26.01456816	1	0	0	0	0	0	0	1	0	90	139	61	81	21	97	37	15	13.4	3.59	339	9.4	17.3	3	137	3.8	101	93	7.35	32	114	0.8	11.9	30.2	1.1	0.2	12	18	12	0.6	1	0	1	1	1
0	30	53	2	4	28.4595724	1	1	0	0	0	0	1	1	0	133	129	71	84	28	97	40.78	15	25.3	2.58	25	8.1	17.4	3.8	140	2.8	110	135	7.46	28	38	1.8	21.5	35.9	2	0.9	106	90	9	0.6	1	0	0	0	1
1	6.87	76	1	5	35.08138021	0	1	0	1	0	1	0	1	0	89	113	72	85	16	100	35.5	15	7.1	2.19	143	6.4	17.2	3.9	135	3.4	89	247	7.34	61	80	1.1	28.9	30.9	2.7	0.4	20	29	130	2.3	3	1	1	1	1
0	30	79	1	1	17.91633074	0	1	1	1	0	0	0	0	0	105	149	91	104	24	100	38.44	15	9.9	3.94	222	12.7	12.5	3.3	137	3.6	99	268	7.37	52	51	1.5	12.7	24.4	1.1	0.5	20	37	21	1.3	1	0	1	1	1
0	30	73	1	1	25.60553633	1	0	0	0	0	0	0	0	0	88	110	72	82	28	98	33.83	15	9.3	1.73	59	5.3	13.3	1.6	136	4	112	239	7.14	60	179	2.5	20.2	150	1.9	0.8	25	42	12	0.8	3	0	1	1	1
0	30	75	2	4	31.11111111	1	1	0	0	0	1	0	1	0	93	115	72	83	25	100	37.67	7	16.4	3.46	333	10.8	16.9	2.8	141	5.1	110	46	7.48	28	117	1.4	18.1	37.7	1.7	0.6	212	419	39	1.1	1	0	1	1	1
1	1.13	94	2	2	17.6953125	0	1	0	1	0	1	0	1	0	61	109	57	69	15	99	36	14	4.5	2.37	125	7.1	16.3	2.2	136	4.8	107	97	7.23	30	127	7.2	17.1	31.5	1.6	1.5	141	190	56	2.1	4	0	0	1	0
0	30	62	1	1	33.11294766	0	0	0	1	0	1	0	0	0	130	129	60	74	31	96	37.33	12	8.2	4.18	146	12.8	13.6	3.3	139	4.1	103	145	7.35	50	91	0.9	14.2	28.4	1.3	0.7	19	18	29	1.2	3	0	0	1	0
0	30	52	2	5	33.08641975	1	0	0	0	1	0	0	0	0	107	117	82	88	23	89	37.83	14	17.2	1.88	118	6	22.1	2.5	137	3.9	100	106	7.49	42	54	1.2	26.1	44.6	2.4	6.7	20	41	15	0.4	1	0	1	1	1
0	30	80	1	1	23.07958478	1	0	0	0	0	0	0	0	1	44	135	57	75	17	100	36.61	10	6.5	4.27	270	11.3	14.4	3.1	144	4.2	110	111	7.34	47	19	0.9	13.6	28.2	1.2	1.6	58	59	16	0.9	1	0	1	0	0
0	30	52	1	1	33.24135777	1	0	0	0	0	0	0	0	0	123	109	58	70	21	100	35.89	14	21.6	3.27	259	8.9	15.2	2	145	4.8	115	177	7.26	41	93	3.7	11.7	24.5	1.1	0.5	97	1775	23	1.6	1	0	1	1	1
0	30	54	2	1	52.16049383	0	0	0	0	0	0	0	0	0	101	101	53	61	11	98	37.22	8	33.4	4.1	69	13.3	15.1	2.7	135	3.7	103	130	7.16	59	164	2.3	23.8	39.2	2.3	1.3	84	159	29	1.6	1	0	1	1	1
0	30	64	1	1	30.27777778	1	0	0	0	0	0	0	0	0	102	160	96	93	23	98	36.89	5	12.2	4.23	133	11.7	14.6	1.8	146	2.5	120	103	7.31	34	167	5	16.3	34.1	1.5	1.2	64	83	20	0.7	2	0	0	0	0
0	30	54	2	1	34.7585532	1	0	0	0	0	0	0	1	0	85	136	70	86	13	95	36.11	15	13.9	4.1	386	12.9	12.8	4.1	139	4.1	104	130	7.46	37	195	1.2	11.9	23.1	1	1.2	58	23	9	0.5	1	0	0	0	0
0	30	65	1	1	44.40816327	1	0	0	0	0	0	0	1	0	158	103	66	72	18	93	37.22	15	4.8	2.37	20	7.2	15.7	2.6	138	4	100	136	7.49	50	172	1.5	12.1	26.3	1.1	0.2	92	71	16	1	1	0	0	0	0
1	8.51	78	1	1	30	0	0	0	1	0	1	1	0	0	78	92	37	35	16	96	36.28	14	11.8	3.2	286	10.1	15.9	3.7	128	5.3	95	126	7.3	42	35	1.5	25.8	89.6	2.3	2.2	57	89	77	3.1	1	1	1	1	1
0	30	69	1	1	26.3958034	0	1	1	1	0	1	0	0	0	83	107	50	62	20	98	36.33	15	2.5	2.83	57	8	16.5	2.3	131	4.8	98	131	7.46	35	117	0.8	14.3	36.9	1.2	0.7	16	37	69	5.8	3	1	0	0	0
1	17	58	1	5	33.24074074	1	0	0	0	0	0	0	1	0	132	97	73	78	18	100	37.78	15	7	3.29	60	10.5	14	1.5	128	4.3	106	186	7.21	47	57	2.8	12.6	85.9	1.2	2.2	37	279	29	2.2	1	1	0	1	1
0	30	83	2	1	20.3147449	0	1	1	1	0	1	0	1	1	76	65	36	43	11	98	37.17	11	37.3	2.98	250	8.9	15.9	1.7	127	4.1	93	216	7.39	44	32	2	13.4	25.5	1.2	0.8	27	33	24	1.1	1	0	0	0	0
0	30	67	1	1	35.61762839	0	0	1	0	0	1	1	0	1	121	151	94	111	38	99	38.89	15	15.4	4.25	202	12.3	15.4	2.8	143	4.6	110	135	7.26	59	403	1.7	12.7	27	1.2	0.7	4061	5310	13	0.9	1	0	1	0	1
0	30	45	1	1	21.56611841	0	0	0	0	0	0	0	0	0	105	118	71	82	21	96	37.83	4	28	3.88	268	11.1	13.8	2.6	132	4.4	100	105	7.45	39	104	1	14.3	28.7	1.2	0.4	18	34	13	0.4	1	0	0	0	1
0	30	77	2	1	24.84429066	1	0	0	0	0	0	0	0	0	92	117	68	80	22	94	37.44	14	9	4.45	198	14.5	13.3	2.7	131	4	100	137	7.47	28	73	1.1	12	34.4	1.1	0.5	44	25	27	0.9	1	0	1	0	1
0	30	52	1	1	31.56167151	0	0	0	0	0	1	1	0	0	85	84	71	77	21	100	38.33	15	7.9	4.19	220	13.2	13.1	3.8	139	4.4	105	115	7.27	52	39	1	13.1	150	1.2	1.3	528	466	25	1.4	1	0	1	1	0
1	10.54	71	2	2	17.8515625	0	0	1	0	0	1	0	0	0	68	79	49	56	16	100	35.89	15	8.7	3.47	85	10.7	17.5	3.1	138	3.1	101	100	7.06	57	54	8.8	11.7	24.7	1.1	0.5	48	25	17	2.5	1	0	1	1	0
0	30	72	1	1	30.72653061	1	0	0	0	0	0	0	1	0	102	176	69	94	27	95	36.33	15	8.8	4.31	228	11.8	13.7	3.3	140	4.3	107	138	7.44	39	70	1.2	11.8	25.3	1	1.4	42	71	23	1.2	3	0	1	0	1
1	9.32	73	1	4	27.27111111	0	1	0	1	0	1	0	1	1	131	152	62	88	22	98	38	15	16.7	3.27	192	9.8	16.2	4.2	135	5.9	88	207	7.27	60	58	1.9	18.2	36.5	1.7	0.5	24	50	72	7.3	3	1	1	1	1
0	30	56	1	1	27.56128878	1	1	1	0	0	0	0	1	0	108	163	86	105	25	99	37.06	13	16.5	3.61	393	12	12	3.1	139	4	108	195	7.31	25	106	0.9	10.9	26.1	1	0.4	13	18	19	1.2	1	0	1	0	1
0	30	66	2	1	35.94466307	0	0	1	0	0	0	0	0	0	100	100	66	76	8	97	36.72	15	14.2	3.23	68	8.7	14.5	1.6	132	4.7	100	155	7.34	46	46	2.8	16.8	32.4	1.5	0.6	46	51	31	0.6	1	0	0	0	0
0	30	81	1	1	30.86300683	0	1	0	0	0	1	0	1	0	126	193	81	90	23	90	36.11	13	23.6	3.41	270	9.8	17.6	3.9	137	3.9	94	139	7.45	51	330	5.4	18.9	28.3	1.7	0.5	17	21	39	2.4	1	1	1	1	0
1	5.23	84	2	1	35.41725831	1	0	1	0	0	0	0	0	0	137	130	76	83	28	87	37.78	12	12.5	2.73	215	9.2	17.6	2.5	133	4.2	100	146	7.46	24	294	4.9	21.5	150	2	1.3	22	43	21	1	1	0	0	1	0
0	30	50	2	1	24.09297052	0	0	0	0	1	0	0	0	0	114	105	51	28	14	100	36.72	14	10.7	1.57	68	5.2	16	1.9	134	4.3	96	194	7.3	34	162	8	24.1	57.6	2.2	5.3	83	315	17	1.8	3	0	1	1	0
0	30	73	2	1	26.77593411	0	0	0	0	0	1	0	0	0	86	125	72	84	11	100	37	15	2.7	2.38	145	7.3	13.1	2.9	126	4.4	94	131	7.51	42	93	3.3	10.9	28.1	1	0.2	19	11	25	2.2	3	0	0	0	0
1	7.26	28	2	1	29.39515977	0	0	0	0	0	1	0	0	0	133	94	54	62	26	95	36.44	14	0.2	2.45	12	7.5	14.3	2.2	144	3.5	115	98	7.51	25	113	1.2	25	44.2	2.4	1.2	5	8	10	0.6	1	0	1	1	1
1	3.61	80	2	1	36.92905734	1	1	0	0	0	1	0	1	0	60	148	60	79	25	100	35.72	7	10.5	3.86	300	10.9	16.2	3.1	137	3.7	100	156	7.42	28	66	1.2	13.1	26.3	1.1	0.3	18	17	28	1	1	0	1	1	0
0	30	59	2	1	44.45369407	1	1	0	0	0	0	0	1	0	121	126	91	100	20	98	37.28	15	17.1	2.71	16	7	17.3	3.5	137	3.9	102	214	7.36	48	41	2.3	19.2	27.5	1.8	1.2	38	35	29	1.1	1	0	0	0	0
0	30	76	2	1	24.84429066	1	0	0	0	0	0	0	0	0	96	149	58	78	16	94	37.28	8	21.1	4.93	337	13.8	14.6	3.2	135	2.9	92	112	7.42	39	145	0.8	15.3	28.4	1.4	0.6	24	20	9	0.4	1	0	0	0	0
0	30	36	2	1	31.22130395	0	0	0	0	1	0	0	0	0	117	109	89	94	22	100	37	15	2	3.1	49	10.1	19.4	5.1	136	3.7	98	112	7.4	43	192	1.8	26.8	50.1	2.7	9	14	35	59	5.4	3	1	0	1	0
0	30	69	1	1	31.0997641	0	0	0	1	0	0	0	1	0	75	102	77	86	6	99	36.89	15	17.8	4.25	131	10.8	17.2	3.1	139	4.8	109	132	7.38	46	296	1.5	17.2	36.3	1.6	0.6	20	38	22	1.1	1	0	1	1	1
1	1.33	63	1	1	36.67820069	0	1	0	0	1	0	0	1	0	69	134	70	82	17	100	36.17	15	10.1	2.69	22	8.7	17.4	2.8	135	3	97	196	7.41	45	45	2.4	49.9	79	4.7	16.6	17	46	103	2.7	1	0	1	0	0
1	5.4	60	1	4	27.45890023	0	0	0	0	0	0	0	0	0	74	118	72	82	19	97	37.5	8	13.5	5.08	229	15.5	12.2	4.2	141	4	105	129	7.43	39	128	1.8	12.1	33.7	1.1	0.7	106	68	15	1.1	1	0	0	0	0
0	30	63	2	1	51.65558488	0	1	0	1	0	1	0	1	1	84	96	59	72	15	97	37.11	15	4.5	3.29	129	8.9	21.1	3.6	131	3.7	86	96	7.41	61	142	1.7	16.4	76	1.5	1.3	6	15	31	2	4	0	0	0	0
0	30	77	1	1	28.71669501	1	1	0	0	0	0	0	0	1	93	110	68	79	25	100	38.5	13	10.8	3.91	117	11	13.2	3.2	138	4.7	102	221	7.41	38	146	1.2	15.2	64.2	1.4	1.8	18	28	13	0.7	1	0	0	0	0
0	30	28	2	2	35.53633218	1	0	0	0	0	0	0	0	0	133	112	60	73	20	100	38.89	7	13.5	3.72	357	12	13.1	4	139	3.6	101	112	7.47	36	118	2.3	13.6	26.1	1.3	0.7	17	22	5	0.7	1	0	1	0	1
0	30	69	2	5	16.54620181	0	1	0	1	0	0	0	0	0	86	124	75	88	22	100	36.33	15	15.2	3.97	140	10	16.8	2.3	163	4	127	357	7.29	38	32	2.3	13.5	29.7	1.2	1	19	22	107	2.7	1	1	1	1	1
1	9.49	64	1	2	19.97853806	1	1	0	0	1	0	0	0	0	80	101	72	81	21	99	36.56	12	6.6	2.88	194	8.4	23.4	2.1	147	4.2	111	88	7.4	37	95	3.6	21.6	45	2	1.3	186	491	10	1.5	4	0	1	1	0
1	1.71	86	2	4	30.86303587	0	1	0	0	0	1	1	0	0	145	107	85	93	30	100	36.89	15	21.9	3.85	219	11.2	13.5	1.2	142	4.6	102	301	7.1	26	371	16	15.9	33.7	1.5	0.9	362	1567	26	2.8	1	1	1	1	0
0	30	70	1	1	26.12456747	1	0	0	0	0	0	0	1	0	104	91	49	59	27	100	39.61	15	8.4	2.57	62	8.5	19	2.4	138	4.6	114	157	7.34	29	403	2.3	16.7	28.5	1.5	2.3	143	127	30	1	3	0	1	1	1
1	6.01	71	1	1	32.24247631	0	0	0	0	1	0	0	0	0	97	116	61	73	22	93	36.06	13	7.4	3.15	75	10.3	17.1	3.1	132	4.8	102	109	7.39	31	74	2.8	18.9	43.8	1.7	1.2	34	44	105	4.7	4	0	1	0	0
0	30	67	1	2	22.53401361	1	0	0	0	0	0	0	0	0	74	104	66	78	16	98	37.56	14	11.5	3.95	365	12.3	12.4	3.4	134	4.4	98	97	7.3	46	209	3	12.6	29.9	1.2	0.4	13	10	10	0.8	4	0	0	0	0
0	30	44	1	4	29.49494949	1	1	0	0	0	1	1	1	0	63	136	79	91	20	96	37.78	15	10	3.95	197	12.4	12.3	2.9	138	3.9	106	243	7.4	35	102	0.8	16.7	29.3	1.5	1.2	31	19	13	0.8	2	0	1	1	0
0	30	75	2	4	30.21889028	1	1	0	0	1	0	0	1	0	54	93	71	80	20	96	36.56	15	11	3.84	39	12.3	14.9	2.3	136	5.7	105	205	7.44	31	37	2.6	15.9	36	1.5	1.8	32	124	40	1.4	1	0	0	1	0
1	7.44	57	1	1	43.15558802	0	1	0	0	1	1	0	1	0	81	87	44	58	20	90	36.56	13	9	2.51	54	8.1	20.5	3.7	138	4.3	96	136	7.27	47	74	2.2	19.8	39.6	1.8	6.6	14	45	33	8.4	1	1	1	1	0
1	16.79	68	1	1	39.64710884	1	0	0	0	0	0	0	1	0	107	103	48	66	22	93	37.17	15	10.4	3.08	80	8.7	16.8	2.2	155	3.9	125	157	7.35	42	73	1.3	12.4	25.3	1.1	0.5	64	55	38	2.2	1	0	1	0	1
1	12.76	54	1	1	30.23823048	0	0	0	0	1	0	0	0	0	90	161	86	105	28	100	36.94	15	7.4	3.28	25	9.7	14.9	2	137	3.8	107	175	7.43	29	220	6.3	19	36	1.7	3.3	43	116	37	1.1	4	1	0	0	0
0	30	61	2	5	25.56049317	0	0	0	0	1	0	0	0	0	64	111	58	70	14	100	33.33	15	16.4	3.25	96	10.2	21.9	3.7	138	3.9	103	108	7.45	36	36	1.7	25.9	57.2	2.5	18.4	57	125	60	3.2	1	1	1	1	1
0	30	42	1	5	49.93775464	1	0	0	0	0	0	0	0	0	87	155	128	135	13	97	36.94	15	6.7	4.21	92	13.5	16.3	3.8	139	3.6	104	152	7.46	38	98	1.3	14.2	36.3	1.3	1.5	37	61	10	0.8	1	1	1	1	0
0	30	83	1	1	27.09925101	0	0	1	0	0	0	0	1	0	88	109	73	83	26	100	36.39	14	7.6	3.13	133	9	15.3	3.5	131	4.1	98	105	7.43	40	36	1.9	14.7	34.9	1.3	0.5	88	121	41	1.1	4	0	0	1	0
1	8.42	61	2	1	28.20936639	1	0	0	0	0	1	0	0	0	86	108	74	77	17	94	35.61	15	0.9	2.73	37	8.4	16.5	1	140	3.5	110	118	7.6	23	112	1.6	21.1	150	2	0.3	67	112	20	0.6	3	0	1	1	1
0	30	70	2	1	40.26666667	0	1	0	0	0	1	0	0	0	118	105	78	84	16	95	36.17	15	9.2	3.55	153	10.2	17.2	3.1	144	3.2	105	165	7.26	46	45	2.4	30.1	49.9	2.8	0.4	8	26	128	3.7	1	1	1	1	1
0	30	54	2	1	28.0078125	0	0	0	0	0	1	0	0	1	139	152	110	123	19	91	37.61	11	11.5	3.03	169	8.7	13	2.2	140	4.2	103	135	7.4	43	100	1	20.4	24.1	1.8	0.5	14	18	10	0.7	3	0	1	1	1
0	30	81	2	2	38.9739229	0	1	0	0	0	1	0	0	0	94	142	83	99	19	92	36.11	11	9.2	2.86	239	8	18.7	2.4	145	5.1	105	134	7.35	59	67	1.1	17.9	33.7	1.6	0.2	32	66	85	1.9	1	1	1	1	1
1	3.69	66	2	5	23.82222222	1	0	0	0	0	0	0	0	0	94	90	57	68	28	99	36.39	15	14.4	4.31	205	14	13.3	4.2	152	5	116	139	7.32	44	36	1.6	11.6	26.8	1.1	0.7	8	24	12	0.7	1	0	0	1	0
0	30	67	1	1	30.44982699	0	0	0	0	0	0	0	0	0	85	131	99	105	17	97	36.56	13	7.9	3.1	133	10	16.7	2.6	145	3.8	112	87	7.39	42	82	3.7	15.2	40.1	1.3	1	6	36	6	0.7	2	0	0	0	0
0	30	63	1	2	52.59515571	0	0	0	0	0	0	0	0	0	77	134	62	79	26	100	36.56	15	10.2	2.8	123	8	15.9	1.6	129	4.4	100	79	7.19	45	70	1.7	15.8	31.8	1.2	0.5	51	87	115	3.9	3	1	1	0	1
0	30	75	1	1	34.63823942	1	0	0	0	0	0	0	1	0	77	182	95	115	22	100	36.11	15	33.5	3.49	217	10.4	14.9	1.8	132	4.4	99	108	7.39	36	84	1.2	13.4	36.5	1.2	1.4	333	339	41	2.6	1	1	1	1	0
0	30	63	1	1	28.96193772	1	0	0	0	0	0	0	0	0	111	159	111	122	23	100	37.17	14	11.6	3.6	107	12.3	14.2	2.3	134	3.8	97	125	7.46	38	77	1.5	10.1	25.5	0.9	0.2	15	23	12	0.6	1	0	1	1	1
0	30	54	2	1	19.3452381	0	0	1	0	1	0	0	0	0	95	156	108	121	9	99	37.17	15	4.5	4.14	181	11.1	13.9	3	134	4.1	100	131	7.48	31	128	0.8	14	23.8	1.2	0.4	10	18	11	0.5	3	0	1	0	1
0	30	39	2	4	38.22123527	0	0	0	0	1	0	0	0	0	124	86	27	45	15	100	37.67	15	8.4	2.13	76	7.8	21.3	3.7	132	4.4	102	127	7.32	40	71	1.6	28.6	41.4	2.6	23.2	23	41	29	0.9	3	0	0	1	0
0	30	82	1	1	25.88057064	0	0	0	0	0	1	0	1	0	80	63	40	45	11	100	35.56	15	10.8	3.58	221	11.5	15	2	135	3.7	99	94	7.4	41	214	1.4	18.3	33.1	1.7	2.3	8	26	40	4.1	3	1	1	1	0
1	2.14	68	1	1	35.667747	0	0	0	1	1	0	0	0	0	100	112	90	75	18	100	36.94	7	15.4	2.1	46	7	25.6	2.5	145	4.2	112	180	7.42	32	224	3.3	17.7	85.1	1.6	9.9	202	204	57	2.3	3	0	1	1	0
0	30	64	2	1	22.65798487	0	0	0	0	0	0	0	0	0	91	96	56	65	21	96	36.33	14	23.5	3.13	236	8.8	14.7	1.7	131	4.6	103	138	7.33	39	86	2.8	15.9	37.2	1.4	1.5	9	263	35	2.2	1	0	0	1	0
1	10.87	75	2	1	31.21748179	1	1	0	0	0	0	0	1	0	74	147	72	85	21	95	36.11	5	7.6	2.68	166	8.1	16.5	2.7	139	3.8	96	396	7.55	43	217	0.7	17	21.7	1.5	0.2	13	10	9	0.7	3	0	1	0	1
0	30	85	1	1	31.07354071	1	1	0	0	0	0	0	0	0	62	115	38	60	15	96	36.78	15	6.1	3.07	76	9.8	15	2.6	135	4.5	102	218	7.38	31	82	3.1	14.6	26.1	1.3	1.7	26	30	16	1	3	0	0	0	0
0	30	68	1	1	20.58531746	0	0	0	0	0	0	0	1	0	122	115	68	80	24	98	38.33	15	11.5	2.83	250	7.8	16	2.5	133	4.4	100	113	7.43	38	209	1.8	22.6	33.7	2.1	3.7	127	103	15	0.6	3	0	0	0	0
0	30	65	1	4	22.05577929	1	0	0	0	0	0	0	0	0	113	152	95	111	8	100	36.78	12	0.3	2.9	73	8.8	15.7	3.9	134	4.2	96	192	7.36	55	49	0.6	11.5	31.1	1.1	0.5	18	11	9	0.8	1	0	0	0	0
0	30	66	1	1	23.48892379	0	1	0	1	1	1	0	1	0	91	104	66	74	18	99	36	9	12.3	3.31	110	10.1	18.9	3.5	135	4	93	135	7.37	38	35	1.6	23	36.8	2.2	2.4	21	32	112	3.6	1	0	0	0	0
0	30	67	2	5	47.12258647	0	0	0	0	1	0	1	0	0	107	104	51	64	25	96	37.83	15	29.2	4.07	52	12.7	15.2	2.6	140	3.3	104	95	7.18	32	80	8.1	17.9	55.3	1.6	5	41	113	29	2.7	1	1	1	1	0
0	30	54	1	1	33.55171185	0	0	0	0	1	0	0	0	0	82	135	79	93	23	93	36.5	13	19	3.49	132	11.9	17.3	4	132	5	93	108	7.39	36	58	2.4	34.1	56.3	3.1	62.8	70	84	84	5.4	1	1	1	1	1
0	30	62	1	1	49.5982469	0	1	0	1	0	0	0	0	0	77	90	45	56	20	100	36.89	14	13.7	2.61	564	8.4	21.1	2.9	129	5	98	107	7.14	33	84	1.5	43.5	59.3	4	39.9	101	155	149	9.6	1	0	1	1	1
0	30	60	1	1	28.87515304	1	1	1	0	0	0	0	0	0	81	103	65	73	20	100	36.67	15	5.9	3.81	355	9.5	16.3	2.3	138	3.2	103	125	7.41	49	138	1	14.2	33.6	1.2	0.5	3	12	11	0.5	1	0	1	0	0
0	30	62	2	1	25.86451247	1	1	0	0	0	0	0	0	0	122	108	61	72	20	97	37.39	15	1.3	4.32	181	13.7	18.1	2.4	143	3.4	117	174	7.2	43	375	2.9	17.4	46.8	1.6	2.9	249	625	26	0.8	3	0	1	1	1
0	30	61	2	3	20.03460208	0	1	0	0	0	1	0	0	0	98	80	54	60	23	100	36.5	9	3.4	3.22	145	9.5	15.6	3.5	142	5.2	107	79	7.36	46	69	0.6	13.4	30.7	1.1	0.6	12	61	124	2.1	3	1	1	1	1
0	30	79	1	1	40.17959184	1	1	0	0	0	0	0	1	0	62	146	88	105	10	98	36.78	14	8.6	4.31	135	13	13	3.2	137	3.8	104	158	7.38	49	87	1.8	12.8	28.7	1.2	0.5	39	30	12	0.9	1	0	0	0	1
0	30	79	1	2	14.90041506	0	0	0	0	0	0	0	0	0	90	108	66	78	24	97	37.5	10	11.6	2.67	215	9.1	14.5	2.5	137	3.9	99	86	7.43	38	45	3.2	12.7	29.6	1.1	0.4	14	46	19	3.4	3	0	0	0	0
0	30	77	1	1	27.00617284	0	1	0	1	0	1	0	1	0	121	107	87	94	19	97	36.83	14	16	2.4	201	7.7	15.8	2.9	135	4.2	100	159	7.43	39	35	2.1	14.2	32.6	1.3	0.3	41	39	17	2.3	1	1	0	1	0
0	30	67	2	1	36.32745615	1	1	0	0	0	0	0	1	0	90	124	75	91	13	98	36.94	14	18.5	3.42	213	8.6	16	2.7	139	3.5	101	122	7.38	37	89	1.6	14.6	24.4	1.3	0.3	18	14	7	0.5	4	0	0	0	0
0	30	83	1	1	27.26530612	1	0	1	0	0	1	0	0	0	70	83	45	55	14	100	36.83	13	7.1	2.78	113	9.2	13.4	3.1	142	3.7	111	96	7.4	37	183	2.3	15.3	29.1	1.4	0.5	18	35	22	0.9	1	0	0	0	0
0	30	58	1	1	27.49841291	1	0	0	0	0	0	0	0	0	112	160	86	101	23	94	36.28	15	23.2	3.76	84	11.7	15.5	4.1	142	4.9	113	140	7.03	60	280	4.5	12.7	29.9	1.2	0.4	57	74	21	1	1	0	1	0	0
0	30	74	1	5	29.26253054	0	1	0	0	1	0	0	0	0	80	73	43	51	10	97	36.5	15	10	3.39	225	10.1	19.8	3.3	141	3.9	104	74	7.41	36	107	1.6	14.3	30	1.3	1	9	20	22	2.4	1	0	1	1	0
0	30	76	1	1	21.55100404	0	1	1	0	0	1	0	0	0	85	118	70	79	16	98	37.17	13	6.6	3.61	240	8.6	18	2.9	134	3.2	95	130	7.54	34	33	1.8	16.1	27.7	1.4	0.8	19	25	18	0.9	1	0	0	0	0
1	2.67	87	1	1	26.74740484	0	0	0	1	0	1	0	1	0	69	131	46	67	17	98	36.89	15	6.6	3.11	117	9.6	15.1	3.4	145	5.3	111	112	7.31	39	210	1.3	13	106.8	1.2	0.4	14	16	77	2	1	0	0	0	0
0	30	71	2	1	22.29938272	0	0	0	1	0	1	0	0	0	70	97	58	67	12	97	37.67	9	10.9	3.91	207	12.3	17.6	3.5	129	5.5	93	141	7.32	46	81	1.4	80.1	48.4	9.6	1.7	9	17	70	2.7	1	0	0	1	1
0	30	45	1	4	41.98393502	1	0	0	0	0	0	0	0	0	115	115	64	73	10	100	37.39	10	16	2.81	250	7.5	17.3	3.2	136	4.2	98	96	7.48	46	39	1.4	17.9	31.7	1.6	1.5	17	17	11	0.3	1	0	0	0	0
0	30	66	1	1	27.03703704	1	0	0	0	0	0	0	0	0	110	161	123	136	28	90	38.06	14	6.3	3.85	95	12.3	12.3	3.4	139	4.2	102	137	7.34	41	82	0.9	12.3	25.9	1.1	1.8	37	44	22	1.7	1	0	0	0	0
1	3.81	65	2	5	32.31111111	1	0	1	0	0	0	0	0	0	113	142	79	93	26	91	36.78	15	4.4	3.44	187	10.8	18.7	2.7	138	3.9	102	109	7.36	62	308	1.8	42.3	36.4	4.5	4	15	36	4	0.3	3	0	1	1	1
0	30	65	1	1	17.96932067	0	1	0	1	0	0	0	0	0	96	131	56	77	9	100	36.61	11	11.9	3.39	128	11.4	14.8	2.6	140	4.8	93	227	7.36	46	92	2.6	53.2	45.5	4.9	0.4	74	134	103	5.8	3	0	0	0	0
0	30	67	1	1	33.69795918	0	1	0	1	1	0	0	0	0	105	147	76	94	27	100	37.39	15	11.9	2.87	339	7.8	16.7	2.7	147	3.5	108	163	7.53	36	152	1.4	27.6	43.2	2.6	0.5	190	88	84	2.5	1	0	1	0	0
1	18.78	68	2	1	41.92856336	0	0	0	0	0	0	0	0	0	101	118	57	72	17	93	36.5	14	26.2	4.58	197	14.2	14.6	2.6	135	5.3	99	128	7.23	57	39	1.9	15.2	26.4	1.4	11.3	853	943	37	3.2	1	1	1	0	1
0	30	60	1	4	23.83673469	0	0	0	0	1	0	0	0	0	74	179	85	108	9	100	36.89	15	9.6	2.51	137	8.1	16.3	2.5	148	3.5	114	206	7.22	43	267	1.5	22.8	67.9	2.2	3.8	597	1966	52	2.5	1	0	1	0	0
1	3.12	81	1	1	38.61961451	0	1	0	1	1	1	1	1	0	109	105	65	79	20	97	36.44	13	18.1	3.06	395	8.7	20.7	1.3	134	4.9	107	180	7.38	31	40	1.7	15.5	28.9	1.4	0.7	105	149	54	2.2	1	0	0	1	0
1	3.07	91	1	1	22.09876543	1	0	0	0	0	0	0	1	0	96	140	84	96	20	98	37.89	11	11.4	4.64	145	13.7	13.2	3.2	143	4	109	139	7.41	36	72	3.9	14.7	28.5	1.3	1	21	24	17	0.9	1	0	0	0	0
0	30	72	1	1	34.63823942	1	0	0	0	1	0	0	0	0	92	121	65	83	12	93	36.56	12	6.1	2.96	35	8.1	22	2.7	139	5.5	105	98	7.3	24	54	5.2	25.9	37.2	2.4	3.8	26	61	37	1.9	1	0	0	1	0
0	30	57	1	1	34.91596779	1	1	0	0	0	0	0	0	0	79	186	99	117	14	97	38.56	7	10.2	3.8	156	12.4	13.6	3.1	145	3.7	108	194	7.42	48	43	2.3	10.8	28.9	1	0.5	23	33	27	1.2	3	0	0	0	0
0	30	97	1	1	25.72276228	1	0	0	0	0	1	1	0	0	87	142	88	99	17	98	36.5	15	29.8	3.53	59	11.4	14.6	2.7	138	3.5	99	134	7.36	41	32	1.7	14.9	47	1.4	1.5	72	152	62	2.4	1	0	0	1	0
1	1.75	32	1	3	30.48668503	0	0	0	0	0	0	0	0	0	135	142	118	123	17	86	33.61	15	0.6	2.31	49	7.5	20.3	4	137	3.8	109	105	7.39	37	42	1.5	9.7	25.3	0.9	0.3	220	199	20	0.8	1	1	1	1	1
0	30	83	2	1	27.95224977	0	0	0	1	0	0	0	1	0	79	176	110	122	22	94	36.72	14	22.3	2.3	164	7	27.5	2.6	139	4.5	108	125	7.33	44	117	0.9	28.1	32.2	2.6	2	48	142	38	1.4	1	0	0	0	0
1	3.49	93	2	1	17.62747138	0	0	0	0	0	0	0	1	0	105	122	67	85	11	100	36.44	15	28.3	3.27	156	10.5	15	3	137	3.4	109	137	7.24	33	178	5.6	17.2	44.3	1.6	0.3	9	34	19	1	3	0	1	1	0
1	1.48	89	1	1	24.95389364	0	0	1	1	0	0	0	1	0	142	130	107	115	24	97	36.39	12	13.1	3.1	185	9.5	16.1	2.8	153	3.3	120	148	7.34	39	44	1.6	16.2	37.5	1.5	0.8	32	41	85	2.5	1	0	0	0	0
0	30	63	2	1	21.86759005	0	0	0	0	0	0	0	0	0	105	130	68	87	31	100	39.44	15	30.6	2.23	471	6	17.6	1.9	137	3.7	104	117	7.46	29	36	3.3	15.6	33.1	1.4	0.2	22	28	37	2.4	1	0	0	1	0
0	30	58	2	3	35.0059453	0	1	0	0	0	1	1	0	0	83	144	98	112	22	100	36.67	9	19.5	3.64	207	7.5	15	2.3	121	4.2	86	416	7.23	52	24	4.2	17.2	22.8	1.6	0.7	9	18	17	1.6	1	0	1	1	0
0	30	68	1	1	32.54008332	0	0	0	0	0	0	0	1	0	83	143	62	83	20	95	36.78	14	14.2	3.53	243	10.9	16.1	2.4	137	4.3	106	157	7.37	30	175	5.6	10.3	31.2	0.9	8.7	410	793	18	1	1	0	0	0	0
0	30	76	2	1	45.1277805	0	0	0	1	0	1	0	1	0	117	90	60	71	24	89	36.28	13	10.6	2.56	127	7.9	18.1	2.6	140	4.1	93	106	7.39	69	66	1.1	30	45.6	2.8	0.5	11	11	73	2.1	1	0	0	1	0
1	26.17	80	2	5	32.92609561	1	0	0	0	0	0	0	0	0	60	101	67	74	17	100	35.67	15	8.5	3.3	51	10.4	14.1	2.7	139	3.3	101	113	7.37	35	386	5.3	23.6	84.6	2.2	0.3	29	58	13	0.5	1	1	1	1	1
0	30	47	2	1	34.52708907	0	0	0	0	0	0	0	0	0	119	68	48	53	14	97	37.5	15	6.7	4.54	349	11.7	16	2	138	4.7	102	127	7.31	40	320	5.7	11.3	29.2	1	0.7	178	14	13	0.9	1	0	1	1	0
1	1.57	89	1	1	35.78787064	0	0	0	1	0	0	1	1	0	99	106	59	73	22	94	36.17	15	0.3	2.89	13	8.2	14.6	2	137	4.3	103	196	7.45	31	23	6.2	26.9	97.2	2.5	3.8	9	28	65	1.4	4	0	0	0	0
0	30	72	2	5	16.271809	0	0	0	0	0	1	1	0	0	86	183	72	102	14	100	36.67	15	10.1	2.05	185	6.5	15.4	2.4	136	4.7	102	75	7.41	40	94	0.8	12.8	38.1	1.2	0.5	8	22	36	1.9	1	0	1	0	0
0	30	67	1	1	30.12292588	1	0	0	0	1	0	0	0	1	69	113	65	77	13	100	36.33	14	5.2	2.75	41	9.1	16.8	2.4	132	4.1	105	130	7.38	36	511	2.1	14.8	34.1	1.4	2.7	24	46	24	0.8	1	0	0	0	0
0	30	69	2	1	32.54942768	1	0	1	0	0	0	0	0	0	86	98	50	61	18	98	36.78	15	26	2.91	128	8.6	13.9	2.7	136	3.8	101	68	7.35	36	101	1.1	16.3	30.7	1.4	2.1	18	17	39	2	3	0	0	0	0
0	30	38	1	4	24.88746537	0	1	0	1	0	0	0	0	0	105	137	84	97	16	100	35.11	14	6.4	2.61	140	8.4	15	3.2	143	4.3	111	130	7.29	48	71	0.6	13.5	28.4	1.1	0.1	24	31	39	3.1	1	0	0	0	0
0	30	80	2	1	31.11111111	1	0	0	0	0	0	0	0	0	80	63	43	37	23	97	35.61	15	12.2	3.43	190	10.9	18.1	2	135	2.6	103	104	7.5	25	75	5.7	16.1	82.7	1.4	19.2	256	301	8	0.6	3	0	0	1	0
0	30	76	2	1	37.62747138	0	0	1	1	0	0	0	1	0	91	111	11	39	15	98	35.28	15	2.1	3.49	299	10.4	19.7	2.2	133	2.5	98	88	7.4	39	73	1.8	16.8	32.1	1.6	17	13	22	30	1.5	1	0	0	0	0
0	30	64	1	1	22.39541342	0	0	0	0	1	0	0	0	0	85	100	46	59	18	100	38.17	15	3.6	2.98	65	10.4	18.1	3.2	132	3.5	99	165	7.45	33	36	2.3	18.4	38.5	1.7	2.7	15	26	23	0.9	1	0	0	0	0
0	30	60	2	1	23.70242215	0	0	0	0	0	0	0	0	0	79	132	83	97	17	99	37.17	15	5.6	4.09	229	12.5	12.7	3.2	140	3.7	105	96	7.4	30	24	1.1	10.9	29.7	1	0.4	25	19	18	0.8	3	0	0	0	0
0	30	74	1	1	27.99520263	1	0	0	0	0	0	0	1	0	89	123	79	92	27	99	36.28	15	26.8	2.57	211	9.1	13.8	2.4	139	4.3	103	116	7.42	31	28	2.1	19.3	33.4	1.8	3.4	67	75	28	1.4	2	0	0	1	1
0	30	93	2	1	20.22305521	0	0	0	0	0	1	1	1	1	89	120	58	72	31	94	37.17	13	14.1	3.49	219	11.3	15.2	2.4	139	4.2	98	130	7.38	37	42	1.6	15.9	24.4	1.5	3.4	299	370	11	0.6	3	0	1	1	0
1	9.38	80	1	5	22.64705882	1	0	1	0	0	0	0	1	0	97	126	87	99	28	94	37.39	15	15.6	3.27	436	7.8	19.1	2.1	153	5.5	111	135	7.18	53	59	8.2	19.7	38.4	1.8	0.3	54	133	49	1.2	4	0	1	1	0
0	30	72	1	1	21.97231834	0	0	1	1	0	0	0	0	0	86	136	68	89	25	80	36.67	15	36.6	3.43	262	9.9	15.1	2.7	129	3.7	91	104	7.43	31	250	2.7	110.3	48.1	10.1	1.6	28	24	58	1.4	1	0	0	1	0
0	30	30	2	1	25.7098338	0	0	0	0	0	0	0	0	0	108	124	65	75	24	98	37.39	15	7.5	3.04	358	8.9	13.9	1.2	134	3.8	97	99	7.38	50	44	1.5	15.5	36	1.4	0.2	60	34	12	0.2	2	0	0	0	1
0	30	74	1	5	19.94805977	0	1	0	1	0	1	0	1	0	90	186	88	118	24	100	37.06	14	10.4	2.52	61	7.1	15.4	2.4	140	3.2	109	79	7.49	42	355	2.2	19.6	35.6	1.8	0.5	12	44	20	3.3	1	0	1	0	0
0	30	86	1	1	29.0122449	0	0	0	0	0	1	0	1	0	53	105	56	69	18	94	36	15	13.1	2.55	292	7.5	15.6	2.5	138	3.1	94	141	7.39	63	40	1.2	14.8	111.2	1.4	0.3	28	33	51	2	1	0	1	0	1
0	30	64	2	1	35.22491349	0	0	0	0	0	0	0	1	0	71	144	74	92	14	99	36.83	8	6.6	3.84	215	11.9	13.6	4.1	139	5	103	93	7.28	39	86	1.1	11.6	27.7	1	0.3	18	19	48	3.1	3	0	0	0	1
0	30	92	2	5	25.63137491	0	0	0	0	0	1	0	0	0	106	101	67	78	21	93	37.06	15	10.9	3.42	178	10.6	15.1	3.6	136	4	101	106	7.35	42	83	1.4	16.8	30.8	1.5	0.9	25	33	28	0.9	1	0	0	1	0
0	30	88	2	1	26.68523467	0	0	0	1	0	1	0	1	0	64	158	59	84	17	93	37.11	14	11.7	3.77	250	10.7	14.1	3.5	143	4.1	115	131	7.41	29	67	1.2	12.2	31.7	1.1	0.6	12	29	51	2.8	1	0	0	0	0
0	30	61	1	1	29.8836112	0	0	0	0	1	0	0	0	0	73	93	38	53	13	98	36.56	14	12.2	1.81	54	6.4	16.3	4.1	126	5.8	95	106	7.4	39	277	4	27.6	68.8	2.6	8.8	19	19	90	2.6	3	0	0	1	0
0	30	80	1	1	37.56925208	1	0	0	0	0	0	0	0	0	142	115	55	66	30	98	38	14	17.6	3.94	255	11.3	14.8	1.8	137	5.6	106	199	7.02	72	84	4.8	13.8	41.8	1.2	2.7	21	32	21	1	3	0	1	1	1
0	30	66	1	3	21.01505132	1	1	0	0	0	0	0	0	0	108	112	75	84	23	100	37.11	10	22.4	4.26	342	9	13.3	3.3	136	3.9	99	164	7.37	38	93	4.4	13.5	31.2	1.2	0.9	21	17	16	0.8	1	0	0	0	0
0	30	80	2	5	26.04539125	1	0	1	0	0	0	0	0	0	117	157	97	107	29	100	37.11	7	7.2	4.25	143	11.4	17.6	3.4	138	3.4	104	202	7.46	33	101	1.4	19.6	28.2	1.8	0.7	12	12	14	0.8	3	0	1	0	0
1	3.66	94	1	2	20.88900598	0	0	0	0	0	0	1	1	0	115	121	76	87	14	100	36.61	11	24.5	1.9	83	5.8	19	3.1	153	3.8	111	136	7.27	44	55	5.5	14.7	21.8	1.3	0.5	652	970	45	1.4	3	0	1	1	0
1	12.18	67	2	4	26.74012856	0	1	0	1	1	0	0	0	0	117	90	57	68	23	96	36.89	15	8.9	2.31	68	7.9	21.3	3.3	140	4.6	105	63	7.11	37	33	9.6	19.4	50.3	1.8	2.5	11	23	37	3.1	1	1	1	0	0
0	30	71	1	4	31.03764922	1	1	0	0	0	0	0	1	0	81	136	59	78	20	95	36.56	13	7.1	4.32	190	13.1	14.6	3.1	144	3.9	103	197	7.38	40	80	3.9	12.1	25.8	1.1	0.4	26	61	20	1	1	0	0	0	1
0	30	85	1	1	25.19295666	0	0	0	0	0	1	0	0	0	87	117	60	75	13	98	35.72	8	21.5	3.65	407	11	15.6	3.3	134	5.3	104	116	7.48	27	96	2.1	18.2	35.3	1.6	2.2	28	35	44	1.4	3	0	1	1	1
0	30	39	2	2	32.59637188	1	1	0	0	0	0	0	0	0	78	176	106	125	24	100	36.56	10	18.1	3.13	41	9.1	15.7	2.4	141	4.8	112	84	7.04	70	111	1.3	18.9	33.9	1.7	1.2	32	130	24	0.9	4	1	1	1	1
1	8.28	70	1	1	31.02512309	0	0	0	1	0	1	1	1	0	84	124	74	90	15	95	36.5	13	11	5.43	155	15.8	17.5	3	142	4.2	99	120	7.54	29	123	2	12	29.7	1.1	3.4	20	22	32	1.7	3	0	0	0	0
1	3.75	87	2	5	22.01873049	0	0	0	0	0	1	1	0	1	114	97	34	50	25	90	36.89	11	11.7	3.24	174	9.5	14.6	3	140	3.7	101	106	7.46	45	23	1.7	27.5	55.3	2.5	0.8	163	83	45	1.5	3	0	1	1	0
1	5.79	88	2	5	28.4798572	1	0	0	0	0	1	0	0	0	124	122	36	59	32	97	36.89	12	26.1	2.72	92	9.4	21.3	2.7	136	4.9	102	120	7.47	36	66	2.6	13.2	52.4	1.2	2.5	65	43	40	1	1	0	0	0	1
0	30	73	1	1	26.43598616	1	0	0	0	0	0	0	0	0	66	95	48	58	14	100	36.89	14	8.4	3.53	95	10.4	13.5	3.2	143	4.6	111	92	7.34	43	262	1.1	12.9	26.3	1.2	0.8	22	33	21	1	3	0	1	1	1
0	30	78	2	1	40.39560293	1	1	0	0	0	0	0	0	0	86	115	45	62	20	96	37.11	4	6.8	3.52	180	9.6	18.6	3.1	141	4.2	106	116	7.28	30	180	6	16.7	56.6	1.5	0.8	13	43	29	2.8	1	0	1	0	0
1	7.91	68	1	1	23.12213039	0	1	0	1	0	1	1	0	1	66	109	65	77	13	94	36.61	15	12.7	2.51	120	8	22.4	2.5	133	4.4	87	62	7.5	39	25	0.6	13.4	50.2	1.2	3.1	9	22	77	1.8	1	1	1	1	1
0	30	72	1	1	33.20477502	0	1	0	1	0	1	0	0	0	87	157	74	98	31	88	36.44	14	2.1	3.37	99	9.1	13.9	1.9	139	4	103	162	7.33	51	41	1.7	12	26.4	1.1	0.5	15	26	30	2.1	1	0	0	0	1
0	30	30	1	2	27.15271059	0	1	0	1	0	0	0	0	0	97	189	105	125	18	98	37.39	15	8.2	3.76	241	10.8	12.5	3.6	142	3.6	109	77	7.4	34	146	1	11.2	26	0.9	0.3	19	32	28	2.7	1	0	0	0	0
1	3.08	76	1	1	26.52945304	1	0	1	0	0	0	0	1	1	87	116	61	71	16	94	37.22	3	16.2	4.19	278	10.7	17.1	2.8	143	3.8	110	130	7.38	41	313	2.3	17.7	139.2	1.5	0.2	28	16	26	1.1	3	0	1	0	0
0	30	72	1	1	35.98030552	0	0	0	1	0	1	0	0	1	61	79	54	58	15	95	37.22	15	10.3	3.3	259	11.4	14.9	2.9	141	3.7	102	105	7.34	62	158	1.5	18.4	36.3	1.7	0.6	395	402	18	1.2	1	0	1	1	1
1	1.76	81	2	1	46.10636456	1	0	0	0	0	0	0	1	0	116	84	45	56	21	87	37.33	15	16.2	3.13	248	10.2	16.3	1.6	140	4.5	117	131	7.09	61	115	1.5	15.2	45.8	1.4	0.3	54	105	24	1.8	1	1	1	1	1
1	3.89	70	2	1	40.4040404	0	1	0	0	0	1	0	0	0	86	120	71	76	19	99	34.94	3	18.3	3.55	213	12.2	18.8	2	143	3.4	98	209	7.61	39	477	2.1	15.4	52.8	1.4	1.8	27	20	40	1.4	3	0	1	1	0
0	30	47	1	1	34.68281429	0	0	0	0	1	0	0	0	0	84	100	77	86	15	100	36.94	9	2.6	2.51	18	7.4	18.2	2.5	139	4.2	104	93	7.37	42	118	3.1	25.6	62	2.4	4.6	257	487	14	0.6	1	0	1	0	0
0	30	53	1	5	26.78200692	1	0	0	0	0	0	0	0	0	99	163	63	86	23	92	38.78	9	7.9	5.16	287	15.4	13.3	3.4	135	4.2	96	117	7.44	38	46	1.6	15	30.2	1.4	1.1	29	33	9	1	1	0	0	0	0
0	30	54	1	1	44.78601187	1	1	0	0	0	0	0	0	0	78	100	48	61	12	98	36.89	15	11.8	3.36	524	8.9	16.3	1.9	139	3.5	103	139	7.51	39	112	2.6	13.7	26.2	1.2	0.3	6	13	11	0.9	3	0	0	0	0
0	30	88	2	5	22.46746569	1	0	0	0	0	0	0	0	0	69	120	59	74	21	96	36.61	15	6.2	3.25	161	10.6	11.6	3.6	109	3.5	77	114	7.53	27	83	1.7	11.5	24.3	1	0.8	20	40	11	0.4	1	0	0	0	0
1	21.88	80	1	1	30.86419753	0	0	0	1	0	1	0	0	1	76	62	49	56	23	96	37.44	15	7.5	4.43	123	13.1	15.9	2.2	127	5.7	93	92	7.26	54	50	3	16.8	36.4	1.5	3.1	21	36	63	5.5	1	0	0	1	1
0	30	59	2	1	28.53745541	0	0	1	0	0	0	0	1	1	97	124	81	95	20	93	37.39	15	31.7	3.13	232	8.7	14.6	2.1	125	2.9	90	96	7.35	42	132	0.6	14.5	29.4	1.3	0.3	22	35	23	1.1	4	0	1	0	0
1	2.88	75	2	1	17.87797809	0	0	1	0	0	0	0	0	1	95	156	57	78	18	97	37.22	15	11.5	3.24	172	10.8	14.2	1.9	137	4.5	105	144	7.39	39	134	3.6	13.1	29.9	1.2	0.9	15	34	18	0.7	1	0	1	1	0
1	6.58	70	1	1	26.85416153	0	0	0	0	0	1	0	0	0	75	119	75	85	24	92	37.33	13	16.7	3.63	153	11.6	15.5	3.1	136	4.7	97	152	7.33	39	50	1.3	21.9	120.9	2	0.6	17	29	71	5.5	1	1	0	1	0
0	30	28	1	2	74.55935967	0	1	0	1	0	1	0	0	0	119	156	71	88	24	84	39.39	3	11.6	4.28	233	11.9	15.3	2.9	137	3	97	125	7.39	47	71	1.4	14.4	40.5	1.3	0.9	35	48	27	1.9	1	1	1	1	1
0	30	69	1	5	31.7578125	1	0	0	0	0	0	0	1	0	73	157	92	112	10	94	37.06	15	10.4	5.11	93	15.4	17.8	3.3	141	5	102	130	7.47	32	57	3.1	39.6	46.1	3.6	26.1	1030	949	29	1.1	1	0	0	0	0
1	2.77	64	1	1	34.28571429	0	1	0	0	0	1	0	1	0	60	96	45	58	14	100	37.17	14	32.3	2.31	192	6.7	17.4	2.1	135	5.2	102	234	7.32	34	32	2.5	18	32.3	1.6	4.5	82	138	39	2	3	0	0	1	0
1	9.27	61	1	2	17.99307958	1	0	1	0	0	0	0	0	0	96	125	88	98	19	100	0.28	15	5.1	3.42	135	8.4	16.2	2.1	137	4.9	106	3	7.15	62	42	3.8	28.4	78.2	2.7	1.8	927	2306	56	0.7	1	0	0	1	1
1	14.3	67	1	3	27.10743802	1	0	0	0	0	0	0	0	0	89	123	68	84	19	94	36.89	15	4.9	5.34	69	12.1	17.2	2.5	135	3.5	99	183	7.45	33	85	2.6	12.1	40.5	1.1	0.3	49	50	19	1.2	1	1	1	0	1
1	1.13	77	1	1	18.79448027	0	0	0	1	0	1	0	1	0	88	95	60	72	23	100	36.67	14	7.5	4.14	197	13	16.2	2.9	128	5.3	89	120	7.47	40	78	2.6	30.3	35.5	2.8	1.4	107	61	73	1.5	3	0	0	0	0
1	4.18	82	2	1	36.796875	1	0	0	0	0	0	0	0	0	115	104	69	75	36	96	36.5	14	17.2	2.52	252	8.5	15.1	2.4	137	4.2	106	150	7.44	26	106	3.4	33.5	58.2	3.1	1.2	9	17	18	0.7	3	0	1	1	1
0	30	81	2	1	40.12542517	0	1	0	0	0	1	0	0	0	111	122	67	68	24	95	37.28	7	8.3	3.69	105	10.9	20.2	2.1	139	4.6	101	166	7.37	48	66	1.8	15	52.4	1.3	0.7	60	67	23	2.1	1	1	1	1	1
0	30	53	1	1	31.21456916	0	1	0	1	0	1	0	0	0	65	111	65	77	10	99	36.28	12	11.8	2.87	51	9.4	18.6	2.9	143	3.8	106	151	7.39	39	51	2.4	30.7	47.2	2.8	10.8	10	21	66	1.5	1	1	1	1	0
0	30	62	2	1	47.87212463	1	1	0	0	1	0	0	1	0	111	100	47	60	19	89	37.39	15	15.8	4.12	147	12.6	15.4	3.2	136	4.7	100	139	7.19	58	35	3.2	16.7	33.7	1.5	2.2	191	248	61	3.5	1	1	1	1	1
1	8.18	91	1	1	37.97658926	1	0	1	0	0	1	0	0	0	92	105	63	73	20	97	36.44	15	7.3	3.63	85	8.8	20	1.8	137	3.3	96	147	7.47	53	384	2.5	14.5	31.7	1.3	0.8	18	31	18	0.8	3	0	1	1	1
[truncated: 1,616 more rows]
[truncated: 10 more columns]
